# Supplementary material for: CTCF counter-regulates cardiomyocyte development and maturation programs in the embryonic heart
Source: PLoS Genet. 2017 Aug 28;13(8):e1006985. doi: 10.1371/journal.pgen.1006985 (PMC5591014; doi:10.1371/journal.pgen.1006985)
Supplement: S4 Table — (XLSX) [file pgen.1006985.s012.xlsx]

## Sheet: legend
S4 Table
DEG control vs hom:		list of differentially expressed genes (DEG) between controls and homozygote (Ctcffl/+ vs Ctcffl/fl;Nkx2.5-cre), with and adjusted p-value < 0,05
DEG het vs hom:		list of differentially expressed genes (DEG) between heterozygote and homozygote (Ctcffl/+;Nkx2.5-cre vs Ctcffl/fl;Nkx2.5-cre), with and adjusted p-value < 0,05
DEG control vs het:		list of differentially expressed genes (DEG) between controls and heterozygote (Ctcffl/+ vs Ctcffl/+;Nkx2.5-cre), with and adjusted p-value < 0,05
Unchanged:		list of expressed genes between controls and homozygote (Ctcffl/+ vs Ctcffl/fl;Nkx2.5-cre), that are not differentially expressed

## Sheet: DEG control vs hom
ID	ave_control	ave_hom	foldChange	logFC	adj. p-val	mgi_symbol	description
ENSMUSG00000050621	4.53412	0.0810653	-57.3881	-5.84268	3.99e-05	Gm9846	predicted gene 9846 [Source:MGI Symbol;Acc:MGI:3704345]
ENSMUSG00000092491	6.33684	0.561371	-19.8963	-4.31443	0.026677		nebulin-related-anchoring protein isoform C [Source:RefSeq peptide;Acc:NP_932307]
ENSMUSG00000069515	2.67225	0.269593	-15.0574	-3.9124	0.00251722	Lyz1	lysozyme 1 [Source:MGI Symbol;Acc:MGI:96902]
ENSMUSG00000072676	3.07714	0.61883	-11.2484	-3.49165	0.0113887	Gm10395	predicted gene 10395 [Source:MGI Symbol;Acc:MGI:3711260]
ENSMUSG00000078137	1.72101	0.167501	-10.884	-3.44414	0.00154968	Gm1337	predicted gene 1337 [Source:MGI Symbol;Acc:MGI:2686183]
ENSMUSG00000071636	1.36659	0.18678	-8.68906	-3.1192	0.00475248	Rimbp3	RIMS binding protein 3 [Source:MGI Symbol;Acc:MGI:2685449]
ENSMUSG00000047415	4.44857	0.699569	-8.25928	-3.04602	0.000998184	Gpr68	G protein-coupled receptor 68 [Source:MGI Symbol;Acc:MGI:2441763]
ENSMUSG00000029161	3.88067	0.479727	-7.75784	-2.95565	0.00123935	Cgref1	cell growth regulator with EF hand domain 1 [Source:MGI Symbol;Acc:MGI:1915817]
ENSMUSG00000030838	1.23617	0.201142	-7.27614	-2.86317	0.0158096	Ush1c	Usher syndrome 1C homolog (human) [Source:MGI Symbol;Acc:MGI:1919338]
ENSMUSG00000051262	0.963326	0.193898	-6.84312	-2.77465	0.0314767	Cml3	camello-like 3 [Source:MGI Symbol;Acc:MGI:2136449]
ENSMUSG00000031385	1.34706	0.26118	-6.33987	-2.66445	0.036678	Plxnb3	plexin B3 [Source:MGI Symbol;Acc:MGI:2154240]
ENSMUSG00000007279	13.2496	2.19821	-6.30099	-2.65558	4.21e-05	Scube2	signal peptide, CUB domain, EGF-like 2 [Source:MGI Symbol;Acc:MGI:1928765]
ENSMUSG00000046182	16.4452	2.74464	-6.27043	-2.64857	2.82e-05	Gsg1l	GSG1-like [Source:MGI Symbol;Acc:MGI:2685483]
ENSMUSG00000021070	1.22192	0.262475	-6.07912	-2.60386	0.0391998	Bdkrb2	bradykinin receptor, beta 2 [Source:MGI Symbol;Acc:MGI:102845]
ENSMUSG00000031097	20.0113	3.78962	-5.79027	-2.53363	2.82e-05	Tnni2	troponin I, skeletal, fast 2 [Source:MGI Symbol;Acc:MGI:105070]
ENSMUSG00000052581	1.21199	0.292494	-5.07139	-2.34238	0.0458439	Lrrtm4	leucine rich repeat transmembrane neuronal 4 [Source:MGI Symbol;Acc:MGI:2389180]
ENSMUSG00000034009	3.55146	1.33166	-4.85012	-2.27802	0.010272	Rxfp1	relaxin/insulin-like family peptide receptor 1 [Source:MGI Symbol;Acc:MGI:2682211]
ENSMUSG00000021567	3.69694	0.788331	-4.43435	-2.14872	0.00251192	Nkd2	naked cuticle 2 homolog (Drosophila) [Source:MGI Symbol;Acc:MGI:1919543]
ENSMUSG00000024907	2.7129	0.831681	-4.30632	-2.10646	0.00955522	Gal	galanin [Source:MGI Symbol;Acc:MGI:95637]
ENSMUSG00000036964	1.84232	0.569658	-4.20204	-2.07109	0.0234944	Trim17	tripartite motif-containing 17 [Source:MGI Symbol;Acc:MGI:1861440]
ENSMUSG00000050541	6.94465	1.87175	-4.15105	-2.05348	0.000308625	Adra1b	adrenergic receptor, alpha 1b [Source:MGI Symbol;Acc:MGI:104774]
ENSMUSG00000090425	6.56228	2.54577	-4.04214	-2.01512	0.0108602	Efna5	ephrin A5 [Source:MGI Symbol;Acc:MGI:107444]
ENSMUSG00000046191	1.56549	0.430428	-3.98581	-1.99487	0.0296913	Pcdhb20	protocadherin beta 20 [Source:MGI Symbol;Acc:MGI:2136758]
ENSMUSG00000069911	3.35163	0.860404	-3.89138	-1.96028	0.00264626	Fam196b	family with sequence similarity 196, member B [Source:MGI Symbol;Acc:MGI:3643491]
ENSMUSG00000044080	18.1343	4.38599	-3.86792	-1.95156	5.8e-05	S100a1	S100 calcium binding protein A1 [Source:MGI Symbol;Acc:MGI:1338917]
ENSMUSG00000027603	1.78938	0.45333	-3.8564	-1.94725	0.0232681	Ggt7	gamma-glutamyltransferase 7 [Source:MGI Symbol;Acc:MGI:1913385]
ENSMUSG00000084835	1.38083	0.426806	-3.83595	-1.93958	0.046583	Gm12352	predicted gene 12352 [Source:MGI Symbol;Acc:MGI:3705172]
ENSMUSG00000063430	5.05318	1.43828	-3.74289	-1.90415	0.00573144	Wscd2	WSC domain containing 2 [Source:MGI Symbol;Acc:MGI:2445030]
ENSMUSG00000045179	4.51322	1.30604	-3.73698	-1.90187	0.00904494	Sox3	SRY-box containing gene 3 [Source:MGI Symbol;Acc:MGI:98365]
ENSMUSG00000036437	1.33691	0.481022	-3.65289	-1.86904	0.0207195	Npy1r	neuropeptide Y receptor Y1 [Source:MGI Symbol;Acc:MGI:104963]
ENSMUSG00000007682	1.86557	0.620378	-3.58633	-1.84251	0.0420389	Dio2	deiodinase, iodothyronine, type II [Source:MGI Symbol;Acc:MGI:1338833]
ENSMUSG00000087013	1.51185	0.511041	-3.47901	-1.79868	0.0215089	2610027K06Rik	RIKEN cDNA 2610027K06 gene [Source:MGI Symbol;Acc:MGI:1917159]
ENSMUSG00000066060	1.53253	0.423311	-3.40673	-1.76839	0.0451559	Gm12866	predicted gene 12866 [Source:MGI Symbol;Acc:MGI:3649462]
ENSMUSG00000070287	5.54448	1.87175	-3.35746	-1.74737	0.00201445	Tmem22	transmembrane protein 22 [Source:MGI Symbol;Acc:MGI:2685365]
ENSMUSG00000022219	3.57029	1.14274	-3.32817	-1.73473	0.0181655	Cideb	cell death-inducing DNA fragmentation factor, alpha subunit-like effector B [Source:MGI Symbol;Acc:MGI:1270844]
ENSMUSG00000024935	1.16326	0.386047	-3.28854	-1.71745	0.0469232	Slc1a1	solute carrier family 1 (neuronal/epithelial high affinity glutamate transporter, system Xag), member 1 [Source:MGI Symbol;Acc:MGI:105083]
ENSMUSG00000022537	27.269	9.04754	-3.25281	-1.70169	6.8e-05	Tmem44	transmembrane protein 44 [Source:MGI Symbol;Acc:MGI:1924489]
ENSMUSG00000039899	39.0969	13.0159	-3.2337	-1.69319	2.82e-05	Fgl2	fibrinogen-like protein 2 [Source:MGI Symbol;Acc:MGI:103266]
ENSMUSG00000002808	16.46	5.21644	-3.22456	-1.6891	6.8e-05	Epdr1	ependymin related protein 1 (zebrafish) [Source:MGI Symbol;Acc:MGI:2145369]
ENSMUSG00000057123	135.437	45.1579	-3.19215	-1.67453	8.01e-05	Gja5	gap junction protein, alpha 5 [Source:MGI Symbol;Acc:MGI:95716]
ENSMUSG00000053441	11.387	3.6984	-3.17682	-1.66758	0.000187241	Adamts19	a disintegrin-like and metallopeptidase (reprolysin type) with thrombospondin type 1 motif, 19 [Source:MGI Symbol;Acc:MGI:2442875]
ENSMUSG00000035551	51.1408	18.0351	-3.0383	-1.60326	6.8e-05	Igfbpl1	insulin-like growth factor binding protein-like 1 [Source:MGI Symbol;Acc:MGI:1933198]
ENSMUSG00000052133	2.579	0.951757	-2.9959	-1.58299	0.0127434	Sema5b	sema domain, seven thrombospondin repeats (type 1 and type 1-like), transmembrane domain (TM) and short cytoplasmic domain, (semaphorin) 5B [Source:MGI Symbol;Acc:MGI:107555]
ENSMUSG00000029999	5.9438	1.97474	-2.9905	-1.58039	0.00159715	Tgfa	transforming growth factor alpha [Source:MGI Symbol;Acc:MGI:98724]
ENSMUSG00000020333	2.31805	0.837503	-2.96697	-1.56899	0.0161047	Acsl6	acyl-CoA synthetase long-chain family member 6 [Source:MGI Symbol;Acc:MGI:894291]
ENSMUSG00000039252	33.8389	12.5794	-2.9554	-1.56335	5.99e-05	Lgi2	leucine-rich repeat LGI family, member 2 [Source:MGI Symbol;Acc:MGI:2180196]
ENSMUSG00000052430	6.16208	2.17401	-2.89413	-1.53313	0.00258414	Bmpr1b	bone morphogenetic protein receptor, type 1B [Source:MGI Symbol;Acc:MGI:107191]
ENSMUSG00000028133	2.57032	0.909703	-2.78318	-1.47673	0.020443	Rwdd3	RWD domain containing 3 [Source:MGI Symbol;Acc:MGI:1920420]
ENSMUSG00000060882	4.17818	1.58837	-2.77539	-1.47269	0.00987501	Kcnd2	potassium voltage-gated channel, Shal-related family, member 2 [Source:MGI Symbol;Acc:MGI:102663]
ENSMUSG00000030406	2.84109	1.11751	-2.75225	-1.46061	0.00996549	Gipr	gastric inhibitory polypeptide receptor [Source:MGI Symbol;Acc:MGI:1352753]
ENSMUSG00000037762	2.88027	1.37449	-2.71273	-1.43975	0.0438251	Slc16a9	solute carrier family 16 (monocarboxylic acid transporters), member 9 [Source:MGI Symbol;Acc:MGI:1914109]
ENSMUSG00000033214	27.0296	10.581	-2.70751	-1.43697	0.000110968	Slitrk5	SLIT and NTRK-like family, member 5 [Source:MGI Symbol;Acc:MGI:2679448]
ENSMUSG00000015377	10.3431	3.77487	-2.69927	-1.43257	0.000714104	Fam116b	family with sequence similarity 116, member B [Source:MGI Symbol;Acc:MGI:1916690]
ENSMUSG00000039629	25.6066	9.85211	-2.68035	-1.42242	0.000260502	Fam40b	family with sequence similarity 40, member B [Source:MGI Symbol;Acc:MGI:2444363]
ENSMUSG00000031448	34.2448	12.5941	-2.67841	-1.42138	3.27e-05	Adprhl1	ADP-ribosylhydrolase like 1 [Source:MGI Symbol;Acc:MGI:2442168]
ENSMUSG00000047085	15.4384	6.26454	-2.67275	-1.41832	0.000308625	Lrrc4b	leucine rich repeat containing 4B [Source:MGI Symbol;Acc:MGI:3027390]
ENSMUSG00000034438	2.46412	0.909703	-2.6587	-1.41072	0.0233434	Gbp8	guanylate-binding protein 8 [Source:MGI Symbol;Acc:MGI:1923324]
ENSMUSG00000045613	6.53143	2.39048	-2.616	-1.38736	0.00843365	Chrm2	cholinergic receptor, muscarinic 2, cardiac [Source:MGI Symbol;Acc:MGI:88397]
ENSMUSG00000030214	3.62943	1.33476	-2.57422	-1.36414	0.0216703	Plbd1	phospholipase B domain containing 1 [Source:MGI Symbol;Acc:MGI:1914107]
ENSMUSG00000003420	5.21056	1.96038	-2.55454	-1.35306	0.0323567	Fcgrt	Fc receptor, IgG, alpha chain transporter [Source:MGI Symbol;Acc:MGI:103017]
ENSMUSG00000035936	36.241	14.7898	-2.54715	-1.34888	7.14e-05	Aldh5a1	aldhehyde dehydrogenase family 5, subfamily A1 [Source:MGI Symbol;Acc:MGI:2441982]
ENSMUSG00000043587	30.0447	12.3775	-2.5428	-1.34642	8.43e-05	Acpl2	acid phosphatase-like 2 [Source:MGI Symbol;Acc:MGI:2442444]
ENSMUSG00000023206	3.23163	1.55952	-2.53603	-1.34257	0.0161317	Il15ra	interleukin 15 receptor, alpha chain [Source:MGI Symbol;Acc:MGI:104644]
ENSMUSG00000085133	4.90105	2.11889	-2.50645	-1.32564	0.00397573	B930095G15Rik	RIKEN cDNA B930095G15 gene [Source:MGI Symbol;Acc:MGI:2443701]
ENSMUSG00000090944	4.83775	2.10673	-2.50582	-1.32528	0.0130462	Gm17513	predicted gene, 17513 [Source:MGI Symbol;Acc:MGI:4937147]
ENSMUSG00000032911	37.4397	16.1365	-2.50241	-1.32332	0.00103704	Cspg4	chondroitin sulfate proteoglycan 4 [Source:MGI Symbol;Acc:MGI:2153093]
ENSMUSG00000047793	4.07231	1.53053	-2.48713	-1.31448	0.00927746	Sned1	sushi, nidogen and EGF-like domains 1 [Source:MGI Symbol;Acc:MGI:3045960]
ENSMUSG00000041372	2.50292	0.957706	-2.47756	-1.30892	0.0469232	B4galnt3	beta-1,4-N-acetyl-galactosaminyl transferase 3 [Source:MGI Symbol;Acc:MGI:3041155]
ENSMUSG00000048503	22.166	8.90029	-2.46563	-1.30196	4.11e-05	Tmem136	transmembrane protein 136 [Source:MGI Symbol;Acc:MGI:2685030]
ENSMUSG00000005124	50.8655	20.77	-2.46309	-1.30047	1.62e-05	Wisp1	WNT1 inducible signaling pathway protein 1 [Source:MGI Symbol;Acc:MGI:1197008]
ENSMUSG00000023885	2.73674	1.0369	-2.46208	-1.29988	0.018142	Thbs2	thrombospondin 2 [Source:MGI Symbol;Acc:MGI:98738]
ENSMUSG00000061740	2.45802	1.11389	-2.45545	-1.29599	0.0366321	Cyp2d22	cytochrome P450, family 2, subfamily d, polypeptide 22 [Source:MGI Symbol;Acc:MGI:1929474]
ENSMUSG00000032625	7.56121	3.27334	-2.44724	-1.29116	0.00245118	Thsd7a	thrombospondin, type I, domain containing 7A [Source:MGI Symbol;Acc:MGI:2685683]
ENSMUSG00000051149	45.02	18.2231	-2.43802	-1.28571	0.0119212	Adnp	activity-dependent neuroprotective protein [Source:MGI Symbol;Acc:MGI:1338758]
ENSMUSG00000022658	9.53961	4.5295	-2.43709	-1.28516	0.00172579	Tagln3	transgelin 3 [Source:MGI Symbol;Acc:MGI:1926784]
ENSMUSG00000036295	5.96879	2.39281	-2.40305	-1.26487	0.00389051	Lrrn3	leucine rich repeat protein 3, neuronal [Source:MGI Symbol;Acc:MGI:106036]
ENSMUSG00000032452	4.21966	1.78259	-2.39481	-1.25991	0.0112272	Clstn2	calsyntenin 2 [Source:MGI Symbol;Acc:MGI:1929897]
ENSMUSG00000031409	2.44437	1.37953	-2.39231	-1.25841	0.0478152	Tceal6	transcription elongation factor A (SII)-like 6 [Source:MGI Symbol;Acc:MGI:1923939]
ENSMUSG00000016349	24.3416	10.3699	-2.38582	-1.25449	0.000248443	Eef1a2	eukaryotic translation elongation factor 1 alpha 2 [Source:MGI Symbol;Acc:MGI:1096317]
ENSMUSG00000043943	2.27352	1.13317	-2.35326	-1.23466	0.0336571	Naalad2	N-acetylated alpha-linked acidic dipeptidase 2 [Source:MGI Symbol;Acc:MGI:1919810]
ENSMUSG00000027894	6.39705	3.01598	-2.33589	-1.22397	0.00661856	Slc6a17	solute carrier family 6 (neurotransmitter transporter), member 17 [Source:MGI Symbol;Acc:MGI:2442535]
ENSMUSG00000057378	8.85771	4.30384	-2.33418	-1.22292	0.0147735	Ryr3	ryanodine receptor 3 [Source:MGI Symbol;Acc:MGI:99684]
ENSMUSG00000037509	11.6358	5.43099	-2.32193	-1.21532	0.000948408	Arhgef4	Rho guanine nucleotide exchange factor (GEF) 4 [Source:MGI Symbol;Acc:MGI:2442507]
ENSMUSG00000091171	3.06957	1.51242	-2.3195	-1.21381	0.0369475	Gm10060	predicted gene 10060 [Source:MGI Symbol;Acc:MGI:3710638]
ENSMUSG00000051726	4.18822	1.67571	-2.31491	-1.21096	0.0217326	Kcnf1	potassium voltage-gated channel, subfamily F, member 1 [Source:MGI Symbol;Acc:MGI:2687399]
ENSMUSG00000030098	13.6917	6.87011	-2.29217	-1.19671	0.00211581	Grip2	glutamate receptor interacting protein 2 [Source:MGI Symbol;Acc:MGI:2681173]
ENSMUSG00000049313	47.8849	21.298	-2.2668	-1.18065	8.63e-05	Sorl1	sortilin-related receptor, LDLR class A repeats-containing [Source:MGI Symbol;Acc:MGI:1202296]
ENSMUSG00000042842	16.7379	7.16188	-2.2562	-1.17389	0.00128409	Serpinb6b	serine (or cysteine) peptidase inhibitor, clade B, member 6b [Source:MGI Symbol;Acc:MGI:894688]
ENSMUSG00000038602	4.78957	2.24751	-2.25014	-1.17002	0.005312	Slc35f1	solute carrier family 35, member F1 [Source:MGI Symbol;Acc:MGI:2139810]
ENSMUSG00000068457	18.6544	9.29237	-2.24839	-1.1689	0.0388761	Uty	ubiquitously transcribed tetratricopeptide repeat gene, Y chromosome [Source:MGI Symbol;Acc:MGI:894810]
ENSMUSG00000021240	9.4078	4.4089	-2.24549	-1.16703	0.00297147	Abcd4	ATP-binding cassette, sub-family D (ALD), member 4 [Source:MGI Symbol;Acc:MGI:1349217]
ENSMUSG00000028885	5.48756	2.37703	-2.23342	-1.15925	0.00836275	Smpdl3b	sphingomyelin phosphodiesterase, acid-like 3B [Source:MGI Symbol;Acc:MGI:1916022]
ENSMUSG00000036832	37.2673	16.176	-2.23279	-1.15885	6.21e-05	Lpar3	lysophosphatidic acid receptor 3 [Source:MGI Symbol;Acc:MGI:1929469]
ENSMUSG00000048251	5.1238	2.52764	-2.23248	-1.15865	0.0183698	Bcl11b	B-cell leukemia/lymphoma 11B [Source:MGI Symbol;Acc:MGI:1929913]
ENSMUSG00000069516	21.5401	8.87711	-2.23241	-1.1586	0.00297612	Lyz2	lysozyme 2 [Source:MGI Symbol;Acc:MGI:96897]
ENSMUSG00000028013	35.1059	15.4665	-2.23231	-1.15854	2.82e-05	Ppa2	pyrophosphatase (inorganic) 2 [Source:MGI Symbol;Acc:MGI:1922026]
ENSMUSG00000079724	35.7498	15.2818	-2.2292	-1.15653	0.0435996	Rnaset2b	ribonuclease T2B [Source:MGI Symbol;Acc:MGI:3702087]
ENSMUSG00000021313	321.335	148.068	-2.21959	-1.1503	0.000545323	Ryr2	ryanodine receptor 2, cardiac [Source:MGI Symbol;Acc:MGI:99685]
ENSMUSG00000019899	19.3829	10.2605	-2.21869	-1.14971	0.00349893	Lama2	laminin, alpha 2 [Source:MGI Symbol;Acc:MGI:99912]
ENSMUSG00000067586	19.1457	8.95697	-2.21564	-1.14772	0.000370393	S1pr3	sphingosine-1-phosphate receptor 3 [Source:MGI Symbol;Acc:MGI:1339365]
ENSMUSG00000036040	8.54629	4.17754	-2.19546	-1.13452	0.00164419	Adamtsl2	ADAMTS-like 2 [Source:MGI Symbol;Acc:MGI:1925044]
ENSMUSG00000068762	4.89929	2.42167	-2.18528	-1.12782	0.0285908	Gstm6	glutathione S-transferase, mu 6 [Source:MGI Symbol;Acc:MGI:1309467]
ENSMUSG00000054863	2.70799	1.23396	-2.16462	-1.11411	0.0331108	Fam19a5	family with sequence similarity 19, member A5 [Source:MGI Symbol;Acc:MGI:2146182]
ENSMUSG00000022487	2.91939	1.29633	-2.16439	-1.11396	0.0353417	Gtsf1	gametocyte specific factor 1 [Source:MGI Symbol;Acc:MGI:1921424]
ENSMUSG00000040187	1.9538	0.890423	-2.16115	-1.1118	0.0396092	Arntl2	aryl hydrocarbon receptor nuclear translocator-like 2 [Source:MGI Symbol;Acc:MGI:2684845]
ENSMUSG00000031558	80.7387	38.9199	-2.14685	-1.10222	6.21e-05	Slit2	slit homolog 2 (Drosophila) [Source:MGI Symbol;Acc:MGI:1315205]
ENSMUSG00000019848	9.77506	4.49999	-2.11889	-1.08331	0.00201445	Popdc3	popeye domain containing 3 [Source:MGI Symbol;Acc:MGI:1930153]
ENSMUSG00000050953	156.72	75.7813	-2.10777	-1.07572	9.05e-06	Gja1	gap junction protein, alpha 1 [Source:MGI Symbol;Acc:MGI:95713]
ENSMUSG00000079588	3.86277	1.81766	-2.10626	-1.07469	0.0289561	Tmem182	transmembrane protein 182 [Source:MGI Symbol;Acc:MGI:1923725]
ENSMUSG00000069045	44.7132	23.4863	-2.10589	-1.07443	0.0195619	Ddx3y	DEAD (Asp-Glu-Ala-Asp) box polypeptide 3, Y-linked [Source:MGI Symbol;Acc:MGI:1349406]
ENSMUSG00000031790	131.982	64.2703	-2.09382	-1.06614	1.46e-05	Mmp15	matrix metallopeptidase 15 [Source:MGI Symbol;Acc:MGI:109320]
ENSMUSG00000026950	3.12025	1.61102	-2.0844	-1.05963	0.0439663	Neb	nebulin [Source:MGI Symbol;Acc:MGI:97292]
ENSMUSG00000043668	6.60321	3.29132	-2.08003	-1.05661	0.0118741	Tox3	TOX high mobility group box family member 3 [Source:MGI Symbol;Acc:MGI:3039593]
ENSMUSG00000020181	5.24565	2.77673	-2.07873	-1.0557	0.0183698	Nav3	neuron navigator 3 [Source:MGI Symbol;Acc:MGI:2183703]
ENSMUSG00000045441	3.92892	2.12601	-2.07585	-1.0537	0.0219261	Gprin3	GPRIN family member 3 [Source:MGI Symbol;Acc:MGI:1924785]
ENSMUSG00000015222	5.90489	2.92113	-2.07064	-1.05007	0.00985964	Mtap2	microtubule-associated protein 2 [Source:MGI Symbol;Acc:MGI:97175]
ENSMUSG00000037341	4.34352	2.52946	-2.05714	-1.04064	0.0399752	Slc9a7	solute carrier family 9 (sodium/hydrogen exchanger), member 7 [Source:MGI Symbol;Acc:MGI:2444530]
ENSMUSG00000071604	39.6647	20.0278	-2.05588	-1.03976	0.000230169	Fam189a2	family with sequence similarity 189, member A2 [Source:MGI Symbol;Acc:MGI:2685813]
ENSMUSG00000025938	3.89945	2.12743	-2.05067	-1.03609	0.0338981	Slco5a1	solute carrier organic anion transporter family, member 5A1 [Source:MGI Symbol;Acc:MGI:2443431]
ENSMUSG00000090353	3.90403	2.3245	-2.04339	-1.03097	0.0350738	Gm17555	predicted gene, 17555 [Source:MGI Symbol;Acc:MGI:4937189]
ENSMUSG00000056673	18.5317	9.51492	-2.03707	-1.0265	0.0345007	Kdm5d	lysine (K)-specific demethylase 5D [Source:MGI Symbol;Acc:MGI:99780]
ENSMUSG00000079022	5.66801	2.98104	-2.03291	-1.02355	0.00943768	Col22a1	collagen, type XXII, alpha 1 [Source:MGI Symbol;Acc:MGI:1916950]
ENSMUSG00000060429	6.03899	3.05544	-2.03089	-1.02211	0.0226145	Sntb1	syntrophin, basic 1 [Source:MGI Symbol;Acc:MGI:101781]
ENSMUSG00000028364	100.768	50.2196	-2.01464	-1.01052	0.009049	Tnc	tenascin C [Source:MGI Symbol;Acc:MGI:101922]
ENSMUSG00000040640	7.03664	3.58259	-2.01244	-1.00895	0.00548222	Erc2	ELKS/RAB6-interacting/CAST family member 2 [Source:MGI Symbol;Acc:MGI:1098749]
ENSMUSG00000060240	10.5309	5.40847	-2.01232	-1.00886	0.00159715	Cend1	cell cycle exit and neuronal differentiation 1 [Source:MGI Symbol;Acc:MGI:1929898]
ENSMUSG00000019880	22.9468	11.7272	-2.0121	-1.0087	0.000127452	Rspo3	R-spondin 3 homolog (Xenopus laevis) [Source:MGI Symbol;Acc:MGI:1920030]
ENSMUSG00000024924	29.7302	15.7861	-1.99564	-0.99685	0.000312855	Vldlr	very low density lipoprotein receptor [Source:MGI Symbol;Acc:MGI:98935]
ENSMUSG00000014773	10.7648	5.79173	-1.99089	-0.993415	0.00902765	Dll1	delta-like 1 (Drosophila) [Source:MGI Symbol;Acc:MGI:104659]
ENSMUSG00000038390	4.11483	2.37237	-1.99011	-0.992845	0.0315698	Gpr162	G protein-coupled receptor 162 [Source:MGI Symbol;Acc:MGI:1315214]
ENSMUSG00000056735	6.00699	3.1169	-1.97374	-0.98093	0.00959226	A930024E05Rik	RIKEN cDNA A930024E05 gene [Source:MGI Symbol;Acc:MGI:1924414]
ENSMUSG00000042404	18.0926	9.03615	-1.97151	-0.979298	0.00066542	Dennd4b	DENN/MADD domain containing 4B [Source:MGI Symbol;Acc:MGI:2446201]
ENSMUSG00000030643	4.14314	2.00127	-1.97097	-0.978908	0.0448781	Rab30	RAB30, member RAS oncogene family [Source:MGI Symbol;Acc:MGI:1923235]
ENSMUSG00000041592	17.282	9.11095	-1.97079	-0.978773	0.0100893	Sdk2	sidekick homolog 2 (chicken) [Source:MGI Symbol;Acc:MGI:2443847]
ENSMUSG00000073519	3.15322	1.69396	-1.96487	-0.974433	0.023847	Gm10524	predicted gene 10524 [Source:MGI Symbol;Acc:MGI:3642791]
ENSMUSG00000006403	3.65722	1.87977	-1.95771	-0.96917	0.0302992	Adamts4	a disintegrin-like and metallopeptidase (reprolysin type) with thrombospondin type 1 motif, 4 [Source:MGI Symbol;Acc:MGI:1339949]
ENSMUSG00000041362	2.31314	1.16901	-1.95659	-0.968343	0.0461445	4930506M07Rik	RIKEN cDNA 4930506M07 gene [Source:MGI Symbol;Acc:MGI:1918903]
ENSMUSG00000072680	10.3694	5.77014	-1.94425	-0.959212	0.0379587	D14Ertd449e	DNA segment, Chr 14, ERATO Doi 449, expressed [Source:MGI Symbol;Acc:MGI:1196450]
ENSMUSG00000042595	31.3912	16.5138	-1.93541	-0.952637	8.18e-05	Fam199x	family with sequence similarity 199, X-linked [Source:MGI Symbol;Acc:MGI:2384304]
ENSMUSG00000023938	24.2961	13.1432	-1.93504	-0.952367	0.00118262	Aars2	alanyl-tRNA synthetase 2, mitochondrial (putative) [Source:MGI Symbol;Acc:MGI:2681839]
ENSMUSG00000066800	11.507	5.66104	-1.93139	-0.949639	0.00733198	Rnasel	ribonuclease L (2', 5'-oligoisoadenylate synthetase-dependent) [Source:MGI Symbol;Acc:MGI:1098272]
ENSMUSG00000023845	40.1636	21.0437	-1.9306	-0.94905	0.00116615	Lnpep	leucyl/cystinyl aminopeptidase [Source:MGI Symbol;Acc:MGI:2387123]
ENSMUSG00000034258	7.2082	3.82754	-1.92952	-0.948244	0.0143248	Mfsd7c	major facilitator superfamily domain containing 7C [Source:MGI Symbol;Acc:MGI:2384974]
ENSMUSG00000038112	8.70404	4.50788	-1.92644	-0.945936	0.0204051	AW551984	expressed sequence AW551984 [Source:MGI Symbol;Acc:MGI:2143322]
ENSMUSG00000030513	24.0296	12.4952	-1.92588	-0.945519	0.00459622	Pcsk6	proprotein convertase subtilisin/kexin type 6 [Source:MGI Symbol;Acc:MGI:102897]
ENSMUSG00000015579	75.3908	38.819	-1.9204	-0.941411	2.82e-05	Nkx2-5	NK2 transcription factor related, locus 5 (Drosophila) [Source:MGI Symbol;Acc:MGI:97350]
ENSMUSG00000035245	27.0982	14.1627	-1.91631	-0.938329	0.000315115	A130022J15Rik	RIKEN cDNA A130022J15 gene [Source:MGI Symbol;Acc:MGI:2141669]
ENSMUSG00000029119	16.7748	8.92578	-1.90978	-0.933403	0.00271836	Man2b2	mannosidase 2, alpha B2 [Source:MGI Symbol;Acc:MGI:1195262]
ENSMUSG00000075307	24.5052	12.5927	-1.89747	-0.924074	0.00251722	Kbtbd10	kelch repeat and BTB (POZ) domain containing 10 [Source:MGI Symbol;Acc:MGI:2683854]
ENSMUSG00000025579	80.5566	44.5254	-1.89495	-0.922157	0.000287075	Gaa	glucosidase, alpha, acid [Source:MGI Symbol;Acc:MGI:95609]
ENSMUSG00000040472	13.2463	7.12061	-1.89207	-0.919969	0.00238451	Rabggta	Rab geranylgeranyl transferase, a subunit [Source:MGI Symbol;Acc:MGI:1860443]
ENSMUSG00000039954	6.05583	3.36896	-1.88881	-0.917476	0.00953045	Stk32a	serine/threonine kinase 32A [Source:MGI Symbol;Acc:MGI:2442403]
ENSMUSG00000036273	14.7903	7.81933	-1.88683	-0.915966	0.00053281	Lrrk2	leucine-rich repeat kinase 2 [Source:MGI Symbol;Acc:MGI:1913975]
ENSMUSG00000067336	41.23	20.9584	-1.88424	-0.913983	0.00132904	Bmpr2	bone morphogenic protein receptor, type II (serine/threonine kinase) [Source:MGI Symbol;Acc:MGI:1095407]
ENSMUSG00000025933	6.20153	3.59243	-1.88056	-0.911163	0.0221712	Tmem14a	transmembrane protein 14A [Source:MGI Symbol;Acc:MGI:1922962]
ENSMUSG00000027797	7.64695	3.99924	-1.87949	-0.910339	0.0124424	Dclk1	doublecortin-like kinase 1 [Source:MGI Symbol;Acc:MGI:1330861]
ENSMUSG00000057789	49.4681	26.2155	-1.8793	-0.910192	5.8e-05	Bak1	BCL2-antagonist/killer 1 [Source:MGI Symbol;Acc:MGI:1097161]
ENSMUSG00000037568	95.7615	51.5465	-1.87098	-0.90379	9.05e-06	Vash2	vasohibin 2 [Source:MGI Symbol;Acc:MGI:2444826]
ENSMUSG00000045757	5.11699	2.70841	-1.87068	-0.903564	0.044274	Zfp764	zinc finger protein 764 [Source:MGI Symbol;Acc:MGI:2443580]
ENSMUSG00000034731	6.4271	3.2692	-1.86659	-0.900409	0.0228795	Dgkh	diacylglycerol kinase, eta [Source:MGI Symbol;Acc:MGI:2444188]
ENSMUSG00000090426	9.07665	5.26174	-1.8638	-0.898246	0.0373429	Gm17392	predicted gene, 17392 [Source:MGI Symbol;Acc:MGI:4937026]
ENSMUSG00000085666	14.6156	7.55408	-1.85999	-0.895299	0.0449274	Gm9855	predicted pseudogene 9855 [Source:MGI Symbol;Acc:MGI:3704357]
ENSMUSG00000059852	12.2816	7.18958	-1.85822	-0.893919	0.00628097	Kcng2	potassium voltage-gated channel, subfamily G, member 2 [Source:MGI Symbol;Acc:MGI:3694646]
ENSMUSG00000028601	6.93007	4.12255	-1.85314	-0.889971	0.0207195	Echdc2	enoyl Coenzyme A hydratase domain containing 2 [Source:MGI Symbol;Acc:MGI:1289238]
ENSMUSG00000021604	44.5962	24.8373	-1.85102	-0.888317	6.8e-05	Irx4	Iroquois related homeobox 4 (Drosophila) [Source:MGI Symbol;Acc:MGI:1355275]
ENSMUSG00000061353	68.6692	39.0022	-1.85052	-0.887932	0.0348606	Cxcl12	chemokine (C-X-C motif) ligand 12 [Source:MGI Symbol;Acc:MGI:103556]
ENSMUSG00000026986	3.82785	2.34598	-1.84515	-0.883739	0.0424867	Hnmt	histamine N-methyltransferase [Source:MGI Symbol;Acc:MGI:2153181]
ENSMUSG00000039057	13.1514	7.56391	-1.84448	-0.883215	0.00256062	Myo16	myosin XVI [Source:MGI Symbol;Acc:MGI:2685951]
ENSMUSG00000018341	5.50682	2.80933	-1.84264	-0.881774	0.0374661	Il12rb2	interleukin 12 receptor, beta 2 [Source:MGI Symbol;Acc:MGI:1270861]
ENSMUSG00000034220	66.6255	37.0588	-1.84152	-0.880896	0.000662329	Gpc1	glypican 1 [Source:MGI Symbol;Acc:MGI:1194891]
ENSMUSG00000068130	5.59801	2.94998	-1.84034	-0.879973	0.0201456	Zfp442	zinc finger protein 442 [Source:MGI Symbol;Acc:MGI:3651999]
ENSMUSG00000022708	46.9948	26.4781	-1.83692	-0.87729	0.0112595	Zbtb20	zinc finger and BTB domain containing 20 [Source:MGI Symbol;Acc:MGI:1929213]
ENSMUSG00000037605	8.87762	4.81843	-1.83365	-0.874719	0.00492091	Lphn3	latrophilin 3 [Source:MGI Symbol;Acc:MGI:2441950]
ENSMUSG00000031391	4.7225	2.49128	-1.8293	-0.871291	0.0238951	L1cam	L1 cell adhesion molecule [Source:MGI Symbol;Acc:MGI:96721]
ENSMUSG00000037820	335.54	183.938	-1.82763	-0.869973	2.82e-05	Tgm2	transglutaminase 2, C polypeptide [Source:MGI Symbol;Acc:MGI:98731]
ENSMUSG00000022483	170.469	97.7061	-1.82262	-0.866011	0.00103534	Col2a1	collagen, type II, alpha 1 [Source:MGI Symbol;Acc:MGI:88452]
ENSMUSG00000037553	17.9874	10.1721	-1.81952	-0.863557	0.00228003	Zdhhc18	zinc finger, DHHC domain containing 18 [Source:MGI Symbol;Acc:MGI:3527792]
ENSMUSG00000006567	11.8314	7.01024	-1.81834	-0.862626	0.00631269	Atp7b	ATPase, Cu++ transporting, beta polypeptide [Source:MGI Symbol;Acc:MGI:103297]
ENSMUSG00000039474	26.6753	16.1277	-1.81763	-0.862058	0.0107485	Wfs1	Wolfram syndrome 1 homolog (human) [Source:MGI Symbol;Acc:MGI:1328355]
ENSMUSG00000005087	39.7077	22.3326	-1.81592	-0.860703	0.00107229	Cd44	CD44 antigen [Source:MGI Symbol;Acc:MGI:88338]
ENSMUSG00000038143	53.9229	30.6504	-1.81221	-0.857753	0.000144228	Stox2	storkhead box 2 [Source:MGI Symbol;Acc:MGI:1918319]
ENSMUSG00000025790	44.7109	26.5415	-1.81107	-0.856842	0.000847864	Slco3a1	solute carrier organic anion transporter family, member 3a1 [Source:MGI Symbol;Acc:MGI:1351867]
ENSMUSG00000032511	77.2848	47.6863	-1.81084	-0.85666	0.0141246	Scn5a	sodium channel, voltage-gated, type V, alpha [Source:MGI Symbol;Acc:MGI:98251]
ENSMUSG00000059049	72.7194	41.8261	-1.80721	-0.853761	0.000416651	Frem1	Fras1 related extracellular matrix protein 1 [Source:MGI Symbol;Acc:MGI:2670972]
ENSMUSG00000045776	3.54142	2.09249	-1.80265	-0.850117	0.0374209	Lrtm1	leucine-rich repeats and transmembrane domains 1 [Source:MGI Symbol;Acc:MGI:2442106]
ENSMUSG00000001482	51.3362	28.3641	-1.80051	-0.848407	3.03e-05	Def8	differentially expressed in FDCP 8 [Source:MGI Symbol;Acc:MGI:1346331]
ENSMUSG00000023460	73.8709	40.6218	-1.79895	-0.847155	1.95e-05	Rab12	RAB12, member RAS oncogene family [Source:MGI Symbol;Acc:MGI:894284]
ENSMUSG00000038077	5.55745	3.07989	-1.79785	-0.846273	0.0333229	Kcna6	potassium voltage-gated channel, shaker-related, subfamily, member 6 [Source:MGI Symbol;Acc:MGI:96663]
ENSMUSG00000010122	19.9426	12.0838	-1.79629	-0.845019	0.00311174	Slc47a1	solute carrier family 47, member 1 [Source:MGI Symbol;Acc:MGI:1914723]
ENSMUSG00000039765	24.4626	13.865	-1.78923	-0.839338	0.00259564	Cc2d2a	coiled-coil and C2 domain containing 2A [Source:MGI Symbol;Acc:MGI:1924487]
ENSMUSG00000015968	26.4123	16.3657	-1.78541	-0.836255	0.00346494	Cacna1d	calcium channel, voltage-dependent, L type, alpha 1D subunit [Source:MGI Symbol;Acc:MGI:88293]
ENSMUSG00000037989	7.69386	4.79385	-1.77865	-0.830786	0.0321023	Wnk2	WNK lysine deficient protein kinase 2 [Source:MGI Symbol;Acc:MGI:1922857]
ENSMUSG00000004267	4.28453	2.53321	-1.77846	-0.83063	0.0363849	Eno2	enolase 2, gamma neuronal [Source:MGI Symbol;Acc:MGI:95394]
ENSMUSG00000028023	19.8193	11.2673	-1.77412	-0.827102	0.000355657	Pitx2	paired-like homeodomain transcription factor 2 [Source:MGI Symbol;Acc:MGI:109340]
ENSMUSG00000005958	41.3543	24.3561	-1.77336	-0.826486	0.000903134	Ephb3	Eph receptor B3 [Source:MGI Symbol;Acc:MGI:104770]
ENSMUSG00000026170	4.44589	2.55611	-1.77307	-0.826253	0.049835	Cyp27a1	cytochrome P450, family 27, subfamily a, polypeptide 1 [Source:MGI Symbol;Acc:MGI:88594]
ENSMUSG00000020656	9.19007	6.04147	-1.77272	-0.825963	0.0266417	Grhl1	grainyhead-like 1 (Drosophila) [Source:MGI Symbol;Acc:MGI:2182540]
ENSMUSG00000053007	6.50739	3.87541	-1.77189	-0.825292	0.0196599	Creb5	cAMP responsive element binding protein 5 [Source:MGI Symbol;Acc:MGI:2443973]
ENSMUSG00000026479	7.15955	3.88653	-1.77188	-0.825282	0.0233251	Lamc2	laminin, gamma 2 [Source:MGI Symbol;Acc:MGI:99913]
ENSMUSG00000028251	20.8859	12.0109	-1.76908	-0.822998	0.000315115	2610029I01Rik	RIKEN cDNA 2610029I01 gene [Source:MGI Symbol;Acc:MGI:1924282]
ENSMUSG00000027716	6.66804	4.02253	-1.75901	-0.814763	0.0232756	Trpc3	transient receptor potential cation channel, subfamily C, member 3 [Source:MGI Symbol;Acc:MGI:109526]
ENSMUSG00000034810	7.62139	4.59031	-1.75571	-0.812054	0.0153464	Scn7a	sodium channel, voltage-gated, type VII, alpha [Source:MGI Symbol;Acc:MGI:102965]
ENSMUSG00000090066	28.7178	17.2056	-1.75354	-0.810266	0.00298642	1110002E22Rik	RIKEN cDNA 1110002E22 gene [Source:MGI Symbol;Acc:MGI:1915066]
ENSMUSG00000009633	10.2367	6.09904	-1.7496	-0.807021	0.0209793	G0s2	G0/G1 switch gene 2 [Source:MGI Symbol;Acc:MGI:1316737]
ENSMUSG00000021773	9.01246	5.1621	-1.74656	-0.804513	0.00414972	Comtd1	catechol-O-methyltransferase domain containing 1 [Source:MGI Symbol;Acc:MGI:1916406]
ENSMUSG00000034342	40.8165	22.96	-1.74268	-0.801306	0.00349893	Cbl	Casitas B-lineage lymphoma [Source:MGI Symbol;Acc:MGI:88279]
ENSMUSG00000070889	9.60413	5.16288	-1.74102	-0.799931	0.0321023	Pgap1	post-GPI attachment to proteins 1 [Source:MGI Symbol;Acc:MGI:2443342]
ENSMUSG00000015568	133.126	78.3176	-1.73457	-0.794577	0.000100393	Lpl	lipoprotein lipase [Source:MGI Symbol;Acc:MGI:96820]
ENSMUSG00000022296	5.44702	3.26687	-1.73212	-0.792535	0.0353417	Baalc	brain and acute leukemia, cytoplasmic [Source:MGI Symbol;Acc:MGI:1928704]
ENSMUSG00000067629	8.45641	5.32877	-1.73191	-0.79236	0.0437294	Syngap1	synaptic Ras GTPase activating protein 1 homolog (rat) [Source:MGI Symbol;Acc:MGI:3039785]
ENSMUSG00000017466	68.8165	40.7979	-1.7318	-0.792272	4.11e-05	Timp2	tissue inhibitor of metalloproteinase 2 [Source:MGI Symbol;Acc:MGI:98753]
ENSMUSG00000046794	79.5261	46.8572	-1.73041	-0.791112	4.96e-05	Ppp1r3b	protein phosphatase 1, regulatory (inhibitor) subunit 3B [Source:MGI Symbol;Acc:MGI:2177268]
ENSMUSG00000024899	31.4197	17.8923	-1.73038	-0.791091	0.000643909	Papss2	3'-phosphoadenosine 5'-phosphosulfate synthase 2 [Source:MGI Symbol;Acc:MGI:1330223]
ENSMUSG00000031216	36.4024	21.2718	-1.73026	-0.790985	0.000642227	Stard8	START domain containing 8 [Source:MGI Symbol;Acc:MGI:2448556]
ENSMUSG00000022414	33.1026	19.4258	-1.72625	-0.787645	0.000959579	Tab1	TGF-beta activated kinase 1/MAP3K7 binding protein 1 [Source:MGI Symbol;Acc:MGI:1913763]
ENSMUSG00000040111	28.0907	17.4972	-1.72344	-0.785292	0.00585135	Gramd1b	GRAM domain containing 1B [Source:MGI Symbol;Acc:MGI:1925037]
ENSMUSG00000044345	39.9754	23.7231	-1.72246	-0.784469	0.000365444	Marveld1	MARVEL (membrane-associating) domain containing 1 [Source:MGI Symbol;Acc:MGI:2147570]
ENSMUSG00000019769	74.6606	44.9668	-1.71901	-0.781575	0.00172337	Syne1	synaptic nuclear envelope 1 [Source:MGI Symbol;Acc:MGI:1927152]
ENSMUSG00000038872	23.5684	13.6981	-1.71838	-0.781046	0.00228003	Zfhx3	zinc finger homeobox 3 [Source:MGI Symbol;Acc:MGI:99948]
ENSMUSG00000025092	16.2975	9.71703	-1.7166	-0.779556	0.00189371	Hspa12a	heat shock protein 12A [Source:MGI Symbol;Acc:MGI:1920692]
ENSMUSG00000047379	23.3782	14.342	-1.71627	-0.779278	0.000998184	B3gnt1	UDP-GlcNAc:betaGal beta-1,3-N-acetylglucosaminyltransferase 1 [Source:MGI Symbol;Acc:MGI:1919680]
ENSMUSG00000002329	49.2168	28.5076	-1.71291	-0.776452	0.00021444	Mdp1	magnesium-dependent phosphatase 1 [Source:MGI Symbol;Acc:MGI:1915131]
ENSMUSG00000034981	71.2838	41.5119	-1.70934	-0.773443	2.82e-05	Parm1	prostate androgen-regulated mucin-like protein 1 [Source:MGI Symbol;Acc:MGI:2443349]
ENSMUSG00000074505	16.1005	9.26298	-1.70794	-0.772259	0.00332284	Fat3	FAT tumor suppressor homolog 3 (Drosophila) [Source:MGI Symbol;Acc:MGI:2444314]
ENSMUSG00000020605	22.3358	13.0977	-1.70661	-0.771136	0.000676192	Hs1bp3	HCLS1 binding protein 3 [Source:MGI Symbol;Acc:MGI:1913224]
ENSMUSG00000051159	138.875	81.0024	-1.7055	-0.770194	4.47e-05	Cited1	Cbp/p300-interacting transactivator with Glu/Asp-rich carboxy-terminal domain 1 [Source:MGI Symbol;Acc:MGI:108023]
ENSMUSG00000046743	47.0545	27.8703	-1.70176	-0.767025	0.00385909	Fat4	FAT tumor suppressor homolog 4 (Drosophila) [Source:MGI Symbol;Acc:MGI:3045256]
ENSMUSG00000024112	91.5759	57.0513	-1.69958	-0.765177	0.00401768	Cacna1h	calcium channel, voltage-dependent, T type, alpha 1H subunit [Source:MGI Symbol;Acc:MGI:1928842]
ENSMUSG00000025019	28.0933	16.6802	-1.6974	-0.76333	0.00126452	Lcor	ligand dependent nuclear receptor corepressor [Source:MGI Symbol;Acc:MGI:2443930]
ENSMUSG00000037852	53.1802	30.8596	-1.69376	-0.760229	0.000157201	Cpe	carboxypeptidase E [Source:MGI Symbol;Acc:MGI:101932]
ENSMUSG00000019789	69.8402	41.5388	-1.69146	-0.758271	4.96e-05	Hey2	hairy/enhancer-of-split related with YRPW motif 2 [Source:MGI Symbol;Acc:MGI:1341884]
ENSMUSG00000032827	63.5264	40.049	-1.69059	-0.757527	0.00172337	Ppp1r9a	protein phosphatase 1, regulatory (inhibitor) subunit 9A [Source:MGI Symbol;Acc:MGI:2442401]
ENSMUSG00000052504	12.42	7.01036	-1.68831	-0.755582	0.0388806	Epha3	Eph receptor A3 [Source:MGI Symbol;Acc:MGI:99612]
ENSMUSG00000070283	12.5737	7.25517	-1.68814	-0.755434	0.00407519	Ndufaf3	NADH dehydrogenase (ubiquinone) 1 alpha subcomplex, assembly factor 3 [Source:MGI Symbol;Acc:MGI:1913956]
ENSMUSG00000033763	48.8751	29.229	-1.6835	-0.751464	0.000102364	Mtss1l	metastasis suppressor 1-like [Source:MGI Symbol;Acc:MGI:3039591]
ENSMUSG00000090053	51.7669	30.8927	-1.6835	-0.751463	0.00572192	Palm2	paralemmin 2 [Source:MGI Symbol;Acc:MGI:1934601]
ENSMUSG00000051343	34.5621	20.4781	-1.68345	-0.75142	0.00297147	Rab11fip5	RAB11 family interacting protein 5 (class I) [Source:MGI Symbol;Acc:MGI:1098586]
ENSMUSG00000043153	5.96225	3.51919	-1.68189	-0.750082	0.0401379	Ispd	isoprenoid synthase domain containing [Source:MGI Symbol;Acc:MGI:1923097]
ENSMUSG00000032041	8.98064	5.08369	-1.67662	-0.745559	0.0146694	Tirap	toll-interleukin 1 receptor (TIR) domain-containing adaptor protein [Source:MGI Symbol;Acc:MGI:2152213]
ENSMUSG00000046618	12.0727	7.42494	-1.67622	-0.745208	0.00537471	Olfml2a	olfactomedin-like 2A [Source:MGI Symbol;Acc:MGI:2444741]
ENSMUSG00000055980	47.2412	27.9057	-1.67428	-0.74354	0.000100393	Irs1	insulin receptor substrate 1 [Source:MGI Symbol;Acc:MGI:99454]
ENSMUSG00000046169	12.8264	8.08899	-1.6739	-0.743212	0.0158256	Adamts6	a disintegrin-like and metallopeptidase (reprolysin type) with thrombospondin type 1 motif, 6 [Source:MGI Symbol;Acc:MGI:1347348]
ENSMUSG00000035829	9.73965	6.02413	-1.66119	-0.732219	0.0098812	Gm347	predicted gene 347 [Source:MGI Symbol;Acc:MGI:2685193]
ENSMUSG00000048486	26.088	15.8846	-1.6582	-0.729616	0.000852312	Fitm2	fat storage-inducing transmembrane protein 2 [Source:MGI Symbol;Acc:MGI:2444508]
ENSMUSG00000009378	44.5694	29.3373	-1.65796	-0.729413	0.0114952	Slc16a12	solute carrier family 16 (monocarboxylic acid transporters), member 12 [Source:MGI Symbol;Acc:MGI:2147716]
ENSMUSG00000026131	140.726	85.8193	-1.65411	-0.726059	0.000940572	Dst	dystonin [Source:MGI Symbol;Acc:MGI:104627]
ENSMUSG00000047842	9.87919	5.89951	-1.65394	-0.725906	0.0118505	Diras2	DIRAS family, GTP-binding RAS-like 2 [Source:MGI Symbol;Acc:MGI:1915453]
ENSMUSG00000091562	25.376	14.6229	-1.64815	-0.720846	0.0191921	Gm9581	predicted gene 9581 [Source:MGI Symbol;Acc:MGI:3779989]
ENSMUSG00000029309	20.4492	12.2869	-1.64726	-0.720067	0.00564528	Sparcl1	SPARC-like 1 [Source:MGI Symbol;Acc:MGI:108110]
ENSMUSG00000020877	8.72289	5.56697	-1.64563	-0.71864	0.0223108	Scrn2	secernin 2 [Source:MGI Symbol;Acc:MGI:1343092]
ENSMUSG00000050751	5.45508	3.73308	-1.6456	-0.718617	0.0439663	Pgbd5	piggyBac transposable element derived 5 [Source:MGI Symbol;Acc:MGI:2429955]
ENSMUSG00000043467	8.87608	5.58962	-1.64523	-0.718293	0.0292328	Zbtb37	zinc finger and BTB domain containing 37 [Source:MGI Symbol;Acc:MGI:2444467]
ENSMUSG00000040998	52.7912	33.1237	-1.64468	-0.717805	0.000629137	Npnt	nephronectin [Source:MGI Symbol;Acc:MGI:2148811]
ENSMUSG00000027792	50.0527	32.2665	-1.64293	-0.716269	0.00614488	Bche	butyrylcholinesterase [Source:MGI Symbol;Acc:MGI:894278]
ENSMUSG00000032006	15.0352	9.03939	-1.64264	-0.716018	0.0106337	Pdgfd	platelet-derived growth factor, D polypeptide [Source:MGI Symbol;Acc:MGI:1919035]
ENSMUSG00000046027	29.0068	18.009	-1.6387	-0.712554	0.00127543	Stard5	StAR-related lipid transfer (START) domain containing 5 [Source:MGI Symbol;Acc:MGI:2156765]
ENSMUSG00000033420	19.0115	11.8942	-1.63605	-0.710213	0.0055494	Antxr1	anthrax toxin receptor 1 [Source:MGI Symbol;Acc:MGI:1916788]
ENSMUSG00000025776	10.0396	5.70814	-1.63571	-0.709915	0.0199141	Crispld1	cysteine-rich secretory protein LCCL domain containing 1 [Source:MGI Symbol;Acc:MGI:1934666]
ENSMUSG00000039542	44.0364	26.6425	-1.63519	-0.709454	0.00105088	Ncam1	neural cell adhesion molecule 1 [Source:MGI Symbol;Acc:MGI:97281]
ENSMUSG00000001270	144.171	88.558	-1.63369	-0.708136	3.95e-05	Ckb	creatine kinase, brain [Source:MGI Symbol;Acc:MGI:88407]
ENSMUSG00000031824	20.5523	12.9577	-1.63015	-0.705003	0.0124424	6430548M08Rik	RIKEN cDNA 6430548M08 gene [Source:MGI Symbol;Acc:MGI:2443793]
ENSMUSG00000014786	7.241	4.53415	-1.62949	-0.70442	0.0138642	Slc9a5	solute carrier family 9 (sodium/hydrogen exchanger), member 5 [Source:MGI Symbol;Acc:MGI:2685542]
ENSMUSG00000046711	353.928	219.181	-1.62548	-0.700862	5.01e-05	Hmga1	high mobility group AT-hook 1 [Source:MGI Symbol;Acc:MGI:96160]
ENSMUSG00000034353	10.4283	6.18741	-1.62535	-0.700753	0.0233251	Ramp1	receptor (calcitonin) activity modifying protein 1 [Source:MGI Symbol;Acc:MGI:1858418]
ENSMUSG00000031284	8.36342	4.98289	-1.62251	-0.69823	0.0119225	Pak3	p21 protein (Cdc42/Rac)-activated kinase 3 [Source:MGI Symbol;Acc:MGI:1339656]
ENSMUSG00000025321	19.5949	11.8974	-1.6225	-0.698215	0.00234375	Itgb8	integrin beta 8 [Source:MGI Symbol;Acc:MGI:1338035]
ENSMUSG00000029287	97.5312	61.3493	-1.62074	-0.69665	0.000484347	Tgfbr3	transforming growth factor, beta receptor III [Source:MGI Symbol;Acc:MGI:104637]
ENSMUSG00000004698	37.9561	23.5143	-1.61983	-0.695846	0.000545323	Hdac9	histone deacetylase 9 [Source:MGI Symbol;Acc:MGI:1931221]
ENSMUSG00000040441	5.89049	3.97116	-1.61947	-0.695522	0.042799	Slc26a10	solute carrier family 26, member 10 [Source:MGI Symbol;Acc:MGI:2143920]
ENSMUSG00000026785	20.9898	12.9456	-1.61835	-0.694519	0.0222158	Pkn3	protein kinase N3 [Source:MGI Symbol;Acc:MGI:2388285]
ENSMUSG00000032024	13.7082	8.68563	-1.61507	-0.691597	0.0314767	9030425E11Rik	RIKEN cDNA 9030425E11 gene [Source:MGI Symbol;Acc:MGI:1918816]
ENSMUSG00000041624	7.26124	4.24081	-1.61449	-0.691079	0.0253735	Gucy1a2	guanylate cyclase 1, soluble, alpha 2 [Source:MGI Symbol;Acc:MGI:2660877]
ENSMUSG00000059325	87.5962	54.0079	-1.61175	-0.688632	0.00045348	Hopx	HOP homeobox [Source:MGI Symbol;Acc:MGI:1916782]
ENSMUSG00000039835	47.3487	29.6822	-1.61173	-0.688613	0.00043581	Nhsl1	NHS-like 1 [Source:MGI Symbol;Acc:MGI:106390]
ENSMUSG00000002266	63.3935	38.9683	-1.61004	-0.687092	0.00257172	Zim1	zinc finger, imprinted 1 [Source:MGI Symbol;Acc:MGI:1341879]
ENSMUSG00000021196	148.755	94.2652	-1.60621	-0.683663	0.000852312	Pfkp	phosphofructokinase, platelet [Source:MGI Symbol;Acc:MGI:1891833]
ENSMUSG00000028246	13.1232	8.23507	-1.6054	-0.682932	0.00735954	6230409E13Rik	RIKEN cDNA 6230409E13 gene [Source:MGI Symbol;Acc:MGI:1923382]
ENSMUSG00000021451	24.0203	15.5392	-1.6053	-0.682844	0.00152782	Sema4d	sema domain, immunoglobulin domain (Ig), transmembrane domain (TM) and short cytoplasmic domain, (semaphorin) 4D [Source:MGI Symbol;Acc:MGI:109244]
ENSMUSG00000039704	18.7673	11.9398	-1.60523	-0.682776	0.0140672	Lmbrd2	LMBR1 domain containing 2 [Source:MGI Symbol;Acc:MGI:2444173]
ENSMUSG00000033788	47.154	30.512	-1.60398	-0.681659	0.00234375	Dysf	dysferlin [Source:MGI Symbol;Acc:MGI:1349385]
ENSMUSG00000049265	33.6285	22.3358	-1.60274	-0.680539	0.0166707	Kcnk3	potassium channel, subfamily K, member 3 [Source:MGI Symbol;Acc:MGI:1100509]
ENSMUSG00000040537	10.838	7.20821	-1.60265	-0.680463	0.0170613	Adam22	a disintegrin and metallopeptidase domain 22 [Source:MGI Symbol;Acc:MGI:1340046]
ENSMUSG00000035772	52.4559	32.5434	-1.59845	-0.676673	0.000104572	Mrps2	mitochondrial ribosomal protein S2 [Source:MGI Symbol;Acc:MGI:2153089]
ENSMUSG00000031616	48.8687	32.4821	-1.59558	-0.674079	0.00782309	Ednra	endothelin receptor type A [Source:MGI Symbol;Acc:MGI:105923]
ENSMUSG00000020070	19.1476	11.9537	-1.59451	-0.673114	0.0042478	Rufy2	RUN and FYVE domain-containing 2 [Source:MGI Symbol;Acc:MGI:1917682]
ENSMUSG00000021614	1025.76	651.776	-1.59377	-0.672443	0.00221845	Vcan	versican [Source:MGI Symbol;Acc:MGI:102889]
ENSMUSG00000079363	9.71602	5.79108	-1.59023	-0.669237	0.0358785	Gbp4	guanylate binding protein 4 [Source:MGI Symbol;Acc:MGI:97072]
ENSMUSG00000061331	11.9036	7.86915	-1.5899	-0.668938	0.00892922	Gm17132	predicted gene 17132 [Source:MGI Symbol;Acc:MGI:4937959]
ENSMUSG00000027358	36.6232	22.6769	-1.58803	-0.667236	0.00159997	Bmp2	bone morphogenetic protein 2 [Source:MGI Symbol;Acc:MGI:88177]
ENSMUSG00000034330	12.8499	7.97797	-1.5865	-0.66585	0.00432022	Plcg2	phospholipase C, gamma 2 [Source:MGI Symbol;Acc:MGI:97616]
ENSMUSG00000031398	16.1067	10.9595	-1.5864	-0.665758	0.0283215	Plxna3	plexin A3 [Source:MGI Symbol;Acc:MGI:107683]
ENSMUSG00000063632	12.0884	7.73936	-1.58621	-0.665586	0.0452088	Sox11	SRY-box containing gene 11 [Source:MGI Symbol;Acc:MGI:98359]
ENSMUSG00000034379	5.85191	3.73981	-1.58572	-0.665138	0.046278	Wdr5b	WD repeat domain 5B [Source:MGI Symbol;Acc:MGI:1916794]
ENSMUSG00000036698	133.307	83.4372	-1.58209	-0.661832	0.000943986	Eif2c2	eukaryotic translation initiation factor 2C, 2 [Source:MGI Symbol;Acc:MGI:2446632]
ENSMUSG00000019558	42.2553	27.5725	-1.58099	-0.660833	0.000818308	Slc6a8	solute carrier family 6 (neurotransmitter transporter, creatine), member 8 [Source:MGI Symbol;Acc:MGI:2147834]
ENSMUSG00000038886	65.6999	43.0772	-1.58033	-0.660223	0.00114026	Man2a2	mannosidase 2, alpha 2 [Source:MGI Symbol;Acc:MGI:2150656]
ENSMUSG00000020061	12.3063	7.82438	-1.57776	-0.657882	0.0249455	Mybpc1	myosin binding protein C, slow-type [Source:MGI Symbol;Acc:MGI:1336213]
ENSMUSG00000026975	13.1457	8.84388	-1.57717	-0.657337	0.0243962	Wdr85	WD repeat domain 85 [Source:MGI Symbol;Acc:MGI:1914478]
ENSMUSG00000040249	110.307	69.5522	-1.57664	-0.656855	0.00363206	Lrp1	low density lipoprotein receptor-related protein 1 [Source:MGI Symbol;Acc:MGI:96828]
ENSMUSG00000054477	6.68173	4.62176	-1.57651	-0.656738	0.046278	Kcnn2	potassium intermediate/small conductance calcium-activated channel, subfamily N, member 2 [Source:MGI Symbol;Acc:MGI:2153182]
ENSMUSG00000059708	6.92597	4.47619	-1.57459	-0.654976	0.0249882	Akap17b	A kinase (PRKA) anchor protein 17B [Source:MGI Symbol;Acc:MGI:2443758]
ENSMUSG00000005672	17.3965	11.3266	-1.57447	-0.654867	0.00845045	Kit	kit oncogene [Source:MGI Symbol;Acc:MGI:96677]
ENSMUSG00000003452	9.85371	6.67757	-1.57354	-0.654017	0.027292	Bicd1	bicaudal D homolog 1 (Drosophila) [Source:MGI Symbol;Acc:MGI:1101760]
ENSMUSG00000067279	94.0575	59.4816	-1.57329	-0.653789	0.000102364	Ppp1r3c	protein phosphatase 1, regulatory (inhibitor) subunit 3C [Source:MGI Symbol;Acc:MGI:1858229]
ENSMUSG00000061603	32.861	22.53	-1.5667	-0.647731	0.0291677	Akap6	A kinase (PRKA) anchor protein 6 [Source:MGI Symbol;Acc:MGI:3050566]
ENSMUSG00000009418	121.733	78.9127	-1.56406	-0.645293	0.000242012	Nav1	neuron navigator 1 [Source:MGI Symbol;Acc:MGI:2183683]
ENSMUSG00000018427	53.5501	34.181	-1.56208	-0.643469	0.000242012	Ypel2	yippee-like 2 (Drosophila) [Source:MGI Symbol;Acc:MGI:1925114]
ENSMUSG00000079481	66.7387	43.6705	-1.56188	-0.643282	0.0010349	Nhsl2	NHS-like 2 [Source:MGI Symbol;Acc:MGI:3645090]
ENSMUSG00000040929	21.208	13.9815	-1.56142	-0.642862	0.0055494	Rfx3	regulatory factor X, 3 (influences HLA class II expression) [Source:MGI Symbol;Acc:MGI:106582]
ENSMUSG00000002007	25.0436	16.3116	-1.56127	-0.642717	0.00276792	Srpk3	serine/arginine-rich protein specific kinase 3 [Source:MGI Symbol;Acc:MGI:1891338]
ENSMUSG00000029108	65.6359	44.2586	-1.55732	-0.639067	0.00787522	Pcdh7	protocadherin 7 [Source:MGI Symbol;Acc:MGI:1860487]
ENSMUSG00000020256	16.4436	11.593	-1.55431	-0.636276	0.0336581	Aldh1l2	aldehyde dehydrogenase 1 family, member L2 [Source:MGI Symbol;Acc:MGI:2444680]
ENSMUSG00000074305	51.4813	32.7209	-1.55418	-0.636158	0.000393024	C230081A13Rik	RIKEN cDNA C230081A13 gene [Source:MGI Symbol;Acc:MGI:2442366]
ENSMUSG00000028518	142.123	92.096	-1.55403	-0.63601	0.00282131	Prkaa2	protein kinase, AMP-activated, alpha 2 catalytic subunit [Source:MGI Symbol;Acc:MGI:1336173]
ENSMUSG00000001173	37.6816	24.0368	-1.55222	-0.634332	0.00066542	Ocrl	oculocerebrorenal syndrome of Lowe [Source:MGI Symbol;Acc:MGI:109589]
ENSMUSG00000024084	12.712	8.44483	-1.55193	-0.634062	0.00891107	Qpct	glutaminyl-peptide cyclotransferase (glutaminyl cyclase) [Source:MGI Symbol;Acc:MGI:1917786]
ENSMUSG00000028842	28.8768	18.5158	-1.55187	-0.634004	0.000959579	Eif2c3	eukaryotic translation initiation factor 2C, 3 [Source:MGI Symbol;Acc:MGI:2446634]
ENSMUSG00000055296	112.697	74.3202	-1.55044	-0.63268	0.00761103	D730040F13Rik	RIKEN cDNA D730040F13 gene [Source:MGI Symbol;Acc:MGI:2445107]
ENSMUSG00000026824	18.5369	12.6054	-1.5501	-0.63236	0.0228795	Kcnj3	potassium inwardly-rectifying channel, subfamily J, member 3 [Source:MGI Symbol;Acc:MGI:104742]
ENSMUSG00000020542	59.4462	39.8943	-1.54809	-0.630492	0.00280737	Myocd	myocardin [Source:MGI Symbol;Acc:MGI:2137495]
ENSMUSG00000043940	110.54	70.9944	-1.5466	-0.629101	0.000556736	Wdfy3	WD repeat and FYVE domain containing 3 [Source:MGI Symbol;Acc:MGI:1096875]
ENSMUSG00000034612	26.4498	16.85	-1.54573	-0.628286	0.00105088	Chst11	carbohydrate sulfotransferase 11 [Source:MGI Symbol;Acc:MGI:1927166]
ENSMUSG00000032589	8.34448	5.25785	-1.54116	-0.624018	0.0386966	Bsn	bassoon [Source:MGI Symbol;Acc:MGI:1277955]
ENSMUSG00000021892	48.8399	31.4111	-1.54072	-0.6236	0.00143593	Sh3bp5	SH3-domain binding protein 5 (BTK-associated) [Source:MGI Symbol;Acc:MGI:1344391]
ENSMUSG00000068923	23.5465	14.9502	-1.53963	-0.622581	0.0030465	Syt11	synaptotagmin XI [Source:MGI Symbol;Acc:MGI:1859547]
ENSMUSG00000032333	10.5563	6.79363	-1.53766	-0.620734	0.0139034	Stoml1	stomatin-like 1 [Source:MGI Symbol;Acc:MGI:1916356]
ENSMUSG00000042312	14.4234	8.98116	-1.53674	-0.619873	0.0357371	S100a13	S100 calcium binding protein A13 [Source:MGI Symbol;Acc:MGI:109581]
ENSMUSG00000028214	9.15021	5.98427	-1.53564	-0.61884	0.0332334	Gem	GTP binding protein (gene overexpressed in skeletal muscle) [Source:MGI Symbol;Acc:MGI:99844]
ENSMUSG00000051379	50.9293	33.9754	-1.53551	-0.618714	0.00108321	Flrt3	fibronectin leucine rich transmembrane protein 3 [Source:MGI Symbol;Acc:MGI:1918686]
ENSMUSG00000070565	50.565	33.2716	-1.53511	-0.61834	0.000220122	Rasal2	RAS protein activator like 2 [Source:MGI Symbol;Acc:MGI:2443881]
ENSMUSG00000035493	77.6149	50.6595	-1.53451	-0.617782	0.0151936	Tgfbi	transforming growth factor, beta induced [Source:MGI Symbol;Acc:MGI:99959]
ENSMUSG00000020393	62.1146	42.0601	-1.53362	-0.616938	0.00159715	Kremen1	kringle containing transmembrane protein 1 [Source:MGI Symbol;Acc:MGI:1933988]
ENSMUSG00000021699	22.7412	14.7763	-1.53117	-0.614638	0.00244372	Pde4d	phosphodiesterase 4D, cAMP specific [Source:MGI Symbol;Acc:MGI:99555]
ENSMUSG00000022723	65.7068	43.4311	-1.5307	-0.614194	0.00380101	Crybg3	beta-gamma crystallin domain containing 3 [Source:MGI Symbol;Acc:MGI:2676311]
ENSMUSG00000022353	101.106	66.4613	-1.53062	-0.614115	6.8e-05	Mtss1	metastasis suppressor 1 [Source:MGI Symbol;Acc:MGI:2384818]
ENSMUSG00000046442	9.28121	6.20049	-1.53059	-0.61409	0.0207096	Ppm1e	protein phosphatase 1E (PP2C domain containing) [Source:MGI Symbol;Acc:MGI:2444096]
ENSMUSG00000040272	10.0867	6.47649	-1.52708	-0.61078	0.0273368	Accs	1-aminocyclopropane-1-carboxylate synthase homolog (Arabidopsis)(non-functional) [Source:MGI Symbol;Acc:MGI:1919717]
ENSMUSG00000091447	18.5147	12.9674	-1.52623	-0.609975	0.0326039	Gm17386	predicted gene, 17386 [Source:MGI Symbol;Acc:MGI:4937020]
ENSMUSG00000029406	41.4819	27.353	-1.52614	-0.609886	0.000393024	Pitpnm2	phosphatidylinositol transfer protein, membrane-associated 2 [Source:MGI Symbol;Acc:MGI:1336192]
ENSMUSG00000044938	35.0991	25.0784	-1.52609	-0.609845	0.0198401	Klhl31	kelch-like 31 (Drosophila) [Source:MGI Symbol;Acc:MGI:3045305]
ENSMUSG00000021226	15.8059	10.1354	-1.52236	-0.606312	0.0283215	Acot2	acyl-CoA thioesterase 2 [Source:MGI Symbol;Acc:MGI:2159605]
ENSMUSG00000004317	164.721	109.215	-1.52197	-0.605941	0.00257341	Clcn5	chloride channel 5 [Source:MGI Symbol;Acc:MGI:99486]
ENSMUSG00000063455	17.0896	11.4941	-1.52193	-0.605903	0.0327949	D630045J12Rik	RIKEN cDNA D630045J12 gene [Source:MGI Symbol;Acc:MGI:2669829]
ENSMUSG00000049086	8.54035	5.60656	-1.52182	-0.605797	0.0417517	Bmyc	brain expressed myelocytomatosis oncogene [Source:MGI Symbol;Acc:MGI:88184]
ENSMUSG00000029001	8.38046	5.52	-1.52132	-0.605325	0.0333245	Fbxo44	F-box protein 44 [Source:MGI Symbol;Acc:MGI:1354744]
ENSMUSG00000025555	111.03	73.1272	-1.52098	-0.604999	4.21e-05	Farp1	FERM, RhoGEF (Arhgef) and pleckstrin domain protein 1 (chondrocyte-derived) [Source:MGI Symbol;Acc:MGI:2446173]
ENSMUSG00000029651	77.6867	52.0204	-1.52024	-0.604302	0.00055461	Mtus2	microtubule associated tumor suppressor candidate 2 [Source:MGI Symbol;Acc:MGI:1915388]
ENSMUSG00000030249	102.346	71.9373	-1.51883	-0.602956	0.0318073	Abcc9	ATP-binding cassette, sub-family C (CFTR/MRP), member 9 [Source:MGI Symbol;Acc:MGI:1352630]
ENSMUSG00000054640	393.332	260.004	-1.51806	-0.602228	0.00940987	Slc8a1	solute carrier family 8 (sodium/calcium exchanger), member 1 [Source:MGI Symbol;Acc:MGI:107956]
ENSMUSG00000042015	24.3477	16.209	-1.51784	-0.602024	0.00103704	Wdr41	WD repeat domain 41 [Source:MGI Symbol;Acc:MGI:2445123]
ENSMUSG00000005897	15.8476	10.409	-1.5176	-0.601792	0.00854064	Nr2c1	nuclear receptor subfamily 2, group C, member 1 [Source:MGI Symbol;Acc:MGI:1352465]
ENSMUSG00000042942	29.6757	19.8605	-1.51496	-0.599279	0.00224225	Greb1l	growth regulation by estrogen in breast cancer-like [Source:MGI Symbol;Acc:MGI:3576497]
ENSMUSG00000022367	51.7701	34.6866	-1.51436	-0.598706	0.0130322	Has2	hyaluronan synthase 2 [Source:MGI Symbol;Acc:MGI:107821]
ENSMUSG00000028883	58.618	39.1442	-1.51327	-0.597667	0.00221845	Sema3a	sema domain, immunoglobulin domain (Ig), short basic domain, secreted, (semaphorin) 3A [Source:MGI Symbol;Acc:MGI:107558]
ENSMUSG00000042821	8.70945	5.93212	-1.51274	-0.597166	0.0382184	Snai1	snail homolog 1 (Drosophila) [Source:MGI Symbol;Acc:MGI:98330]
ENSMUSG00000026659	15.6957	10.5501	-1.51203	-0.596483	0.00614488	Dusp12	dual specificity phosphatase 12 [Source:MGI Symbol;Acc:MGI:1890614]
ENSMUSG00000033306	159.532	106.559	-1.50968	-0.594242	0.000365444	Lpp	LIM domain containing preferred translocation partner in lipoma [Source:MGI Symbol;Acc:MGI:2441849]
ENSMUSG00000062312	108.196	73.0683	-1.50927	-0.593849	0.00329824	Erbb2	v-erb-b2 erythroblastic leukemia viral oncogene homolog 2, neuro/glioblastoma derived oncogene homolog (avian) [Source:MGI Symbol;Acc:MGI:95410]
ENSMUSG00000026509	140.989	93.9532	-1.50901	-0.593599	0.000170846	Capn2	calpain 2 [Source:MGI Symbol;Acc:MGI:88264]
ENSMUSG00000024411	16.4464	11.2747	-1.50862	-0.593232	0.0427991	Aqp4	aquaporin 4 [Source:MGI Symbol;Acc:MGI:107387]
ENSMUSG00000043391	34.0748	22.982	-1.50767	-0.592319	0.00664682	2510009E07Rik	RIKEN cDNA 2510009E07 gene [Source:MGI Symbol;Acc:MGI:1919440]
ENSMUSG00000044617	31.2761	20.5939	-1.50622	-0.590934	0.00239414	Zbtb39	zinc finger and BTB domain containing 39 [Source:MGI Symbol;Acc:MGI:2443316]
ENSMUSG00000051339	55.2878	37.4668	-1.50511	-0.589864	0.000995046	2900026A02Rik	RIKEN cDNA 2900026A02 gene [Source:MGI Symbol;Acc:MGI:1920194]
ENSMUSG00000039477	53.2064	36.2831	-1.50475	-0.589528	0.00499789	Tnrc18	trinucleotide repeat containing 18 [Source:MGI Symbol;Acc:MGI:3648294]
ENSMUSG00000032220	17.5055	11.4654	-1.50475	-0.589527	0.00853484	Myo1e	myosin IE [Source:MGI Symbol;Acc:MGI:106621]
ENSMUSG00000035891	23.52	15.3013	-1.5032	-0.58804	0.0106854	Cerk	ceramide kinase [Source:MGI Symbol;Acc:MGI:2386052]
ENSMUSG00000003847	101.189	67.5945	-1.50181	-0.586706	0.000227865	Nfat5	nuclear factor of activated T-cells 5 [Source:MGI Symbol;Acc:MGI:1859333]
ENSMUSG00000026932	11.18	7.43283	-1.50065	-0.585586	0.0113887	Nacc2	nucleus accumbens associated 2, BEN and BTB (POZ) domain containing [Source:MGI Symbol;Acc:MGI:1915241]
ENSMUSG00000029683	46.5798	31.3231	-1.50061	-0.585547	0.00221845	Lmod2	leiomodin 2 (cardiac) [Source:MGI Symbol;Acc:MGI:2135672]
ENSMUSG00000039410	12.6202	8.32371	-1.49906	-0.584053	0.0110921	Prdm16	PR domain containing 16 [Source:MGI Symbol;Acc:MGI:1917923]
ENSMUSG00000038486	47.0214	32.8532	-1.49876	-0.583766	0.00795695	Sv2a	synaptic vesicle glycoprotein 2 a [Source:MGI Symbol;Acc:MGI:1927139]
ENSMUSG00000031880	107.356	72.4931	-1.49842	-0.583441	0.00138259	Rrad	Ras-related associated with diabetes [Source:MGI Symbol;Acc:MGI:1930943]
ENSMUSG00000052727	248.835	163.962	-1.4984	-0.583422	0.00115886	Mtap1b	microtubule-associated protein 1B [Source:MGI Symbol;Acc:MGI:1306778]
ENSMUSG00000041134	11.0276	7.33591	-1.49783	-0.582871	0.0232756	Cyyr1	cysteine and tyrosine-rich protein 1 [Source:MGI Symbol;Acc:MGI:2152187]
ENSMUSG00000085328	109.918	74.0511	-1.497	-0.582073	0.00839567	Gm17131	predicted gene 17131 [Source:MGI Symbol;Acc:MGI:4937958]
ENSMUSG00000040105	7.75203	5.23055	-1.4962	-0.581304	0.0281395	Ppapdc2	phosphatidic acid phosphatase type 2 domain containing 2 [Source:MGI Symbol;Acc:MGI:1921661]
ENSMUSG00000024053	177.261	119.583	-1.49589	-0.580999	0.00390496	Emilin2	elastin microfibril interfacer 2 [Source:MGI Symbol;Acc:MGI:2389136]
ENSMUSG00000046727	11.6126	7.63935	-1.49571	-0.580833	0.0219981	0610010O12Rik	RIKEN cDNA 0610010O12 gene [Source:MGI Symbol;Acc:MGI:1913310]
ENSMUSG00000026944	12.2088	8.08576	-1.494	-0.579184	0.0286257	Abca2	ATP-binding cassette, sub-family A (ABC1), member 2 [Source:MGI Symbol;Acc:MGI:99606]
ENSMUSG00000038168	44.4082	31.5152	-1.49236	-0.577598	0.00662491	Leprel1	leprecan-like 1 [Source:MGI Symbol;Acc:MGI:2146663]
ENSMUSG00000025959	23.1936	15.6338	-1.48989	-0.575206	0.0107831	Klf7	Kruppel-like factor 7 (ubiquitous) [Source:MGI Symbol;Acc:MGI:1935151]
ENSMUSG00000026565	61.2273	40.7072	-1.48929	-0.574622	0.00278865	Pou2f1	POU domain, class 2, transcription factor 1 [Source:MGI Symbol;Acc:MGI:101898]
ENSMUSG00000034382	8.1379	5.97534	-1.48842	-0.573783	0.0358785	AI661453	expressed sequence AI661453 [Source:MGI Symbol;Acc:MGI:2146908]
ENSMUSG00000032394	16.2254	11.5005	-1.48795	-0.573329	0.0143189	Igdcc3	immunoglobulin superfamily, DCC subclass, member 3 [Source:MGI Symbol;Acc:MGI:1202390]
ENSMUSG00000005698	121.458	81.4208	-1.48494	-0.570404	5.01e-05	Ctcf	CCCTC-binding factor [Source:MGI Symbol;Acc:MGI:109447]
ENSMUSG00000039096	9.53655	7.02098	-1.48255	-0.568082	0.0363849	Rsad1	radical S-adenosyl methionine domain containing 1 [Source:MGI Symbol;Acc:MGI:3039628]
ENSMUSG00000031133	18.1679	11.9522	-1.48236	-0.567897	0.0232853	Arhgef6	Rac/Cdc42 guanine nucleotide exchange factor (GEF) 6 [Source:MGI Symbol;Acc:MGI:1920591]
ENSMUSG00000027663	30.9063	20.5152	-1.48235	-0.567882	0.0073336	Zmat3	zinc finger matrin type 3 [Source:MGI Symbol;Acc:MGI:1195270]
ENSMUSG00000021140	107.86	74.0838	-1.48146	-0.567016	0.00103704	Pcnx	pecanex homolog (Drosophila) [Source:MGI Symbol;Acc:MGI:1891924]
ENSMUSG00000008136	96.5946	66.0731	-1.4806	-0.566186	0.00060862	Fhl2	four and a half LIM domains 2 [Source:MGI Symbol;Acc:MGI:1338762]
ENSMUSG00000050315	97.0319	66.4666	-1.47912	-0.564739	0.000393024	Synpo2	synaptopodin 2 [Source:MGI Symbol;Acc:MGI:2153070]
ENSMUSG00000023034	12.056	8.42994	-1.47902	-0.564642	0.0205144	Nr4a1	nuclear receptor subfamily 4, group A, member 1 [Source:MGI Symbol;Acc:MGI:1352454]
ENSMUSG00000037089	46.336	30.6708	-1.47889	-0.564516	0.0026648	Slc35b2	solute carrier family 35, member B2 [Source:MGI Symbol;Acc:MGI:1921086]
ENSMUSG00000057329	32.6955	22.7139	-1.47734	-0.563003	0.00126575	Bcl2	B-cell leukemia/lymphoma 2 [Source:MGI Symbol;Acc:MGI:88138]
ENSMUSG00000048070	22.4349	15.5806	-1.47701	-0.562683	0.00788766	Pirt	phosphoinositide-interacting regulator of transient receptor potential channels [Source:MGI Symbol;Acc:MGI:2443635]
ENSMUSG00000026384	14.4544	9.67575	-1.47688	-0.562548	0.0367208	Ptpn4	protein tyrosine phosphatase, non-receptor type 4 [Source:MGI Symbol;Acc:MGI:1099792]
ENSMUSG00000027750	143.751	100.464	-1.47637	-0.562053	0.00468419	Postn	periostin, osteoblast specific factor [Source:MGI Symbol;Acc:MGI:1926321]
ENSMUSG00000000555	154.096	105.827	-1.47613	-0.56182	0.00108321	Itga5	integrin alpha 5 (fibronectin receptor alpha) [Source:MGI Symbol;Acc:MGI:96604]
ENSMUSG00000056608	43.2521	29.9089	-1.47377	-0.559513	0.00204519	Chd9	chromodomain helicase DNA binding protein 9 [Source:MGI Symbol;Acc:MGI:1924001]
ENSMUSG00000089945	111.325	75.7167	-1.47214	-0.557919	0.0278797	AF064781	cDNA sequence AF064781 [Source:MGI Symbol;Acc:MGI:3845895]
ENSMUSG00000027985	16.085	11.3106	-1.47183	-0.557612	0.0266601	Lef1	lymphoid enhancer binding factor 1 [Source:MGI Symbol;Acc:MGI:96770]
ENSMUSG00000024501	473.623	321.65	-1.47072	-0.556519	0.000144956	Dpysl3	dihydropyrimidinase-like 3 [Source:MGI Symbol;Acc:MGI:1349762]
ENSMUSG00000042284	72.4554	49.7159	-1.47029	-0.556106	0.00226918	Itga1	integrin alpha 1 [Source:MGI Symbol;Acc:MGI:96599]
ENSMUSG00000021514	13.5888	8.91103	-1.47005	-0.555866	0.0219261	Zfp369	zinc finger protein 369 [Source:MGI Symbol;Acc:MGI:2176229]
ENSMUSG00000045160	51.9268	34.5815	-1.46977	-0.555587	0.00938783	Bola3	bolA-like 3 (E. coli) [Source:MGI Symbol;Acc:MGI:1925903]
ENSMUSG00000039384	12.5848	8.50874	-1.46968	-0.555498	0.0108884	Dusp10	dual specificity phosphatase 10 [Source:MGI Symbol;Acc:MGI:1927070]
ENSMUSG00000038679	17.5359	12.405	-1.46924	-0.555071	0.0112405	Trps1	trichorhinophalangeal syndrome I (human) [Source:MGI Symbol;Acc:MGI:1927616]
ENSMUSG00000018378	25.5349	18.0567	-1.46795	-0.553801	0.00615742	Cuedc1	CUE domain containing 1 [Source:MGI Symbol;Acc:MGI:2144281]
ENSMUSG00000056043	8.19246	5.62417	-1.46759	-0.553451	0.0298133	Rgs9bp	regulator of G-protein signalling 9 binding protein [Source:MGI Symbol;Acc:MGI:2384418]
ENSMUSG00000006281	14.7127	9.73462	-1.46674	-0.55261	0.0300115	Tep1	telomerase associated protein 1 [Source:MGI Symbol;Acc:MGI:109573]
ENSMUSG00000037251	15.106	10.2399	-1.46667	-0.552546	0.0372573	4930444A02Rik	RIKEN cDNA 4930444A02 gene [Source:MGI Symbol;Acc:MGI:1921903]
ENSMUSG00000034858	14.6002	10.1702	-1.46571	-0.551597	0.0112595	BC031353	cDNA sequence BC031353 [Source:MGI Symbol;Acc:MGI:2387648]
ENSMUSG00000033530	41.4166	29.9317	-1.46547	-0.551361	0.00669826	Ttc7b	tetratricopeptide repeat domain 7B [Source:MGI Symbol;Acc:MGI:2144724]
ENSMUSG00000038260	14.402	9.97413	-1.46457	-0.550478	0.0289561	Trpm4	transient receptor potential cation channel, subfamily M, member 4 [Source:MGI Symbol;Acc:MGI:1915917]
ENSMUSG00000013076	166.014	113.275	-1.464	-0.549914	0.000246807	Amotl1	angiomotin-like 1 [Source:MGI Symbol;Acc:MGI:1922973]
ENSMUSG00000027570	16.0304	10.9715	-1.46288	-0.548807	0.0280301	Col9a3	collagen, type IX, alpha 3 [Source:MGI Symbol;Acc:MGI:894686]
ENSMUSG00000064179	63.4631	43.5043	-1.46267	-0.548604	0.00362562	Tnnt1	troponin T1, skeletal, slow [Source:MGI Symbol;Acc:MGI:1333868]
ENSMUSG00000043415	12.249	8.14825	-1.46056	-0.54652	0.0192907	Otud1	OTU domain containing 1 [Source:MGI Symbol;Acc:MGI:1918448]
ENSMUSG00000036052	20.234	13.8853	-1.46039	-0.546355	0.0153464	Dnajb5	DnaJ (Hsp40) homolog, subfamily B, member 5 [Source:MGI Symbol;Acc:MGI:1930018]
ENSMUSG00000018166	23.7009	16.1835	-1.45974	-0.545711	0.0205432	Erbb3	v-erb-b2 erythroblastic leukemia viral oncogene homolog 3 (avian) [Source:MGI Symbol;Acc:MGI:95411]
ENSMUSG00000020182	24.7495	16.6378	-1.45854	-0.544522	0.0348654	Ddc	dopa decarboxylase [Source:MGI Symbol;Acc:MGI:94876]
ENSMUSG00000041530	70.9647	47.8738	-1.45792	-0.543916	0.000925927	Eif2c1	eukaryotic translation initiation factor 2C, 1 [Source:MGI Symbol;Acc:MGI:2446630]
ENSMUSG00000024298	36.6703	24.6262	-1.45721	-0.543204	0.0133085	Zfp871	zinc finger protein 871 [Source:MGI Symbol;Acc:MGI:1921793]
ENSMUSG00000022210	26.6063	18.808	-1.45607	-0.542077	0.0153413	Dhrs4	dehydrogenase/reductase (SDR family) member 4 [Source:MGI Symbol;Acc:MGI:90169]
ENSMUSG00000021573	10.4282	7.21287	-1.45336	-0.539395	0.0373911	Tppp	tubulin polymerization promoting protein [Source:MGI Symbol;Acc:MGI:1920198]
ENSMUSG00000040964	24.6123	17.4011	-1.45288	-0.538912	0.00614488	Arhgef10l	Rho guanine nucleotide exchange factor (GEF) 10-like [Source:MGI Symbol;Acc:MGI:1920004]
ENSMUSG00000039683	23.2102	16.2156	-1.45279	-0.538825	0.0391755	Sdk1	sidekick homolog 1 (chicken) [Source:MGI Symbol;Acc:MGI:2444413]
ENSMUSG00000022995	104.569	71.7123	-1.45119	-0.537237	0.00016015	Enah	enabled homolog (Drosophila) [Source:MGI Symbol;Acc:MGI:108360]
ENSMUSG00000059742	26.1267	19.238	-1.45095	-0.536996	0.0359348	Kcnh7	potassium voltage-gated channel, subfamily H (eag-related), member 7 [Source:MGI Symbol;Acc:MGI:2159566]
ENSMUSG00000052516	22.4058	14.6498	-1.45088	-0.536929	0.0298609	Robo2	roundabout homolog 2 (Drosophila) [Source:MGI Symbol;Acc:MGI:1890110]
ENSMUSG00000042010	40.2009	28.888	-1.45078	-0.536829	0.0311115	Acacb	acetyl-Coenzyme A carboxylase beta [Source:MGI Symbol;Acc:MGI:2140940]
ENSMUSG00000036644	58.3907	39.8849	-1.45057	-0.536624	0.000406734	Tbc1d9b	TBC1 domain family, member 9B [Source:MGI Symbol;Acc:MGI:1924045]
ENSMUSG00000035914	45.6055	32.5267	-1.45033	-0.536383	0.0084567	Cd276	CD276 antigen [Source:MGI Symbol;Acc:MGI:2183926]
ENSMUSG00000028763	542.852	377.928	-1.45004	-0.536088	0.016414	Hspg2	perlecan (heparan sulfate proteoglycan 2) [Source:MGI Symbol;Acc:MGI:96257]
ENSMUSG00000037270	69.4625	48.8545	-1.44983	-0.535884	0.0116564	4932438A13Rik	RIKEN cDNA 4932438A13 gene [Source:MGI Symbol;Acc:MGI:2444631]
ENSMUSG00000050730	16.0105	10.7903	-1.44969	-0.535746	0.012711	Arhgap42	Rho GTPase activating protein 42 [Source:MGI Symbol;Acc:MGI:1918794]
ENSMUSG00000022799	184.418	127.235	-1.4467	-0.532762	0.000852312	Arhgap31	Rho GTPase activating protein 31 [Source:MGI Symbol;Acc:MGI:1333857]
ENSMUSG00000029822	24.1294	16.7782	-1.44528	-0.531352	0.00390496	Osbpl3	oxysterol binding protein-like 3 [Source:MGI Symbol;Acc:MGI:1918970]
ENSMUSG00000026163	94.089	66.228	-1.4451	-0.531166	0.00227748	Sphkap	SPHK1 interactor, AKAP domain containing [Source:MGI Symbol;Acc:MGI:1924879]
ENSMUSG00000038208	13.7959	10.3432	-1.4435	-0.529569	0.0289273	Pgap3	post-GPI attachment to proteins 3 [Source:MGI Symbol;Acc:MGI:2444461]
ENSMUSG00000041444	39.1982	27.6827	-1.4428	-0.528873	0.00234375	Arhgap32	Rho GTPase activating protein 32 [Source:MGI Symbol;Acc:MGI:2450166]
ENSMUSG00000032086	50.1031	34.9411	-1.44086	-0.526928	0.00228003	Bace1	beta-site APP cleaving enzyme 1 [Source:MGI Symbol;Acc:MGI:1346542]
ENSMUSG00000040183	17.672	11.7931	-1.44033	-0.526403	0.0234134	Ankrd6	ankyrin repeat domain 6 [Source:MGI Symbol;Acc:MGI:2154278]
ENSMUSG00000028977	44.2758	32.3109	-1.4385	-0.524564	0.0215089	Casz1	castor homolog 1, zinc finger (Drosophila) [Source:MGI Symbol;Acc:MGI:1196251]
ENSMUSG00000019726	22.5769	15.2186	-1.43728	-0.523343	0.0206552	Lyst	lysosomal trafficking regulator [Source:MGI Symbol;Acc:MGI:107448]
ENSMUSG00000027864	191.071	136.544	-1.43707	-0.523128	0.00442716	Ptgfrn	prostaglandin F2 receptor negative regulator [Source:MGI Symbol;Acc:MGI:1277114]
ENSMUSG00000031672	284.449	197.904	-1.43625	-0.522308	6.62e-05	Got2	glutamate oxaloacetate transaminase 2, mitochondrial [Source:MGI Symbol;Acc:MGI:95792]
ENSMUSG00000004105	62.5631	43.0945	-1.43604	-0.5221	0.00154646	Angptl2	angiopoietin-like 2 [Source:MGI Symbol;Acc:MGI:1347002]
ENSMUSG00000032841	10.908	7.72009	-1.43521	-0.521264	0.0379558	Prr5l	proline rich 5 like [Source:MGI Symbol;Acc:MGI:1919696]
ENSMUSG00000058672	56.3021	38.4464	-1.43509	-0.521142	0.00128423	Tubb2a	tubulin, beta 2A [Source:MGI Symbol;Acc:MGI:107861]
ENSMUSG00000029638	32.9917	23.8278	-1.435	-0.521054	0.0169314	Glcci1	glucocorticoid induced transcript 1 [Source:MGI Symbol;Acc:MGI:2179717]
ENSMUSG00000034194	30.4254	22.3409	-1.43405	-0.520097	0.00795695	R3hcc1	R3H domain and coiled-coil containing 1 [Source:MGI Symbol;Acc:MGI:1919093]
ENSMUSG00000027198	57.9934	40.9985	-1.43369	-0.519729	0.00215053	Ext2	exostoses (multiple) 2 [Source:MGI Symbol;Acc:MGI:108050]
ENSMUSG00000015202	11.7617	7.91314	-1.43227	-0.518301	0.0406521	Cnksr3	Cnksr family member 3 [Source:MGI Symbol;Acc:MGI:2674130]
ENSMUSG00000048154	99.4259	69.5861	-1.43072	-0.516737	0.00162139	Mll2	myeloid/lymphoid or mixed-lineage leukemia 2 [Source:MGI Symbol;Acc:MGI:2682319]
ENSMUSG00000035561	53.7427	37.2832	-1.43047	-0.516488	0.00499915	Aldh1b1	aldehyde dehydrogenase 1 family, member B1 [Source:MGI Symbol;Acc:MGI:1919785]
ENSMUSG00000039959	125.606	88.9965	-1.43021	-0.51623	0.000676192	Hip1	huntingtin interacting protein 1 [Source:MGI Symbol;Acc:MGI:1099804]
ENSMUSG00000092341	195.188	133.645	-1.4296	-0.515611	0.0299927	Malat1	metastasis associated lung adenocarcinoma transcript 1 (non-coding RNA) [Source:MGI Symbol;Acc:MGI:1919539]
ENSMUSG00000058833	24.5422	16.9261	-1.42934	-0.515353	0.0170568	2810428I15Rik	RIKEN cDNA 2810428I15 gene [Source:MGI Symbol;Acc:MGI:1913712]
ENSMUSG00000045519	10.391	7.37707	-1.42915	-0.515155	0.0379558	Zfp560	zinc finger protein 560 [Source:MGI Symbol;Acc:MGI:1915280]
ENSMUSG00000042790	36.052	24.6378	-1.42905	-0.515059	0.00477684	Rnf214	ring finger protein 214 [Source:MGI Symbol;Acc:MGI:2444451]
ENSMUSG00000025666	48.6158	34.4709	-1.42886	-0.514868	0.00169086	Tmem47	transmembrane protein 47 [Source:MGI Symbol;Acc:MGI:2177570]
ENSMUSG00000026556	29.2658	21.4669	-1.42855	-0.514553	0.0109529	Vangl2	vang-like 2 (van gogh, Drosophila) [Source:MGI Symbol;Acc:MGI:2135272]
ENSMUSG00000020154	63.4497	45.2268	-1.42781	-0.513808	0.00264626	Ptprb	protein tyrosine phosphatase, receptor type, B [Source:MGI Symbol;Acc:MGI:97809]
ENSMUSG00000062031	19.1383	12.9846	-1.42759	-0.51358	0.0203025	Athl1	ATH1, acid trehalase-like 1 (yeast) [Source:MGI Symbol;Acc:MGI:2444047]
ENSMUSG00000033722	17.2506	12.011	-1.42686	-0.512839	0.0198665	BC034090	cDNA sequence BC034090 [Source:MGI Symbol;Acc:MGI:2672904]
ENSMUSG00000026447	32.4697	23.1454	-1.42544	-0.511408	0.00792544	Pik3c2b	phosphoinositide-3-kinase, class 2, beta polypeptide [Source:MGI Symbol;Acc:MGI:2685045]
ENSMUSG00000024277	105.184	73.7829	-1.42541	-0.511378	0.000676192	Mapre2	microtubule-associated protein, RP/EB family, member 2 [Source:MGI Symbol;Acc:MGI:106271]
ENSMUSG00000050248	18.0246	13.5146	-1.42529	-0.511253	0.023847	Evc2	Ellis van Creveld syndrome 2 homolog (human) [Source:MGI Symbol;Acc:MGI:1915775]
ENSMUSG00000036030	41.0621	29.9392	-1.42428	-0.510233	0.0059631	Prtg	protogenin homolog (Gallus gallus) [Source:MGI Symbol;Acc:MGI:2444710]
ENSMUSG00000020121	28.588	19.6365	-1.4235	-0.509438	0.0110921	Srgap1	SLIT-ROBO Rho GTPase activating protein 1 [Source:MGI Symbol;Acc:MGI:2152936]
ENSMUSG00000062209	65.9752	48.5356	-1.42301	-0.508948	0.0196599	Erbb4	v-erb-a erythroblastic leukemia viral oncogene homolog 4 (avian) [Source:MGI Symbol;Acc:MGI:104771]
ENSMUSG00000037349	8.72441	6.13928	-1.42227	-0.508194	0.0480651	Nudt22	nudix (nucleoside diphosphate linked moiety X)-type motif 22 [Source:MGI Symbol;Acc:MGI:1915573]
ENSMUSG00000033004	99.8746	70.1258	-1.42167	-0.507582	0.00585135	Mycbp2	MYC binding protein 2 [Source:MGI Symbol;Acc:MGI:2179432]
ENSMUSG00000052414	14.4128	10.2557	-1.42163	-0.507551	0.0153843	Atf7	activating transcription factor 7 [Source:MGI Symbol;Acc:MGI:2443472]
ENSMUSG00000024617	89.034	64.1697	-1.42127	-0.507185	0.00718032	Camk2a	calcium/calmodulin-dependent protein kinase II alpha [Source:MGI Symbol;Acc:MGI:88256]
ENSMUSG00000031963	22.4369	15.7833	-1.42036	-0.50626	0.0084469	Bmper	BMP-binding endothelial regulator [Source:MGI Symbol;Acc:MGI:1920480]
ENSMUSG00000029153	15.7876	11.4902	-1.41841	-0.504277	0.0480232	Ociad2	OCIA domain containing 2 [Source:MGI Symbol;Acc:MGI:1916377]
ENSMUSG00000025203	494.071	350.417	-1.41647	-0.502302	0.000242012	Scd2	stearoyl-Coenzyme A desaturase 2 [Source:MGI Symbol;Acc:MGI:98240]
ENSMUSG00000022440	43.4308	30.3068	-1.41623	-0.502061	0.00103704	C1qtnf6	C1q and tumor necrosis factor related protein 6 [Source:MGI Symbol;Acc:MGI:1919959]
ENSMUSG00000020363	14.6938	10.1626	-1.41584	-0.501661	0.0343195	Gfpt2	glutamine fructose-6-phosphate transaminase 2 [Source:MGI Symbol;Acc:MGI:1338883]
ENSMUSG00000032485	34.4704	25.0092	-1.41523	-0.50104	0.00961819	Scap	SREBF chaperone [Source:MGI Symbol;Acc:MGI:2135958]
ENSMUSG00000024059	33.6609	24.3674	-1.41518	-0.500989	0.00346125	Clip4	CAP-GLY domain containing linker protein family, member 4 [Source:MGI Symbol;Acc:MGI:1919100]
ENSMUSG00000068747	177.84	128.843	-1.41514	-0.500941	0.0118182	Sort1	sortilin 1 [Source:MGI Symbol;Acc:MGI:1338015]
ENSMUSG00000022687	10.6086	7.49507	-1.41482	-0.500619	0.03472	Boc	biregional cell adhesion molecule-related/down-regulated by oncogenes (Cdon) binding protein [Source:MGI Symbol;Acc:MGI:2151153]
ENSMUSG00000022994	195.874	141.117	-1.41455	-0.500339	0.00515865	Adcy6	adenylate cyclase 6 [Source:MGI Symbol;Acc:MGI:87917]
ENSMUSG00000073664	48.6182	34.9522	-1.41343	-0.499204	0.00132551	Nbeal1	neurobeachin like 1 [Source:MGI Symbol;Acc:MGI:2444343]
ENSMUSG00000047193	22.496	15.7172	-1.41326	-0.499025	0.0493116	Dync2h1	dynein cytoplasmic 2 heavy chain 1 [Source:MGI Symbol;Acc:MGI:107736]
ENSMUSG00000038119	65.1802	46.4521	-1.41074	-0.49645	0.00379834	Cdon	cell adhesion molecule-related/down-regulated by oncogenes [Source:MGI Symbol;Acc:MGI:1926387]
ENSMUSG00000024548	28.9503	21.6983	-1.41069	-0.496403	0.00992774	Setbp1	SET binding protein 1 [Source:MGI Symbol;Acc:MGI:1933199]
ENSMUSG00000055322	146.834	103.957	-1.41035	-0.496053	0.00121579	Tns1	tensin 1 [Source:MGI Symbol;Acc:MGI:104552]
ENSMUSG00000029598	33.3718	24.2624	-1.40922	-0.494895	0.0123087	Plbd2	phospholipase B domain containing 2 [Source:MGI Symbol;Acc:MGI:1919022]
ENSMUSG00000030409	15.6627	11.6577	-1.40859	-0.494254	0.0130462	Dmpk	dystrophia myotonica-protein kinase [Source:MGI Symbol;Acc:MGI:94906]
ENSMUSG00000021838	78.2168	55.8813	-1.40813	-0.493778	0.00265905	Samd4	sterile alpha motif domain containing 4 [Source:MGI Symbol;Acc:MGI:1921730]
ENSMUSG00000069808	25.3075	17.8985	-1.40812	-0.493771	0.0035709	Fam57a	family with sequence similarity 57, member A [Source:MGI Symbol;Acc:MGI:2151840]
ENSMUSG00000021668	13.2978	8.83287	-1.40791	-0.493551	0.0499004	Polk	polymerase (DNA directed), kappa [Source:MGI Symbol;Acc:MGI:1349767]
ENSMUSG00000010175	26.8153	18.784	-1.4077	-0.493341	0.0141761	Prox1	prospero-related homeobox 1 [Source:MGI Symbol;Acc:MGI:97772]
ENSMUSG00000044067	23.3949	16.137	-1.4075	-0.493131	0.0300115	Gpr22	G protein-coupled receptor 22 [Source:MGI Symbol;Acc:MGI:1920260]
ENSMUSG00000026494	79.9457	57.0477	-1.40602	-0.491616	0.00795695	Kif26b	kinesin family member 26B [Source:MGI Symbol;Acc:MGI:2447076]
ENSMUSG00000058806	28.7913	21.1024	-1.40567	-0.491256	0.0107765	Col13a1	collagen, type XIII, alpha 1 [Source:MGI Symbol;Acc:MGI:1277201]
ENSMUSG00000014592	52.1779	37.7865	-1.40557	-0.491153	0.0193876	Camta1	calmodulin binding transcription activator 1 [Source:MGI Symbol;Acc:MGI:2140230]
ENSMUSG00000045962	486.658	346.239	-1.40546	-0.49104	0.00103704	Wnk1	WNK lysine deficient protein kinase 1 [Source:MGI Symbol;Acc:MGI:2442092]
ENSMUSG00000027784	27.6789	20.2225	-1.40422	-0.48977	0.0116789	Ppm1l	protein phosphatase 1 (formerly 2C)-like [Source:MGI Symbol;Acc:MGI:2139740]
ENSMUSG00000026640	28.6935	20.9162	-1.40374	-0.489272	0.0355375	Plxna2	plexin A2 [Source:MGI Symbol;Acc:MGI:107684]
ENSMUSG00000048450	14.0928	10.2721	-1.40314	-0.488662	0.0342965	Msx1	homeobox, msh-like 1 [Source:MGI Symbol;Acc:MGI:97168]
ENSMUSG00000053580	81.7861	58.0085	-1.40184	-0.487324	0.00614488	Tanc2	tetratricopeptide repeat, ankyrin repeat and coiled-coil containing 2 [Source:MGI Symbol;Acc:MGI:2444121]
ENSMUSG00000070047	161.261	115.186	-1.40179	-0.487266	0.0248542	Fat1	FAT tumor suppressor homolog 1 (Drosophila) [Source:MGI Symbol;Acc:MGI:109168]
ENSMUSG00000050234	29.9017	21.4865	-1.40163	-0.487102	0.00953003	Gja4	gap junction protein, alpha 4 [Source:MGI Symbol;Acc:MGI:95715]
ENSMUSG00000051375	17.7754	12.5341	-1.40157	-0.487049	0.0373641	Pcdh1	protocadherin 1 [Source:MGI Symbol;Acc:MGI:104692]
ENSMUSG00000030096	85.8003	63.4773	-1.40142	-0.48689	0.0101985	Slc6a6	solute carrier family 6 (neurotransmitter transporter, taurine), member 6 [Source:MGI Symbol;Acc:MGI:98488]
ENSMUSG00000030753	113.222	79.9672	-1.40018	-0.485616	0.00082184	Prkrir	protein-kinase, interferon-inducible double stranded RNA dependent inhibitor, repressor of (P58 repressor) [Source:MGI Symbol;Acc:MGI:1920231]
ENSMUSG00000041308	17.9146	12.8795	-1.39968	-0.485092	0.015855	Sntb2	syntrophin, basic 2 [Source:MGI Symbol;Acc:MGI:101771]
ENSMUSG00000029093	20.081	14.424	-1.39808	-0.483451	0.0311115	Sorcs2	sortilin-related VPS10 domain containing receptor 2 [Source:MGI Symbol;Acc:MGI:1932289]
ENSMUSG00000041268	34.9577	25.2636	-1.39767	-0.483029	0.00788766	Dmxl2	Dmx-like 2 [Source:MGI Symbol;Acc:MGI:2444630]
ENSMUSG00000072966	23.7502	17.4935	-1.39764	-0.482996	0.0156557	Gprasp2	G protein-coupled receptor associated sorting protein 2 [Source:MGI Symbol;Acc:MGI:2442071]
ENSMUSG00000011256	151.009	108.977	-1.39741	-0.482752	0.00139127	Adam19	a disintegrin and metallopeptidase domain 19 (meltrin beta) [Source:MGI Symbol;Acc:MGI:105377]
ENSMUSG00000024968	22.7701	17.0251	-1.39712	-0.482452	0.0108812	Rcor2	REST corepressor 2 [Source:MGI Symbol;Acc:MGI:1859854]
ENSMUSG00000042558	23.8618	17.0875	-1.3961	-0.481398	0.0258355	Adprhl2	ADP-ribosylhydrolase like 2 [Source:MGI Symbol;Acc:MGI:2140364]
ENSMUSG00000026113	17.8467	12.8667	-1.39571	-0.480996	0.00791205	Inpp4a	inositol polyphosphate-4-phosphatase, type I [Source:MGI Symbol;Acc:MGI:1931123]
ENSMUSG00000058396	48.0871	35.3111	-1.39502	-0.480281	0.00836995	Gpr182	G protein-coupled receptor 182 [Source:MGI Symbol;Acc:MGI:109545]
ENSMUSG00000017756	59.8462	44.9595	-1.39446	-0.479709	0.010675	Slc12a7	solute carrier family 12, member 7 [Source:MGI Symbol;Acc:MGI:1342283]
ENSMUSG00000052911	55.2016	42.1856	-1.39436	-0.479602	0.0396092	Lamb2	laminin, beta 2 [Source:MGI Symbol;Acc:MGI:99916]
ENSMUSG00000037892	22.9081	16.1142	-1.39429	-0.479527	0.0240842	Pcdh18	protocadherin 18 [Source:MGI Symbol;Acc:MGI:1920423]
ENSMUSG00000022883	57.1401	40.8751	-1.39341	-0.478617	0.00342783	Robo1	roundabout homolog 1 (Drosophila) [Source:MGI Symbol;Acc:MGI:1274781]
ENSMUSG00000028420	23.9817	18.2182	-1.39298	-0.478171	0.0186624	Tmem38b	transmembrane protein 38B [Source:MGI Symbol;Acc:MGI:1098718]
ENSMUSG00000004085	127.554	92.7449	-1.39238	-0.477549	0.00902765	B230120H23Rik	RIKEN cDNA B230120H23 gene [Source:MGI Symbol;Acc:MGI:2443258]
ENSMUSG00000036403	33.272	23.9242	-1.39188	-0.477031	0.00576793	Cep135	centrosomal protein 135 [Source:MGI Symbol;Acc:MGI:2681869]
ENSMUSG00000040274	12.025	8.5244	-1.3915	-0.47664	0.0362031	Cdk6	cyclin-dependent kinase 6 [Source:MGI Symbol;Acc:MGI:1277162]
ENSMUSG00000071317	57.0488	41.598	-1.39029	-0.475391	0.00317603	Bves	blood vessel epicardial substance [Source:MGI Symbol;Acc:MGI:1346013]
ENSMUSG00000042680	22.6745	15.8838	-1.38948	-0.474548	0.0234944	Fam59a	family with sequence similarity 59, member A [Source:MGI Symbol;Acc:MGI:2685790]
ENSMUSG00000017291	153.632	110.442	-1.38943	-0.474489	0.00227748	Taok1	TAO kinase 1 [Source:MGI Symbol;Acc:MGI:1914490]
ENSMUSG00000035236	31.4883	22.3377	-1.38923	-0.474288	0.0036149	Scai	suppressor of cancer cell invasion [Source:MGI Symbol;Acc:MGI:2443716]
ENSMUSG00000002028	92.7519	68.0856	-1.38914	-0.474193	0.00142928	Mll1	myeloid/lymphoid or mixed-lineage leukemia 1 [Source:MGI Symbol;Acc:MGI:96995]
ENSMUSG00000027774	112.154	81.3763	-1.38752	-0.472511	0.000863813	Gfm1	G elongation factor, mitochondrial 1 [Source:MGI Symbol;Acc:MGI:107339]
ENSMUSG00000037335	39.3039	28.6701	-1.3875	-0.472483	0.00465236	Hand1	heart and neural crest derivatives expressed transcript 1 [Source:MGI Symbol;Acc:MGI:103577]
ENSMUSG00000074994	102.808	74.0406	-1.38704	-0.472014	0.00060862	Qser1	glutamine and serine rich 1 [Source:MGI Symbol;Acc:MGI:2138986]
ENSMUSG00000042807	33.201	23.8595	-1.38663	-0.471584	0.00433834	Hecw2	HECT, C2 and WW domain containing E3 ubiquitin protein ligase 2 [Source:MGI Symbol;Acc:MGI:2685817]
ENSMUSG00000020716	67.7026	48.8989	-1.38604	-0.470965	0.00413237	Nf1	neurofibromatosis 1 [Source:MGI Symbol;Acc:MGI:97306]
ENSMUSG00000031189	13.4734	10.4775	-1.38452	-0.46939	0.0473581	Aff2	AF4/FMR2 family, member 2 [Source:MGI Symbol;Acc:MGI:1202294]
ENSMUSG00000029672	44.5567	33.1133	-1.38427	-0.46913	0.00546807	Fam3c	family with sequence similarity 3, member C [Source:MGI Symbol;Acc:MGI:107892]
ENSMUSG00000000278	37.8027	26.465	-1.38334	-0.46816	0.0176886	Scpep1	serine carboxypeptidase 1 [Source:MGI Symbol;Acc:MGI:1921867]
ENSMUSG00000059493	16.8273	12.5935	-1.38164	-0.466378	0.0363849	Nhs	Nance-Horan syndrome (human) [Source:MGI Symbol;Acc:MGI:2684894]
ENSMUSG00000014748	70.966	51.0926	-1.38118	-0.465905	0.00115668	Tex261	testis expressed gene 261 [Source:MGI Symbol;Acc:MGI:1096575]
ENSMUSG00000034647	16.0477	11.4447	-1.38078	-0.46548	0.0158096	Ankrd12	ankyrin repeat domain 12 [Source:MGI Symbol;Acc:MGI:1914357]
ENSMUSG00000020098	18.2245	13.2948	-1.38029	-0.464968	0.0169828	Pcbd1	pterin 4 alpha carbinolamine dehydratase/dimerization cofactor of hepatocyte nuclear factor 1 alpha (TCF1) 1 [Source:MGI Symbol;Acc:MGI:94873]
ENSMUSG00000041936	215.5	159.101	-1.37981	-0.464474	0.00547631	Agrn	agrin [Source:MGI Symbol;Acc:MGI:87961]
ENSMUSG00000027200	87.1077	63.8979	-1.3798	-0.464461	0.00992774	Sema6d	sema domain, transmembrane domain (TM), and cytoplasmic domain, (semaphorin) 6D [Source:MGI Symbol;Acc:MGI:2387661]
ENSMUSG00000015944	27.3756	20.5125	-1.37966	-0.464318	0.00826797	Gatsl2	GATS protein-like 2 [Source:MGI Symbol;Acc:MGI:1933384]
ENSMUSG00000051950	32.221	22.716	-1.37941	-0.464055	0.0171085	B3galtl	beta 1,3-galactosyltransferase-like [Source:MGI Symbol;Acc:MGI:2685903]
ENSMUSG00000056342	184.859	134.065	-1.3788	-0.463416	0.00318907	Usp34	ubiquitin specific peptidase 34 [Source:MGI Symbol;Acc:MGI:109473]
ENSMUSG00000027953	11.2753	8.44625	-1.37874	-0.46335	0.0497676	Slc50a1	solute carrier family 50 (sugar transporter), member 1 [Source:MGI Symbol;Acc:MGI:107417]
ENSMUSG00000049804	133.116	96.7187	-1.37832	-0.462907	0.00284889	Armcx4	armadillo repeat containing, X-linked 4 [Source:MGI Symbol;Acc:MGI:2147887]
ENSMUSG00000040331	89.9714	64.8451	-1.37779	-0.462358	0.00172337	Nsmce4a	non-SMC element 4 homolog A (S. cerevisiae) [Source:MGI Symbol;Acc:MGI:1915122]
ENSMUSG00000024427	13.3418	9.85432	-1.37768	-0.462245	0.0449336	Spry4	sprouty homolog 4 (Drosophila) [Source:MGI Symbol;Acc:MGI:1345144]
ENSMUSG00000037172	18.4502	14.1098	-1.37757	-0.462121	0.0426745	E330009J07Rik	RIKEN cDNA E330009J07 gene [Source:MGI Symbol;Acc:MGI:2444256]
ENSMUSG00000059363	22.6589	16.2215	-1.37611	-0.460596	0.0419814	Fxn	frataxin [Source:MGI Symbol;Acc:MGI:1096879]
ENSMUSG00000020721	68.2668	50.5839	-1.37578	-0.460251	0.0023382	Helz	helicase with zinc finger domain [Source:MGI Symbol;Acc:MGI:1925705]
ENSMUSG00000025369	131.502	94.6244	-1.37545	-0.459904	0.000860214	Smarcc2	SWI/SNF related, matrix associated, actin dependent regulator of chromatin, subfamily c, member 2 [Source:MGI Symbol;Acc:MGI:1915344]
ENSMUSG00000034520	62.7926	46.7046	-1.37421	-0.458602	0.00360023	Gjc1	gap junction protein, gamma 1 [Source:MGI Symbol;Acc:MGI:95718]
ENSMUSG00000022893	70.5848	51.608	-1.37359	-0.457955	0.00475338	Adamts1	a disintegrin-like and metallopeptidase (reprolysin type) with thrombospondin type 1 motif, 1 [Source:MGI Symbol;Acc:MGI:109249]
ENSMUSG00000052151	12.9289	9.38668	-1.37355	-0.457914	0.0364031	Ppap2c	phosphatidic acid phosphatase type 2C [Source:MGI Symbol;Acc:MGI:1354945]
ENSMUSG00000068015	16.5307	12.8819	-1.37317	-0.457512	0.0389988	Lrch1	leucine-rich repeats and calponin homology (CH) domain containing 1 [Source:MGI Symbol;Acc:MGI:2443390]
ENSMUSG00000037818	14.5604	10.6423	-1.37267	-0.456987	0.0227308	3110057O12Rik	RIKEN cDNA 3110057O12 gene [Source:MGI Symbol;Acc:MGI:1915468]
ENSMUSG00000005871	136.272	99.0518	-1.37213	-0.456417	0.00635875	Apc	adenomatosis polyposis coli [Source:MGI Symbol;Acc:MGI:88039]
ENSMUSG00000026748	17.6857	14.0031	-1.37172	-0.455982	0.0435996	Plxdc2	plexin domain containing 2 [Source:MGI Symbol;Acc:MGI:1914698]
ENSMUSG00000073471	26.0015	20.3097	-1.37142	-0.455669	0.0219092	Rsph3a	radial spoke 3A homolog (Chlamydomonas) [Source:MGI Symbol;Acc:MGI:1914082]
ENSMUSG00000026623	185.404	137.838	-1.37136	-0.455607	0.0118182	Lpgat1	lysophosphatidylglycerol acyltransferase 1 [Source:MGI Symbol;Acc:MGI:2446186]
ENSMUSG00000058056	212.397	156.052	-1.37129	-0.45553	0.00862753	Palld	palladin, cytoskeletal associated protein [Source:MGI Symbol;Acc:MGI:1919583]
ENSMUSG00000002885	19.6493	14.6059	-1.37111	-0.455341	0.045916	Cd97	CD97 antigen [Source:MGI Symbol;Acc:MGI:1347095]
ENSMUSG00000048279	85.0214	62.131	-1.37089	-0.45511	0.00789975	Sacs	sacsin [Source:MGI Symbol;Acc:MGI:1354724]
ENSMUSG00000021782	70.0113	51.7681	-1.37075	-0.45497	0.00430555	Dlg5	discs, large homolog 5 (Drosophila) [Source:MGI Symbol;Acc:MGI:1918478]
ENSMUSG00000020601	65.9606	48.3187	-1.3705	-0.454703	0.00502015	Trib2	tribbles homolog 2 (Drosophila) [Source:MGI Symbol;Acc:MGI:2145021]
ENSMUSG00000006800	151.624	113.748	-1.36996	-0.454132	0.0230197	Sulf2	sulfatase 2 [Source:MGI Symbol;Acc:MGI:1919293]
ENSMUSG00000036093	257.829	188.218	-1.3696	-0.45376	0.00132904	Arl5a	ADP-ribosylation factor-like 5A [Source:MGI Symbol;Acc:MGI:1922673]
ENSMUSG00000026923	76.9118	56.9123	-1.36939	-0.453535	0.00945595	Notch1	Notch gene homolog 1 (Drosophila) [Source:MGI Symbol;Acc:MGI:97363]
ENSMUSG00000003178	26.1308	18.3579	-1.36924	-0.453371	0.0342973	Mical3	microtubule associated monoxygenase, calponin and LIM domain containing 3 [Source:MGI Symbol;Acc:MGI:2442733]
ENSMUSG00000037110	38.6562	28.6022	-1.3685	-0.452592	0.00628097	Ralgapa2	Ral GTPase activating protein, alpha subunit 2 (catalytic) [Source:MGI Symbol;Acc:MGI:3036245]
ENSMUSG00000073557	106.639	80.4262	-1.36701	-0.451029	0.0202979	Ppp1r12b	protein phosphatase 1, regulatory (inhibitor) subunit 12B [Source:MGI Symbol;Acc:MGI:1916417]
ENSMUSG00000024073	204.678	149.248	-1.36662	-0.450608	0.00272121	Birc6	baculoviral IAP repeat-containing 6 [Source:MGI Symbol;Acc:MGI:1276108]
ENSMUSG00000006288	30.6341	23.4258	-1.36622	-0.450195	0.0169305	Ttc5	tetratricopeptide repeat domain 5 [Source:MGI Symbol;Acc:MGI:2683584]
ENSMUSG00000022565	106.959	79.0375	-1.36488	-0.448775	0.0259118	Plec	plectin [Source:MGI Symbol;Acc:MGI:1277961]
ENSMUSG00000062960	140.199	104.124	-1.36478	-0.448667	0.0108582	Kdr	kinase insert domain protein receptor [Source:MGI Symbol;Acc:MGI:96683]
ENSMUSG00000022261	41.8177	31.3293	-1.36307	-0.446855	0.00495112	Sdc2	syndecan 2 [Source:MGI Symbol;Acc:MGI:1349165]
ENSMUSG00000022075	24.9295	18.3589	-1.36154	-0.445241	0.0372573	Rhobtb2	Rho-related BTB domain containing 2 [Source:MGI Symbol;Acc:MGI:2180557]
ENSMUSG00000024331	72.0755	53.0591	-1.36143	-0.445118	0.0142329	Dsc2	desmocollin 2 [Source:MGI Symbol;Acc:MGI:103221]
ENSMUSG00000036632	22.2304	16.3877	-1.36059	-0.444235	0.00619922	Alg5	asparagine-linked glycosylation 5 homolog (yeast, dolichyl-phosphate beta-glucosyltransferase) [Source:MGI Symbol;Acc:MGI:1913498]
ENSMUSG00000004891	156.636	114.15	-1.35951	-0.443091	0.00150272	Nes	nestin [Source:MGI Symbol;Acc:MGI:101784]
ENSMUSG00000069833	188.738	138.578	-1.35949	-0.44306	0.0154464	Ahnak	AHNAK nucleoprotein (desmoyokin) [Source:MGI Symbol;Acc:MGI:1316648]
ENSMUSG00000040225	241.169	175.68	-1.35932	-0.442881	0.00791205	Prrc2c	proline-rich coiled-coil 2C [Source:MGI Symbol;Acc:MGI:1913754]
ENSMUSG00000032010	28.232	21.3088	-1.35849	-0.442002	0.010859	Usp2	ubiquitin specific peptidase 2 [Source:MGI Symbol;Acc:MGI:1858178]
ENSMUSG00000021733	50.1533	36.967	-1.35848	-0.441994	0.0078522	Slc4a7	solute carrier family 4, sodium bicarbonate cotransporter, member 7 [Source:MGI Symbol;Acc:MGI:2443878]
ENSMUSG00000040209	96.3083	70.4898	-1.35837	-0.441879	0.00311174	Zfp704	zinc finger protein 704 [Source:MGI Symbol;Acc:MGI:2180715]
ENSMUSG00000032410	29.638	21.6684	-1.35833	-0.441831	0.0260668	Xrn1	5'-3' exoribonuclease 1 [Source:MGI Symbol;Acc:MGI:891964]
ENSMUSG00000002930	18.4678	13.6688	-1.35809	-0.441582	0.0195926	Gsbs	G substrate [Source:MGI Symbol;Acc:MGI:1333876]
ENSMUSG00000051586	57.0303	42.3919	-1.35801	-0.441494	0.0035709	Mical3	microtubule associated monoxygenase, calponin and LIM domain containing 3 [Source:MGI Symbol;Acc:MGI:2442733]
ENSMUSG00000030283	20.6756	15.3968	-1.35799	-0.441475	0.0104017	St8sia1	ST8 alpha-N-acetyl-neuraminide alpha-2,8-sialyltransferase 1 [Source:MGI Symbol;Acc:MGI:106011]
ENSMUSG00000032009	23.8714	17.2	-1.35784	-0.441313	0.0298598	Sesn3	sestrin 3 [Source:MGI Symbol;Acc:MGI:1922997]
ENSMUSG00000038205	59.3796	44.9492	-1.35715	-0.440579	0.0205144	Prkab2	protein kinase, AMP-activated, beta 2 non-catalytic subunit [Source:MGI Symbol;Acc:MGI:1336185]
ENSMUSG00000078937	125.608	93.0122	-1.35691	-0.44032	0.00204519	Cpt1b	carnitine palmitoyltransferase 1b, muscle [Source:MGI Symbol;Acc:MGI:1098297]
ENSMUSG00000000184	609.933	449.408	-1.35665	-0.440052	0.000981053	Ccnd2	cyclin D2 [Source:MGI Symbol;Acc:MGI:88314]
ENSMUSG00000038384	31.8686	23.4828	-1.35605	-0.439415	0.0100815	Setd1b	SET domain containing 1B [Source:MGI Symbol;Acc:MGI:2652820]
ENSMUSG00000038583	359.445	264.171	-1.35586	-0.439206	0.00987501	Pln	phospholamban [Source:MGI Symbol;Acc:MGI:97622]
ENSMUSG00000032826	48.1872	36.4847	-1.35519	-0.438496	0.00426092	Ank2	ankyrin 2, brain [Source:MGI Symbol;Acc:MGI:88025]
ENSMUSG00000013089	40.5176	30.0246	-1.35518	-0.438484	0.00795695	Etv5	ets variant gene 5 [Source:MGI Symbol;Acc:MGI:1096867]
ENSMUSG00000091944	109.511	82.309	-1.35463	-0.437901	0.018967	Gm17517	predicted gene, 17517 [Source:MGI Symbol;Acc:MGI:4937151]
ENSMUSG00000025261	473.639	348.95	-1.35365	-0.436858	0.0075161	Huwe1	HECT, UBA and WWE domain containing 1 [Source:MGI Symbol;Acc:MGI:1926884]
ENSMUSG00000033400	119.927	88.7677	-1.3534	-0.436585	0.00155335	Agl	amylo-1,6-glucosidase, 4-alpha-glucanotransferase [Source:MGI Symbol;Acc:MGI:1924809]
ENSMUSG00000009828	34.0182	25.5735	-1.35232	-0.435441	0.00495112	Ick	intestinal cell kinase [Source:MGI Symbol;Acc:MGI:1934157]
ENSMUSG00000041594	28.3802	22.2324	-1.35231	-0.435425	0.0262047	Tmtc4	transmembrane and tetratricopeptide repeat containing 4 [Source:MGI Symbol;Acc:MGI:1921050]
ENSMUSG00000028273	279.657	207.23	-1.35067	-0.433676	0.000541758	Pdlim5	PDZ and LIM domain 5 [Source:MGI Symbol;Acc:MGI:1927489]
ENSMUSG00000022270	41.2267	30.6052	-1.35044	-0.433429	0.00938783	Fam134b	family with sequence similarity 134, member B [Source:MGI Symbol;Acc:MGI:1913520]
ENSMUSG00000037652	46.0491	34.0244	-1.34929	-0.4322	0.0186335	Phc3	polyhomeotic-like 3 (Drosophila) [Source:MGI Symbol;Acc:MGI:2181434]
ENSMUSG00000056602	47.91	36.7552	-1.34907	-0.431968	0.00616286	Fry	furry homolog (Drosophila) [Source:MGI Symbol;Acc:MGI:2443895]
ENSMUSG00000034413	16.1121	12.0187	-1.34765	-0.430442	0.0357583	Neurl1b	neuralized homolog 1b (Drosophila) [Source:MGI Symbol;Acc:MGI:3643092]
ENSMUSG00000003382	37.6522	28.4377	-1.34754	-0.430333	0.00769217	Etv3	ets variant gene 3 [Source:MGI Symbol;Acc:MGI:1350926]
ENSMUSG00000041702	48.4906	35.3151	-1.34728	-0.430046	0.0162081	Btbd7	BTB (POZ) domain containing 7 [Source:MGI Symbol;Acc:MGI:1917858]
ENSMUSG00000029311	30.4892	23.4015	-1.34722	-0.429984	0.0129124	Hsd17b11	hydroxysteroid (17-beta) dehydrogenase 11 [Source:MGI Symbol;Acc:MGI:2149821]
ENSMUSG00000030655	164.536	123.28	-1.34703	-0.429786	0.00167734	Smg1	SMG1 homolog, phosphatidylinositol 3-kinase-related kinase (C. elegans) [Source:MGI Symbol;Acc:MGI:1919742]
ENSMUSG00000068966	24.6439	18.4392	-1.3463	-0.428998	0.00676655	Zbtb34	zinc finger and BTB domain containing 34 [Source:MGI Symbol;Acc:MGI:2685195]
ENSMUSG00000031570	25.3514	18.8301	-1.34565	-0.428303	0.0142414	Ppapdc1b	phosphatidic acid phosphatase type 2 domain containing 1B [Source:MGI Symbol;Acc:MGI:1919160]
ENSMUSG00000052395	11.5452	8.80221	-1.34562	-0.428273	0.0391755	Rft1	RFT1 homolog (S. cerevisiae) [Source:MGI Symbol;Acc:MGI:3607791]
ENSMUSG00000039611	30.3032	23.4929	-1.34545	-0.428093	0.0152857	2810432L12Rik	RIKEN cDNA 2810432L12 gene [Source:MGI Symbol;Acc:MGI:1914313]
ENSMUSG00000005774	18.7636	14.8355	-1.34457	-0.427143	0.0373911	Rfx5	regulatory factor X, 5 (influences HLA class II expression) [Source:MGI Symbol;Acc:MGI:1858421]
ENSMUSG00000033658	33.3679	24.9974	-1.34442	-0.426979	0.0128846	Ddx19b	DEAD (Asp-Glu-Ala-Asp) box polypeptide 19b [Source:MGI Symbol;Acc:MGI:2148251]
ENSMUSG00000008206	25.8254	19.5208	-1.3444	-0.42696	0.0267869	Lass4	LAG1 homolog, ceramide synthase 4 [Source:MGI Symbol;Acc:MGI:1914510]
ENSMUSG00000055745	17.1561	12.949	-1.34389	-0.42641	0.0313218	Ldoc1l	leucine zipper, down-regulated in cancer 1-like [Source:MGI Symbol;Acc:MGI:2675858]
ENSMUSG00000057230	33.3884	25.3886	-1.34331	-0.42579	0.0333913	Aak1	AP2 associated kinase 1 [Source:MGI Symbol;Acc:MGI:1098687]
ENSMUSG00000035164	13.2468	9.91358	-1.34296	-0.425415	0.0468691	Zc3h12c	zinc finger CCCH type containing 12C [Source:MGI Symbol;Acc:MGI:3026959]
ENSMUSG00000021375	147.969	110.751	-1.34281	-0.42525	0.00468677	Kif13a	kinesin family member 13A [Source:MGI Symbol;Acc:MGI:1098264]
ENSMUSG00000028649	477.901	357.511	-1.34255	-0.424972	0.02125	Macf1	microtubule-actin crosslinking factor 1 [Source:MGI Symbol;Acc:MGI:108559]
ENSMUSG00000019841	99.0796	74.1271	-1.3421	-0.424493	0.00614488	Rev3l	REV3-like, catalytic subunit of DNA polymerase zeta RAD54 like (S. cerevisiae) [Source:MGI Symbol;Acc:MGI:1337131]
ENSMUSG00000026620	27.0691	20.5805	-1.34148	-0.423821	0.0075161	Mark1	MAP/microtubule affinity-regulating kinase 1 [Source:MGI Symbol;Acc:MGI:2664902]
ENSMUSG00000031393	84.2587	62.7509	-1.34097	-0.423274	0.00401691	Mecp2	methyl CpG binding protein 2 [Source:MGI Symbol;Acc:MGI:99918]
ENSMUSG00000025647	32.9802	24.4335	-1.3402	-0.422445	0.00572716	Shisa5	shisa homolog 5 (Xenopus laevis) [Source:MGI Symbol;Acc:MGI:1915044]
ENSMUSG00000034903	33.3865	24.6577	-1.34014	-0.42238	0.00632359	Cobll1	Cobl-like 1 [Source:MGI Symbol;Acc:MGI:2442894]
ENSMUSG00000039414	44.7789	32.6836	-1.34008	-0.422314	0.0102065	Heatr5b	HEAT repeat containing 5B [Source:MGI Symbol;Acc:MGI:2444098]
ENSMUSG00000005583	113.879	84.965	-1.33953	-0.421723	0.0014788	Mef2c	myocyte enhancer factor 2C [Source:MGI Symbol;Acc:MGI:99458]
ENSMUSG00000031310	69.7783	52.3417	-1.33934	-0.421525	0.00507471	Zmym3	zinc finger, MYM-type 3 [Source:MGI Symbol;Acc:MGI:1927231]
ENSMUSG00000021244	81.6378	60.6357	-1.33798	-0.420053	0.00155335	Ylpm1	YLP motif containing 1 [Source:MGI Symbol;Acc:MGI:1926195]
ENSMUSG00000058881	71.215	54.0201	-1.33778	-0.41984	0.00198484	Zfp516	zinc finger protein 516 [Source:MGI Symbol;Acc:MGI:2443957]
ENSMUSG00000024754	321.999	242.036	-1.33644	-0.4184	0.00469241	Tmem2	transmembrane protein 2 [Source:MGI Symbol;Acc:MGI:1890373]
ENSMUSG00000037826	43.7802	34.5282	-1.3357	-0.417598	0.0191365	Ppm1k	protein phosphatase 1K (PP2C domain containing) [Source:MGI Symbol;Acc:MGI:2442111]
ENSMUSG00000006262	145.922	109.161	-1.3353	-0.417164	0.00594747	Mob1b	MOB kinase activator 1B [Source:MGI Symbol;Acc:MGI:1915723]
ENSMUSG00000031441	89.5353	69.4004	-1.33503	-0.416875	0.0203343	Atp11a	ATPase, class VI, type 11A [Source:MGI Symbol;Acc:MGI:1354735]
ENSMUSG00000028289	59.8896	45.7493	-1.33475	-0.416574	0.0046397	Epha7	Eph receptor A7 [Source:MGI Symbol;Acc:MGI:95276]
ENSMUSG00000000708	42.6059	31.2613	-1.33473	-0.41655	0.0084237	Kat2b	K(lysine) acetyltransferase 2B [Source:MGI Symbol;Acc:MGI:1343094]
ENSMUSG00000031965	236.081	176.42	-1.33448	-0.416279	0.00329701	Tbx20	T-box 20 [Source:MGI Symbol;Acc:MGI:1888496]
ENSMUSG00000046997	24.9211	19.3118	-1.33398	-0.415736	0.0189138	Spsb4	splA/ryanodine receptor domain and SOCS box containing 4 [Source:MGI Symbol;Acc:MGI:2183445]
ENSMUSG00000036452	16.9793	12.9752	-1.33385	-0.415599	0.0169867	Arhgap26	Rho GTPase activating protein 26 [Source:MGI Symbol;Acc:MGI:1918552]
ENSMUSG00000026181	98.2862	73.5463	-1.33349	-0.415206	0.00517602	Ppm1f	protein phosphatase 1F (PP2C domain containing) [Source:MGI Symbol;Acc:MGI:1918464]
ENSMUSG00000048897	27.337	20.7238	-1.33325	-0.41495	0.0205607	Zfp710	zinc finger protein 710 [Source:MGI Symbol;Acc:MGI:1921747]
ENSMUSG00000025225	12.8528	9.82144	-1.33187	-0.413457	0.0288875	Nfkb2	nuclear factor of kappa light polypeptide gene enhancer in B-cells 2, p49/p100 [Source:MGI Symbol;Acc:MGI:1099800]
ENSMUSG00000052512	71.7405	54.9235	-1.33032	-0.411768	0.0336888	Nav2	neuron navigator 2 [Source:MGI Symbol;Acc:MGI:2183691]
ENSMUSG00000026730	29.0214	21.5139	-1.33028	-0.411732	0.0195619	Pter	phosphotriesterase related [Source:MGI Symbol;Acc:MGI:107372]
ENSMUSG00000040820	17.1458	13.0444	-1.32982	-0.411229	0.0278927	Hlcs	holocarboxylase synthetase (biotin- [propriony-Coenzyme A-carboxylase (ATP-hydrolysing)] ligase) [Source:MGI Symbol;Acc:MGI:894646]
ENSMUSG00000030122	117.474	89.3916	-1.32872	-0.410034	0.00718032	Ptms	parathymosin [Source:MGI Symbol;Acc:MGI:1916452]
ENSMUSG00000022114	30.8626	23.0226	-1.32867	-0.409988	0.0173851	Spry2	sprouty homolog 2 (Drosophila) [Source:MGI Symbol;Acc:MGI:1345138]
ENSMUSG00000054196	18.3553	14.3114	-1.32863	-0.409935	0.0278797	Cthrc1	collagen triple helix repeat containing 1 [Source:MGI Symbol;Acc:MGI:1915838]
ENSMUSG00000046417	17.7432	13.1165	-1.32854	-0.409842	0.0390636	BC046404	cDNA sequence BC046404 [Source:MGI Symbol;Acc:MGI:2682293]
ENSMUSG00000028053	92.862	69.2656	-1.32824	-0.409521	0.0124274	Ash1l	ash1 (absent, small, or homeotic)-like (Drosophila) [Source:MGI Symbol;Acc:MGI:2183158]
ENSMUSG00000021188	32.6989	24.9957	-1.32756	-0.408781	0.022478	Trip11	thyroid hormone receptor interactor 11 [Source:MGI Symbol;Acc:MGI:1924393]
ENSMUSG00000034593	65.5908	49.7139	-1.32749	-0.408697	0.00341028	Myo5a	myosin VA [Source:MGI Symbol;Acc:MGI:105976]
ENSMUSG00000030259	64.608	48.3381	-1.32666	-0.407803	0.00280737	Rassf8	Ras association (RalGDS/AF-6) domain family (N-terminal) member 8 [Source:MGI Symbol;Acc:MGI:1918573]
ENSMUSG00000045038	46.6226	36.2086	-1.32635	-0.407465	0.0436168	Prkce	protein kinase C, epsilon [Source:MGI Symbol;Acc:MGI:97599]
ENSMUSG00000030102	102.836	77.4581	-1.32596	-0.407035	0.0120791	Itpr1	inositol 1,4,5-trisphosphate receptor 1 [Source:MGI Symbol;Acc:MGI:96623]
ENSMUSG00000027796	13.1719	10.0915	-1.32571	-0.406769	0.0462081	Smad9	MAD homolog 9 (Drosophila) [Source:MGI Symbol;Acc:MGI:1859993]
ENSMUSG00000021190	65.388	49.3848	-1.32537	-0.406394	0.00872372	Lgmn	legumain [Source:MGI Symbol;Acc:MGI:1330838]
ENSMUSG00000041616	749.729	577.877	-1.32519	-0.4062	0.0390434	Nppa	natriuretic peptide type A [Source:MGI Symbol;Acc:MGI:97367]
ENSMUSG00000037926	66.5814	51.0527	-1.32512	-0.406119	0.0177618	Ssh2	slingshot homolog 2 (Drosophila) [Source:MGI Symbol;Acc:MGI:2679255]
ENSMUSG00000027799	51.6011	38.6167	-1.32506	-0.406061	0.00622697	Nbea	neurobeachin [Source:MGI Symbol;Acc:MGI:1347075]
ENSMUSG00000045136	133.708	100.388	-1.32448	-0.405429	0.00176023	Tubb2b	tubulin, beta 2B [Source:MGI Symbol;Acc:MGI:1920960]
ENSMUSG00000039115	72.9019	56.0805	-1.32441	-0.405346	0.0204057	Itga9	integrin alpha 9 [Source:MGI Symbol;Acc:MGI:104756]
ENSMUSG00000048120	30.9759	22.9651	-1.32411	-0.405021	0.00906287	Entpd1	ectonucleoside triphosphate diphosphohydrolase 1 [Source:MGI Symbol;Acc:MGI:102805]
ENSMUSG00000022521	38.1336	28.3091	-1.32284	-0.403634	0.0276413	Crebbp	CREB binding protein [Source:MGI Symbol;Acc:MGI:1098280]
ENSMUSG00000034218	45.9222	34.2382	-1.32214	-0.402871	0.00943768	Atm	ataxia telangiectasia mutated homolog (human) [Source:MGI Symbol;Acc:MGI:107202]
ENSMUSG00000051043	31.8309	23.8594	-1.32202	-0.402746	0.0206552	Gprc5c	G protein-coupled receptor, family C, group 5, member C [Source:MGI Symbol;Acc:MGI:1917605]
ENSMUSG00000045636	122.184	92.539	-1.32152	-0.402203	0.000393024	Mtus1	mitochondrial tumor suppressor 1 [Source:MGI Symbol;Acc:MGI:2142572]
ENSMUSG00000034687	124.872	96.2663	-1.32145	-0.402117	0.024498	Fras1	Fraser syndrome 1 homolog (human) [Source:MGI Symbol;Acc:MGI:2385368]
ENSMUSG00000079685	19.9316	14.7001	-1.3214	-0.402069	0.033308	Ulbp1	UL16 binding protein 1 [Source:MGI Symbol;Acc:MGI:1925027]
ENSMUSG00000040711	73.6463	55.5703	-1.32101	-0.40164	0.0116736	Sh3pxd2b	SH3 and PX domains 2B [Source:MGI Symbol;Acc:MGI:2442062]
ENSMUSG00000021823	201.491	153.151	-1.321	-0.401631	0.015957	Vcl	vinculin [Source:MGI Symbol;Acc:MGI:98927]
ENSMUSG00000044340	26.0547	19.3466	-1.32086	-0.401478	0.0399752	Phlpp1	PH domain and leucine rich repeat protein phosphatase 1 [Source:MGI Symbol;Acc:MGI:2138327]
ENSMUSG00000014353	35.4782	28.334	-1.32	-0.400537	0.0346765	Tmem87b	transmembrane protein 87B [Source:MGI Symbol;Acc:MGI:1919727]
ENSMUSG00000032741	54.7015	42.1174	-1.31989	-0.400416	0.0090707	Tpcn1	two pore channel 1 [Source:MGI Symbol;Acc:MGI:2182472]
ENSMUSG00000031557	82.5709	62.956	-1.31925	-0.399723	0.0033733	Plekha2	pleckstrin homology domain-containing, family A (phosphoinositide binding specific) member 2 [Source:MGI Symbol;Acc:MGI:1928144]
ENSMUSG00000024598	326.702	249.286	-1.31925	-0.399722	0.0203835	Fbn2	fibrillin 2 [Source:MGI Symbol;Acc:MGI:95490]
ENSMUSG00000034320	28.4385	22.7047	-1.31818	-0.398543	0.0313218	Slc26a2	solute carrier family 26 (sulfate transporter), member 2 [Source:MGI Symbol;Acc:MGI:892977]
ENSMUSG00000047888	141.54	106.998	-1.31801	-0.398364	0.0142158	Tnrc6b	trinucleotide repeat containing 6b [Source:MGI Symbol;Acc:MGI:2443730]
ENSMUSG00000060206	54.529	41.8974	-1.31747	-0.397767	0.0165696	Zfp462	zinc finger protein 462 [Source:MGI Symbol;Acc:MGI:107690]
ENSMUSG00000024383	31.5962	23.3404	-1.31735	-0.39764	0.0439663	Map3k2	mitogen-activated protein kinase kinase kinase 2 [Source:MGI Symbol;Acc:MGI:1346873]
ENSMUSG00000027164	30.24	22.5103	-1.31724	-0.397517	0.0359348	Traf6	TNF receptor-associated factor 6 [Source:MGI Symbol;Acc:MGI:108072]
ENSMUSG00000036620	37.7675	28.6458	-1.31723	-0.397504	0.00672207	Mgat4b	mannoside acetylglucosaminyltransferase 4, isoenzyme B [Source:MGI Symbol;Acc:MGI:2143974]
ENSMUSG00000051910	30.3055	22.2751	-1.31717	-0.397442	0.0360976	Sox6	SRY-box containing gene 6 [Source:MGI Symbol;Acc:MGI:98368]
ENSMUSG00000056900	102.308	78.3768	-1.317	-0.397257	0.0272959	Usp13	ubiquitin specific peptidase 13 (isopeptidase T-3) [Source:MGI Symbol;Acc:MGI:1919857]
ENSMUSG00000040488	60.5274	47.1025	-1.3168	-0.397033	0.0187966	Ltbp4	latent transforming growth factor beta binding protein 4 [Source:MGI Symbol;Acc:MGI:1321395]
ENSMUSG00000031480	20.7374	16.7775	-1.31678	-0.397012	0.0398487	Thsd1	thrombospondin, type I, domain 1 [Source:MGI Symbol;Acc:MGI:1929096]
ENSMUSG00000032740	80.0781	61.4267	-1.31648	-0.396685	0.0076454	Ccdc88a	coiled coil domain containing 88A [Source:MGI Symbol;Acc:MGI:1925177]
ENSMUSG00000033295	172.05	132.616	-1.31597	-0.396128	0.0118182	Ptprf	protein tyrosine phosphatase, receptor type, F [Source:MGI Symbol;Acc:MGI:102695]
ENSMUSG00000049999	25.8841	19.3387	-1.31592	-0.396069	0.0270435	Ppp1r3d	protein phosphatase 1, regulatory subunit 3D [Source:MGI Symbol;Acc:MGI:1917664]
ENSMUSG00000053617	149.34	114.666	-1.31569	-0.395824	0.00757611	Sh3pxd2a	SH3 and PX domains 2A [Source:MGI Symbol;Acc:MGI:1298393]
ENSMUSG00000033671	79.7909	61.0636	-1.31558	-0.395701	0.00953003	Cep350	centrosomal protein 350 [Source:MGI Symbol;Acc:MGI:1921331]
ENSMUSG00000038170	144.346	110.808	-1.31417	-0.394157	0.0053881	Pde4dip	phosphodiesterase 4D interacting protein (myomegalin) [Source:MGI Symbol;Acc:MGI:1891434]
ENSMUSG00000027217	120.545	93.1643	-1.31404	-0.39401	0.00393469	Tspan18	tetraspanin 18 [Source:MGI Symbol;Acc:MGI:1917186]
ENSMUSG00000022206	241.463	185.076	-1.31348	-0.393399	0.00159997	Npr3	natriuretic peptide receptor 3 [Source:MGI Symbol;Acc:MGI:97373]
ENSMUSG00000039485	21.1901	15.7862	-1.31296	-0.392827	0.0449242	Tspyl4	TSPY-like 4 [Source:MGI Symbol;Acc:MGI:106393]
ENSMUSG00000029765	107.461	81.5479	-1.31236	-0.392165	0.0154421	Plxna4	plexin A4 [Source:MGI Symbol;Acc:MGI:2179061]
ENSMUSG00000047146	39.5852	30.4599	-1.3122	-0.391985	0.0206271	Tet1	tet oncogene 1 [Source:MGI Symbol;Acc:MGI:1098693]
ENSMUSG00000026339	35.3722	27.9288	-1.31132	-0.391024	0.012549	Ccdc93	coiled-coil domain containing 93 [Source:MGI Symbol;Acc:MGI:1918079]
ENSMUSG00000024978	38.1892	29.6784	-1.31121	-0.390899	0.0189138	Gpam	glycerol-3-phosphate acyltransferase, mitochondrial [Source:MGI Symbol;Acc:MGI:109162]
ENSMUSG00000026269	36.3583	28.3302	-1.31048	-0.390093	0.00987501	Rnpepl1	arginyl aminopeptidase (aminopeptidase B)-like 1 [Source:MGI Symbol;Acc:MGI:1914170]
ENSMUSG00000042747	39.3199	30.1038	-1.31013	-0.389714	0.00966546	Krtcap2	keratinocyte associated protein 2 [Source:MGI Symbol;Acc:MGI:1913309]
ENSMUSG00000036053	17.8186	13.8759	-1.30952	-0.389035	0.036661	Fmnl2	formin-like 2 [Source:MGI Symbol;Acc:MGI:1918659]
ENSMUSG00000028414	48.4344	38.2175	-1.30942	-0.388933	0.0118182	Fktn	fukutin [Source:MGI Symbol;Acc:MGI:2179507]
ENSMUSG00000000266	58.1813	44.4042	-1.30907	-0.388544	0.0253938	Mid2	midline 2 [Source:MGI Symbol;Acc:MGI:1344333]
ENSMUSG00000005533	49.243	38.3094	-1.3087	-0.388134	0.00657023	Igf1r	insulin-like growth factor I receptor [Source:MGI Symbol;Acc:MGI:96433]
ENSMUSG00000025352	25.2512	19.3306	-1.30838	-0.387786	0.0385069	Gdf11	growth differentiation factor 11 [Source:MGI Symbol;Acc:MGI:1338027]
ENSMUSG00000026585	55.3348	42.342	-1.30649	-0.385695	0.0125022	Kifap3	kinesin-associated protein 3 [Source:MGI Symbol;Acc:MGI:107566]
ENSMUSG00000004270	31.4304	24.1964	-1.30641	-0.385606	0.0369475	Lpcat3	lysophosphatidylcholine acyltransferase 3 [Source:MGI Symbol;Acc:MGI:1315211]
ENSMUSG00000049550	79.0659	59.9974	-1.30571	-0.384836	0.00513814	Clip1	CAP-GLY domain containing linker protein 1 [Source:MGI Symbol;Acc:MGI:1928401]
ENSMUSG00000038604	65.2919	51.0846	-1.30482	-0.383849	0.00643982	Fam65a	family with sequence similarity 65, member A [Source:MGI Symbol;Acc:MGI:1922937]
ENSMUSG00000060187	31.0963	24.459	-1.3047	-0.383713	0.0206586	Lrrc10	leucine rich repeat containing 10 [Source:MGI Symbol;Acc:MGI:2448063]
ENSMUSG00000032648	135.302	103.274	-1.30452	-0.383524	0.00992774	Pygm	muscle glycogen phosphorylase [Source:MGI Symbol;Acc:MGI:97830]
ENSMUSG00000008999	112.71	88.3946	-1.30396	-0.382898	0.00890515	Bmp7	bone morphogenetic protein 7 [Source:MGI Symbol;Acc:MGI:103302]
ENSMUSG00000022141	122.326	93.9199	-1.30395	-0.38289	0.00839567	Nipbl	Nipped-B homolog (Drosophila) [Source:MGI Symbol;Acc:MGI:1913976]
ENSMUSG00000074746	82.214	62.5361	-1.30394	-0.382877	0.00189371	Pdzd8	PDZ domain containing 8 [Source:MGI Symbol;Acc:MGI:2677270]
ENSMUSG00000039741	45.7011	36.1615	-1.30334	-0.382212	0.0358337	Bahcc1	BAH domain and coiled-coil containing 1 [Source:MGI Symbol;Acc:MGI:2679272]
ENSMUSG00000017817	203.068	157.595	-1.30296	-0.38179	0.00746278	Jph2	junctophilin 2 [Source:MGI Symbol;Acc:MGI:1891496]
ENSMUSG00000028247	21.2979	16.3557	-1.3028	-0.381614	0.0389535	Coq3	coenzyme Q3 homolog, methyltransferase (yeast) [Source:MGI Symbol;Acc:MGI:101813]
ENSMUSG00000030761	27.666	21.1701	-1.30274	-0.381545	0.0429937	Myo7a	myosin VIIA [Source:MGI Symbol;Acc:MGI:104510]
ENSMUSG00000028347	76.9081	60.8687	-1.3017	-0.380391	0.0476476	Tmeff1	transmembrane protein with EGF-like and two follistatin-like domains 1 [Source:MGI Symbol;Acc:MGI:1926810]
ENSMUSG00000040407	112.01	85.6413	-1.30101	-0.37963	0.0213179	Akap9	A kinase (PRKA) anchor protein (yotiao) 9 [Source:MGI Symbol;Acc:MGI:2178217]
ENSMUSG00000029231	90.1139	67.9485	-1.3005	-0.379072	0.0169612	Pdgfra	platelet derived growth factor receptor, alpha polypeptide [Source:MGI Symbol;Acc:MGI:97530]
ENSMUSG00000031486	196.519	152.728	-1.30033	-0.378874	0.00382908	Gpr124	G protein-coupled receptor 124 [Source:MGI Symbol;Acc:MGI:1925810]
ENSMUSG00000056124	84.9666	66.2102	-1.30002	-0.378531	0.00788766	B4galt6	UDP-Gal:betaGlcNAc beta 1,4-galactosyltransferase, polypeptide 6 [Source:MGI Symbol;Acc:MGI:1928380]
ENSMUSG00000071064	45.4136	34.9529	-1.29997	-0.378474	0.0150869	Zfp827	zinc finger protein 827 [Source:MGI Symbol;Acc:MGI:2444807]
ENSMUSG00000015143	226.506	174.169	-1.2998	-0.378294	0.000574765	Actn1	actinin, alpha 1 [Source:MGI Symbol;Acc:MGI:2137706]
ENSMUSG00000045671	35.4872	27.9934	-1.29912	-0.377534	0.0141761	Spred2	sprouty-related, EVH1 domain containing 2 [Source:MGI Symbol;Acc:MGI:2150019]
ENSMUSG00000024127	43.9011	33.5116	-1.29908	-0.377489	0.00421724	Prepl	prolyl endopeptidase-like [Source:MGI Symbol;Acc:MGI:2441932]
ENSMUSG00000005501	61.1233	47.062	-1.299	-0.3774	0.0316539	Usp40	ubiquitin specific peptidase 40 [Source:MGI Symbol;Acc:MGI:2443184]
ENSMUSG00000020661	287.08	221.346	-1.29899	-0.377386	0.00251062	Dnmt3a	DNA methyltransferase 3A [Source:MGI Symbol;Acc:MGI:1261827]
ENSMUSG00000018199	66.4653	50.8638	-1.29895	-0.377342	0.0192697	Trove2	TROVE domain family, member 2 [Source:MGI Symbol;Acc:MGI:106652]
ENSMUSG00000089682	29.8624	23.6503	-1.29893	-0.377319	0.0202979	Bcl2l2	BCL2-like 2 [Source:MGI Symbol;Acc:MGI:108052]
ENSMUSG00000029478	76.4963	59.8133	-1.29875	-0.377129	0.00940602	Ncor2	nuclear receptor co-repressor 2 [Source:MGI Symbol;Acc:MGI:1337080]
ENSMUSG00000031636	158.092	121.218	-1.29859	-0.376942	0.00952482	Pdlim3	PDZ and LIM domain 3 [Source:MGI Symbol;Acc:MGI:1859274]
ENSMUSG00000038910	20.8088	15.9557	-1.29839	-0.376726	0.028724	Plcl2	phospholipase C-like 2 [Source:MGI Symbol;Acc:MGI:1352756]
ENSMUSG00000045482	182	140.338	-1.2981	-0.376397	0.00614488	Trrap	transformation/transcription domain-associated protein [Source:MGI Symbol;Acc:MGI:2153272]
ENSMUSG00000021585	68.9727	53.4113	-1.2979	-0.376184	0.0113515	Cast	calpastatin [Source:MGI Symbol;Acc:MGI:1098236]
ENSMUSG00000041235	117.754	90.3757	-1.29719	-0.375385	0.00180618	Chd7	chromodomain helicase DNA binding protein 7 [Source:MGI Symbol;Acc:MGI:2444748]
ENSMUSG00000025880	31.2242	24.4598	-1.29706	-0.375241	0.0378327	Smad7	MAD homolog 7 (Drosophila) [Source:MGI Symbol;Acc:MGI:1100518]
ENSMUSG00000024077	102.174	78.829	-1.297	-0.375177	0.00791205	Strn	striatin, calmodulin binding protein [Source:MGI Symbol;Acc:MGI:1333757]
ENSMUSG00000022623	41.3173	32.1169	-1.29662	-0.374757	0.0203835	Shank3	SH3/ankyrin domain gene 3 [Source:MGI Symbol;Acc:MGI:1930016]
ENSMUSG00000053819	112.267	87.2091	-1.29617	-0.374257	0.00769217	Camk2d	calcium/calmodulin-dependent protein kinase II, delta [Source:MGI Symbol;Acc:MGI:1341265]
ENSMUSG00000022562	17.318	13.0734	-1.29533	-0.373319	0.0420805	Oplah	5-oxoprolinase (ATP-hydrolysing) [Source:MGI Symbol;Acc:MGI:1922725]
ENSMUSG00000026490	75.4919	58.4687	-1.29529	-0.373274	0.00362562	Cdc42bpa	CDC42 binding protein kinase alpha [Source:MGI Symbol;Acc:MGI:2441841]
ENSMUSG00000075376	78.8222	61.1664	-1.29491	-0.372852	0.018142	Rc3h2	ring finger and CCCH-type zinc finger domains 2 [Source:MGI Symbol;Acc:MGI:2442789]
ENSMUSG00000000532	31.9233	24.8327	-1.29441	-0.372291	0.0312459	Acvr1b	activin A receptor, type 1B [Source:MGI Symbol;Acc:MGI:1338944]
ENSMUSG00000045039	55.4918	43.8867	-1.2944	-0.372286	0.0327949	Megf8	multiple EGF-like-domains 8 [Source:MGI Symbol;Acc:MGI:2446294]
ENSMUSG00000025198	31.7157	24.6334	-1.29403	-0.371871	0.0299961	Erlin1	ER lipid raft associated 1 [Source:MGI Symbol;Acc:MGI:2387613]
ENSMUSG00000026211	180.216	139.968	-1.2939	-0.371726	0.00380059	Obsl1	obscurin-like 1 [Source:MGI Symbol;Acc:MGI:2138628]
ENSMUSG00000020658	51.309	40.2348	-1.29349	-0.371267	0.0358876	Efr3b	EFR3 homolog B (S. cerevisiae) [Source:MGI Symbol;Acc:MGI:2444851]
ENSMUSG00000022122	125.753	98.6961	-1.29345	-0.371225	0.00461594	Ednrb	endothelin receptor type B [Source:MGI Symbol;Acc:MGI:102720]
ENSMUSG00000040152	185.364	144.011	-1.293	-0.370726	0.0133085	Thbs1	thrombospondin 1 [Source:MGI Symbol;Acc:MGI:98737]
ENSMUSG00000026675	49.2902	38.568	-1.29232	-0.369969	0.0395282	Hsd17b7	hydroxysteroid (17-beta) dehydrogenase 7 [Source:MGI Symbol;Acc:MGI:1330808]
ENSMUSG00000018845	271.923	211.885	-1.29206	-0.369669	0.00552815	Unc45b	unc-45 homolog B (C. elegans) [Source:MGI Symbol;Acc:MGI:2443377]
ENSMUSG00000039239	86.5337	66.7484	-1.29194	-0.369538	0.00488682	Tgfb2	transforming growth factor, beta 2 [Source:MGI Symbol;Acc:MGI:98726]
ENSMUSG00000038538	74.6816	57.9574	-1.2904	-0.367813	0.00795695	Ubn2	ubinuclein 2 [Source:MGI Symbol;Acc:MGI:2444236]
ENSMUSG00000000628	90.746	70.7722	-1.28868	-0.365899	0.00900391	Hk2	hexokinase 2 [Source:MGI Symbol;Acc:MGI:1315197]
ENSMUSG00000037784	33.0098	25.9949	-1.28862	-0.365824	0.0262006	Dzip1l	DAZ interacting protein 1-like [Source:MGI Symbol;Acc:MGI:1919757]
ENSMUSG00000036676	67.2003	53.0351	-1.28847	-0.36566	0.0257841	Tmtc3	transmembrane and tetratricopeptide repeat containing 3 [Source:MGI Symbol;Acc:MGI:3036255]
ENSMUSG00000028917	30.787	24.5619	-1.28833	-0.365497	0.0200744	Plekhm2	pleckstrin homology domain containing, family M (with RUN domain) member 2 [Source:MGI Symbol;Acc:MGI:1916832]
ENSMUSG00000062115	89.9711	71.5287	-1.28822	-0.365383	0.0213513	Rai1	retinoic acid induced 1 [Source:MGI Symbol;Acc:MGI:103291]
ENSMUSG00000062078	429.815	334.215	-1.28819	-0.365347	0.00232303	Qk	quaking [Source:MGI Symbol;Acc:MGI:97837]
ENSMUSG00000027435	164.109	127.971	-1.28809	-0.365231	0.00172579	Cd93	CD93 antigen [Source:MGI Symbol;Acc:MGI:106664]
ENSMUSG00000062866	82.8571	63.8078	-1.28801	-0.365142	0.0198049	Phactr2	phosphatase and actin regulator 2 [Source:MGI Symbol;Acc:MGI:2446138]
ENSMUSG00000039801	30.3177	23.7041	-1.28778	-0.364891	0.0166682	2410089E03Rik	RIKEN cDNA 2410089E03 gene [Source:MGI Symbol;Acc:MGI:1920942]
ENSMUSG00000032840	26.8483	21.5586	-1.28711	-0.364138	0.0228977	2410131K14Rik	RIKEN cDNA 2410131K14 gene [Source:MGI Symbol;Acc:MGI:1924042]
ENSMUSG00000025816	34.9698	28.1643	-1.28665	-0.363616	0.0257081	Sec61a2	Sec61, alpha subunit 2 (S. cerevisiae) [Source:MGI Symbol;Acc:MGI:1931071]
ENSMUSG00000063663	60.489	46.7097	-1.28647	-0.363422	0.0184012	Brwd3	bromodomain and WD repeat domain containing 3 [Source:MGI Symbol;Acc:MGI:3029414]
ENSMUSG00000029207	25.0567	19.4015	-1.2863	-0.363228	0.0438878	Apbb2	amyloid beta (A4) precursor protein-binding, family B, member 2 [Source:MGI Symbol;Acc:MGI:108405]
ENSMUSG00000027546	23.281	18.606	-1.28609	-0.362993	0.0355279	Atp9a	ATPase, class II, type 9A [Source:MGI Symbol;Acc:MGI:1330826]
ENSMUSG00000036242	164.191	130.232	-1.28578	-0.362647	0.0140838	3632451O06Rik	RIKEN cDNA 3632451O06 gene [Source:MGI Symbol;Acc:MGI:1914669]
ENSMUSG00000052374	496.416	390.085	-1.28561	-0.362455	0.0314767	Actn2	actinin alpha 2 [Source:MGI Symbol;Acc:MGI:109192]
ENSMUSG00000005893	61.4196	47.1816	-1.28513	-0.361918	0.00851486	Nr2c2	nuclear receptor subfamily 2, group C, member 2 [Source:MGI Symbol;Acc:MGI:1352466]
ENSMUSG00000079243	129.941	103.117	-1.2848	-0.361542	0.0495494	Xirp1	xin actin-binding repeat containing 1 [Source:MGI Symbol;Acc:MGI:1333878]
ENSMUSG00000028134	77.3957	59.6784	-1.28471	-0.361446	0.00617741	Ptbp2	polypyrimidine tract binding protein 2 [Source:MGI Symbol;Acc:MGI:1860489]
ENSMUSG00000032883	65.4082	51.3289	-1.28467	-0.361395	0.00619922	Acsl3	acyl-CoA synthetase long-chain family member 3 [Source:MGI Symbol;Acc:MGI:1921455]
ENSMUSG00000075592	112.033	86.9116	-1.284	-0.360643	0.0386795	Nynrin	NYN domain and retroviral integrase containing [Source:MGI Symbol;Acc:MGI:2652872]
ENSMUSG00000040102	20.939	16.2977	-1.28396	-0.360604	0.0372525	Klhdc5	kelch domain containing 5 [Source:MGI Symbol;Acc:MGI:2444786]
ENSMUSG00000026664	38.479	30.3031	-1.28373	-0.360337	0.0229025	Phyh	phytanoyl-CoA hydroxylase [Source:MGI Symbol;Acc:MGI:891978]
ENSMUSG00000034488	41.2316	33.4008	-1.28325	-0.359802	0.0329286	Edil3	EGF-like repeats and discoidin I-like domains 3 [Source:MGI Symbol;Acc:MGI:1329025]
ENSMUSG00000026185	1119.4	873.699	-1.28301	-0.359535	0.00372326	Igfbp5	insulin-like growth factor binding protein 5 [Source:MGI Symbol;Acc:MGI:96440]
ENSMUSG00000001995	90.9168	71.769	-1.28293	-0.359445	0.00467356	Sipa1l2	signal-induced proliferation-associated 1 like 2 [Source:MGI Symbol;Acc:MGI:2676970]
ENSMUSG00000030397	32.6998	24.7614	-1.28281	-0.359304	0.0317523	Mark4	MAP/microtubule affinity-regulating kinase 4 [Source:MGI Symbol;Acc:MGI:1920955]
ENSMUSG00000068566	178.127	140.24	-1.28249	-0.358951	0.00839567	Myadm	myeloid-associated differentiation marker [Source:MGI Symbol;Acc:MGI:1355332]
ENSMUSG00000031217	32.6587	26.0049	-1.28226	-0.358694	0.0112595	Efnb1	ephrin B1 [Source:MGI Symbol;Acc:MGI:102708]
ENSMUSG00000004558	82.7284	64.1601	-1.28124	-0.357546	0.00204519	Ndrg2	N-myc downstream regulated gene 2 [Source:MGI Symbol;Acc:MGI:1352498]
ENSMUSG00000026564	74.2731	58.5214	-1.28116	-0.357447	0.0280301	Dusp27	dual specificity phosphatase 27 (putative) [Source:MGI Symbol;Acc:MGI:2685055]
ENSMUSG00000055485	40.1302	30.7695	-1.28111	-0.357391	0.0150027	9830001H06Rik	RIKEN cDNA 9830001H06 gene [Source:MGI Symbol;Acc:MGI:2444575]
ENSMUSG00000026463	178.228	137.726	-1.2809	-0.357155	0.035964	Atp2b4	ATPase, Ca++ transporting, plasma membrane 4 [Source:MGI Symbol;Acc:MGI:88111]
ENSMUSG00000034813	24.0994	18.4459	-1.28051	-0.356718	0.0323961	Grip1	glutamate receptor interacting protein 1 [Source:MGI Symbol;Acc:MGI:1921303]
ENSMUSG00000022322	47.5662	36.6983	-1.28051	-0.356713	0.0190895	Shcbp1	Shc SH2-domain binding protein 1 [Source:MGI Symbol;Acc:MGI:1338802]
ENSMUSG00000013275	25.1982	20.0411	-1.28006	-0.356209	0.0192489	Slc41a1	solute carrier family 41, member 1 [Source:MGI Symbol;Acc:MGI:2444823]
ENSMUSG00000031969	28.0905	22.5089	-1.28003	-0.356177	0.0153843	Acad8	acyl-Coenzyme A dehydrogenase family, member 8 [Source:MGI Symbol;Acc:MGI:1914198]
ENSMUSG00000025326	105.376	81.4616	-1.28002	-0.356164	0.0107831	Ube3a	ubiquitin protein ligase E3A [Source:MGI Symbol;Acc:MGI:105098]
ENSMUSG00000066643	22.4585	17.6407	-1.27951	-0.355587	0.0268846	Wdr35	WD repeat domain 35 [Source:MGI Symbol;Acc:MGI:1921932]
ENSMUSG00000090100	44.1212	33.8488	-1.27918	-0.355215	0.0202367	Ttbk2	tau tubulin kinase 2 [Source:MGI Symbol;Acc:MGI:2155779]
ENSMUSG00000006356	364.031	284.113	-1.27909	-0.355114	0.0033733	Crip2	cysteine rich protein 2 [Source:MGI Symbol;Acc:MGI:1915587]
ENSMUSG00000021068	48.3888	37.3906	-1.27901	-0.355029	0.0124972	Nin	ninein [Source:MGI Symbol;Acc:MGI:105108]
ENSMUSG00000058793	88.548	70.1947	-1.27866	-0.354631	0.0264133	Cds2	CDP-diacylglycerol synthase (phosphatidate cytidylyltransferase) 2 [Source:MGI Symbol;Acc:MGI:1332236]
ENSMUSG00000063894	43.8939	34.3905	-1.27841	-0.354346	0.0147131	Zfp192	zinc finger protein 192 [Source:MGI Symbol;Acc:MGI:1913815]
ENSMUSG00000027351	74.5824	58.2273	-1.27826	-0.354184	0.0177766	Spred1	sprouty protein with EVH-1 domain 1, related sequence [Source:MGI Symbol;Acc:MGI:2150016]
ENSMUSG00000024304	287.256	227.597	-1.27803	-0.353917	0.0258355	Cdh2	cadherin 2 [Source:MGI Symbol;Acc:MGI:88355]
ENSMUSG00000030201	104.722	82.4571	-1.27776	-0.353615	0.011936	Lrp6	low density lipoprotein receptor-related protein 6 [Source:MGI Symbol;Acc:MGI:1298218]
ENSMUSG00000036057	48.6657	38.7922	-1.2777	-0.353551	0.0155118	Ptpn23	protein tyrosine phosphatase, non-receptor type 23 [Source:MGI Symbol;Acc:MGI:2144837]
ENSMUSG00000047409	31.106	24.5309	-1.27723	-0.353017	0.0388806	Ctdspl	CTD (carboxy-terminal domain, RNA polymerase II, polypeptide A) small phosphatase-like [Source:MGI Symbol;Acc:MGI:1916524]
ENSMUSG00000026925	26.2351	20.3428	-1.27696	-0.352714	0.0438811	Inpp5e	inositol polyphosphate-5-phosphatase E [Source:MGI Symbol;Acc:MGI:1927753]
ENSMUSG00000018707	375.082	293.876	-1.27647	-0.352161	0.0230194	Dync1h1	dynein cytoplasmic 1 heavy chain 1 [Source:MGI Symbol;Acc:MGI:103147]
ENSMUSG00000034610	110.73	86.1502	-1.27607	-0.351702	0.010942	Zcchc11	zinc finger, CCHC domain containing 11 [Source:MGI Symbol;Acc:MGI:2445126]
ENSMUSG00000041731	113.535	89.6994	-1.27585	-0.351458	0.00476435	Pgm5	phosphoglucomutase 5 [Source:MGI Symbol;Acc:MGI:1925668]
ENSMUSG00000024998	30.1428	23.1931	-1.27477	-0.350238	0.0323347	Plce1	phospholipase C, epsilon 1 [Source:MGI Symbol;Acc:MGI:1921305]
ENSMUSG00000032855	52.1869	40.5824	-1.2745	-0.349932	0.0264503	Pkd1	polycystic kidney disease 1 homolog [Source:MGI Symbol;Acc:MGI:97603]
ENSMUSG00000056493	51.041	40.7651	-1.27449	-0.349924	0.0249349	Foxk1	forkhead box K1 [Source:MGI Symbol;Acc:MGI:1347488]
ENSMUSG00000033792	40.7439	32.0344	-1.27432	-0.34973	0.0385659	Atp7a	ATPase, Cu++ transporting, alpha polypeptide [Source:MGI Symbol;Acc:MGI:99400]
ENSMUSG00000037416	83.0461	64.7027	-1.27392	-0.349275	0.0202979	Dmxl1	Dmx-like 1 [Source:MGI Symbol;Acc:MGI:2443926]
ENSMUSG00000079828	103.048	80.3345	-1.27391	-0.349267	0.00741956	Hmgcs1	3-hydroxy-3-methylglutaryl-Coenzyme A synthase 1 [Source:MGI Symbol;Acc:MGI:107592]
ENSMUSG00000079301	103.048	80.3345	-1.27391	-0.349267	0.00741956	Hmgcs1	3-hydroxy-3-methylglutaryl-Coenzyme A synthase 1 [Source:MGI Symbol;Acc:MGI:107592]
ENSMUSG00000038132	155.704	122.877	-1.27351	-0.348805	0.00387862	Rbm24	RNA binding motif protein 24 [Source:MGI Symbol;Acc:MGI:3610364]
ENSMUSG00000006576	28.6399	23.7142	-1.27262	-0.3478	0.0462901	Slc4a3	solute carrier family 4 (anion exchanger), member 3 [Source:MGI Symbol;Acc:MGI:109350]
ENSMUSG00000063077	205.23	161.299	-1.27216	-0.347276	0.00400264	Kif1b	kinesin family member 1B [Source:MGI Symbol;Acc:MGI:108426]
ENSMUSG00000042523	19.6915	15.3363	-1.27128	-0.34628	0.0466442	Dnalc1	dynein, axonemal, light chain 1 [Source:MGI Symbol;Acc:MGI:1921462]
ENSMUSG00000024044	159.731	125.958	-1.27124	-0.346233	0.00409572	Epb4.1l3	erythrocyte protein band 4.1-like 3 [Source:MGI Symbol;Acc:MGI:103008]
ENSMUSG00000052539	87.9574	70.2786	-1.27098	-0.345942	0.00629364	Magi3	membrane associated guanylate kinase, WW and PDZ domain containing 3 [Source:MGI Symbol;Acc:MGI:1923484]
ENSMUSG00000034832	96.7331	76.0323	-1.27068	-0.345603	0.00585135	Tet3	tet oncogene family member 3 [Source:MGI Symbol;Acc:MGI:2446229]
ENSMUSG00000001870	169.327	134.112	-1.27014	-0.344989	0.00901102	Ltbp1	latent transforming growth factor beta binding protein 1 [Source:MGI Symbol;Acc:MGI:109151]
ENSMUSG00000041957	115.998	90.9352	-1.26998	-0.34481	0.00184773	Pkp2	plakophilin 2 [Source:MGI Symbol;Acc:MGI:1914701]
ENSMUSG00000023036	208.27	165.137	-1.2694	-0.344144	0.00966546	Pcdhgc5	protocadherin gamma subfamily C, 5 [Source:MGI Symbol;Acc:MGI:1935205]
ENSMUSG00000026153	57.0438	45.6104	-1.26935	-0.344089	0.0189228	Fam135a	family with sequence similarity 135, member A [Source:MGI Symbol;Acc:MGI:1915437]
ENSMUSG00000032409	51.2744	40.266	-1.26921	-0.343934	0.00978081	Atr	ataxia telangiectasia and Rad3 related [Source:MGI Symbol;Acc:MGI:108028]
ENSMUSG00000038267	63.0167	50.1351	-1.26899	-0.343684	0.0177618	Slc22a23	solute carrier family 22, member 23 [Source:MGI Symbol;Acc:MGI:1920352]
ENSMUSG00000023026	68.8004	54.0951	-1.26884	-0.34351	0.00909516	Dip2b	DIP2 disco-interacting protein 2 homolog B (Drosophila) [Source:MGI Symbol;Acc:MGI:2145977]
ENSMUSG00000020546	31.9925	25.4323	-1.26842	-0.343027	0.0249668	Stxbp4	syntaxin binding protein 4 [Source:MGI Symbol;Acc:MGI:1342296]
ENSMUSG00000005534	63.8662	51.1533	-1.26793	-0.342474	0.0369475	Insr	insulin receptor [Source:MGI Symbol;Acc:MGI:96575]
ENSMUSG00000022263	76.8825	60.6937	-1.2676	-0.342094	0.0373429	Trio	triple functional domain (PTPRF interacting) [Source:MGI Symbol;Acc:MGI:1927230]
ENSMUSG00000028527	68.1942	53.1275	-1.26746	-0.341938	0.00938783	Ak4	adenylate kinase 4 [Source:MGI Symbol;Acc:MGI:87979]
ENSMUSG00000019889	60.1854	47.9409	-1.26735	-0.341813	0.0288852	Ptprk	protein tyrosine phosphatase, receptor type, K [Source:MGI Symbol;Acc:MGI:103310]
ENSMUSG00000020532	77.8133	60.5548	-1.26723	-0.341679	0.0151076	Acaca	acetyl-Coenzyme A carboxylase alpha [Source:MGI Symbol;Acc:MGI:108451]
ENSMUSG00000029673	27.564	22.3955	-1.26704	-0.341461	0.0342965	Auts2	autism susceptibility candidate 2 [Source:MGI Symbol;Acc:MGI:1919847]
ENSMUSG00000041117	102.576	80.7595	-1.26648	-0.340826	0.00216868	Ccdc8	coiled-coil domain containing 8 [Source:MGI Symbol;Acc:MGI:3612184]
ENSMUSG00000048264	28.1329	21.9566	-1.26644	-0.340782	0.0270435	Dip2c	DIP2 disco-interacting protein 2 homolog C (Drosophila) [Source:MGI Symbol;Acc:MGI:1920179]
ENSMUSG00000016520	17.9697	14.0719	-1.26643	-0.340768	0.0442062	Lnx2	ligand of numb-protein X 2 [Source:MGI Symbol;Acc:MGI:2155959]
ENSMUSG00000069793	51.3425	39.9169	-1.26629	-0.340611	0.0283652	Slfn9	schlafen 9 [Source:MGI Symbol;Acc:MGI:2445121]
ENSMUSG00000022707	30.4154	23.7249	-1.26601	-0.340286	0.0177527	Gbe1	glucan (1,4-alpha-), branching enzyme 1 [Source:MGI Symbol;Acc:MGI:1921435]
ENSMUSG00000068663	29.8745	23.9214	-1.26585	-0.34011	0.0146568	Clec16a	C-type lectin domain family 16, member A [Source:MGI Symbol;Acc:MGI:1921624]
ENSMUSG00000063810	32.7309	25.1652	-1.26529	-0.339466	0.0478152	Alms1	Alstrom syndrome 1 homolog (human) [Source:MGI Symbol;Acc:MGI:1934606]
ENSMUSG00000031529	110.59	87.7722	-1.26466	-0.338753	0.00891226	Tnks	tankyrase, TRF1-interacting ankyrin-related ADP-ribose polymerase [Source:MGI Symbol;Acc:MGI:1341087]
ENSMUSG00000025477	108.876	85.9219	-1.26466	-0.338748	0.00552815	Inpp5a	inositol polyphosphate-5-phosphatase A [Source:MGI Symbol;Acc:MGI:2686961]
ENSMUSG00000026121	33.3996	26.8964	-1.26459	-0.338667	0.0431805	Sema4c	sema domain, immunoglobulin domain (Ig), transmembrane domain (TM) and short cytoplasmic domain, (semaphorin) 4C [Source:MGI Symbol;Acc:MGI:109252]
ENSMUSG00000021147	42.6731	33.6325	-1.26446	-0.338517	0.0118182	Wdr37	WD repeat domain 37 [Source:MGI Symbol;Acc:MGI:1920393]
ENSMUSG00000030208	47.7476	37.5333	-1.26399	-0.337989	0.0360459	Emp1	epithelial membrane protein 1 [Source:MGI Symbol;Acc:MGI:107941]
ENSMUSG00000075254	151.77	120.228	-1.26384	-0.337808	0.00696713	Heg1	HEG homolog 1 (zebrafish) [Source:MGI Symbol;Acc:MGI:1924696]
ENSMUSG00000040661	80.568	63.7439	-1.2637	-0.337657	0.00730939	Rad54l2	RAD54 like 2 (S. cerevisiae) [Source:MGI Symbol;Acc:MGI:1933196]
ENSMUSG00000020674	282.009	225.087	-1.26271	-0.336518	0.0222892	Pxdn	peroxidasin homolog (Drosophila) [Source:MGI Symbol;Acc:MGI:1916925]
ENSMUSG00000078794	42.4157	33.8284	-1.26201	-0.335727	0.0207096	Dact3	dapper homolog 3, antagonist of beta-catenin (xenopus) [Source:MGI Symbol;Acc:MGI:3654828]
ENSMUSG00000040433	28.4573	22.6323	-1.26195	-0.33565	0.0310469	Zbtb38	zinc finger and BTB domain containing 38 [Source:MGI Symbol;Acc:MGI:2442866]
ENSMUSG00000025451	83.5116	65.596	-1.26107	-0.334652	0.00531753	Paip1	polyadenylate binding protein-interacting protein 1 [Source:MGI Symbol;Acc:MGI:2384993]
ENSMUSG00000041642	45.5531	35.6421	-1.26104	-0.334612	0.0233434	Kif21b	kinesin family member 21B [Source:MGI Symbol;Acc:MGI:109234]
ENSMUSG00000029710	107.122	86.4524	-1.26089	-0.334445	0.0374276	Ephb4	Eph receptor B4 [Source:MGI Symbol;Acc:MGI:104757]
ENSMUSG00000030835	111.758	89.5244	-1.26073	-0.334259	0.0213179	Nomo1	nodal modulator 1 [Source:MGI Symbol;Acc:MGI:2385850]
ENSMUSG00000018547	57.0642	44.8715	-1.25994	-0.333352	0.00773335	Pip4k2b	phosphatidylinositol-5-phosphate 4-kinase, type II, beta [Source:MGI Symbol;Acc:MGI:1934234]
ENSMUSG00000041757	46.3787	38.222	-1.2599	-0.333304	0.0425625	Plekha6	pleckstrin homology domain containing, family A member 6 [Source:MGI Symbol;Acc:MGI:2388662]
ENSMUSG00000038342	49.8621	39.2422	-1.25943	-0.332767	0.00961819	Mlxip	MLX interacting protein [Source:MGI Symbol;Acc:MGI:2141183]
ENSMUSG00000029575	33.3873	26.6519	-1.25743	-0.33048	0.0469232	Mmab	methylmalonic aciduria (cobalamin deficiency) type B homolog (human) [Source:MGI Symbol;Acc:MGI:1924947]
ENSMUSG00000040481	118.459	94.7262	-1.25741	-0.33045	0.00955522	Bptf	bromodomain PHD finger transcription factor [Source:MGI Symbol;Acc:MGI:2444008]
ENSMUSG00000031290	33.856	26.9804	-1.25661	-0.329539	0.0345718	Lrch2	leucine-rich repeats and calponin homology (CH) domain containing 2 [Source:MGI Symbol;Acc:MGI:2147870]
ENSMUSG00000037234	78.2547	61.8819	-1.25654	-0.329459	0.0234249	Hook3	hook homolog 3 (Drosophila) [Source:MGI Symbol;Acc:MGI:2443554]
ENSMUSG00000041650	26.0662	21.0733	-1.25546	-0.328219	0.046278	Pcca	propionyl-Coenzyme A carboxylase, alpha polypeptide [Source:MGI Symbol;Acc:MGI:97499]
ENSMUSG00000050530	67.8605	55.1863	-1.25544	-0.328197	0.0221369	Fam171a1	family with sequence similarity 171, member A1 [Source:MGI Symbol;Acc:MGI:2442917]
ENSMUSG00000054843	54.7274	43.4167	-1.25504	-0.327734	0.0218939	Atrnl1	attractin like 1 [Source:MGI Symbol;Acc:MGI:2147749]
ENSMUSG00000041741	20.9993	16.8668	-1.25467	-0.327303	0.035711	Pde3a	phosphodiesterase 3A, cGMP inhibited [Source:MGI Symbol;Acc:MGI:1860764]
ENSMUSG00000066406	114.337	91.5282	-1.25462	-0.327252	0.0189168	Akap13	A kinase (PRKA) anchor protein 13 [Source:MGI Symbol;Acc:MGI:2676556]
ENSMUSG00000040865	45.9177	36.8085	-1.25462	-0.327247	0.0177618	Ino80d	INO80 complex subunit D [Source:MGI Symbol;Acc:MGI:3027003]
ENSMUSG00000019817	768.439	613.284	-1.2545	-0.327107	0.00126452	Plagl1	pleiomorphic adenoma gene-like 1 [Source:MGI Symbol;Acc:MGI:1100874]
ENSMUSG00000029004	87.9037	70.7667	-1.25433	-0.326918	0.0131312	Mll5	myeloid/lymphoid or mixed-lineage leukemia 5 [Source:MGI Symbol;Acc:MGI:1924825]
ENSMUSG00000026837	149.825	121.317	-1.25432	-0.3269	0.0497921	Col5a1	collagen, type V, alpha 1 [Source:MGI Symbol;Acc:MGI:88457]
ENSMUSG00000030123	298.289	240.071	-1.25373	-0.326225	0.0250064	Plxnd1	plexin D1 [Source:MGI Symbol;Acc:MGI:2154244]
ENSMUSG00000039952	252.846	204.527	-1.25307	-0.325463	0.0472204	Dag1	dystroglycan 1 [Source:MGI Symbol;Acc:MGI:101864]
ENSMUSG00000041570	66.6176	52.9227	-1.25274	-0.325084	0.00467356	Camsap2	calmodulin regulated spectrin-associated protein family, member 2 [Source:MGI Symbol;Acc:MGI:1922434]
ENSMUSG00000029684	73.8672	59.4571	-1.25249	-0.324795	0.0129124	Wasl	Wiskott-Aldrich syndrome-like (human) [Source:MGI Symbol;Acc:MGI:1920428]
ENSMUSG00000054920	35.166	28.3294	-1.25247	-0.324779	0.0134754	Klhl5	kelch-like 5 (Drosophila) [Source:MGI Symbol;Acc:MGI:1919028]
ENSMUSG00000026796	97.2532	77.6249	-1.25241	-0.324707	0.0235628	Fam129b	family with sequence similarity 129, member B [Source:MGI Symbol;Acc:MGI:2442910]
ENSMUSG00000039693	26.7332	21.7127	-1.25208	-0.324321	0.0273368	5730528L13Rik	RIKEN cDNA 5730528L13 gene [Source:MGI Symbol;Acc:MGI:1913915]
ENSMUSG00000021745	68.0361	55.0483	-1.25207	-0.324312	0.0285617	Ptprg	protein tyrosine phosphatase, receptor type, G [Source:MGI Symbol;Acc:MGI:97814]
ENSMUSG00000045092	84.1754	69.1616	-1.25183	-0.324035	0.0382489	S1pr1	sphingosine-1-phosphate receptor 1 [Source:MGI Symbol;Acc:MGI:1096355]
ENSMUSG00000028041	27.8115	22.7076	-1.2512	-0.323309	0.0343195	Adam15	a disintegrin and metallopeptidase domain 15 (metargidin) [Source:MGI Symbol;Acc:MGI:1333882]
ENSMUSG00000030465	71.9915	57.7954	-1.25029	-0.32226	0.025625	Psd3	pleckstrin and Sec7 domain containing 3 [Source:MGI Symbol;Acc:MGI:1918215]
ENSMUSG00000022641	76.662	61.6695	-1.24992	-0.321831	0.0133685	Bbx	bobby sox homolog (Drosophila) [Source:MGI Symbol;Acc:MGI:1917758]
ENSMUSG00000058230	125.612	100.697	-1.24989	-0.321798	0.00465781	Grlf1	glucocorticoid receptor DNA binding factor 1 [Source:MGI Symbol;Acc:MGI:1929494]
ENSMUSG00000035629	54.6816	44.2868	-1.24981	-0.321711	0.016622	1700021K19Rik	RIKEN cDNA 1700021K19 gene [Source:MGI Symbol;Acc:MGI:1915160]
ENSMUSG00000003226	300.553	239.959	-1.24967	-0.321546	0.0159496	Ranbp2	RAN binding protein 2 [Source:MGI Symbol;Acc:MGI:894323]
ENSMUSG00000038708	159.089	128.87	-1.24955	-0.321403	0.0154464	Golga4	golgi autoantigen, golgin subfamily a, 4 [Source:MGI Symbol;Acc:MGI:1859646]
ENSMUSG00000001419	105.128	85.0942	-1.24931	-0.321136	0.0167588	Mef2d	myocyte enhancer factor 2D [Source:MGI Symbol;Acc:MGI:99533]
ENSMUSG00000041220	70.0894	57.0756	-1.24869	-0.320417	0.021804	Elovl6	ELOVL family member 6, elongation of long chain fatty acids (yeast) [Source:MGI Symbol;Acc:MGI:2156528]
ENSMUSG00000000085	50.9034	41.0487	-1.24855	-0.320254	0.0122374	Scmh1	sex comb on midleg homolog 1 [Source:MGI Symbol;Acc:MGI:1352762]
ENSMUSG00000022309	110.598	89.3646	-1.24795	-0.319565	0.0363849	Angpt1	angiopoietin 1 [Source:MGI Symbol;Acc:MGI:108448]
ENSMUSG00000039891	66.1572	53.7425	-1.24778	-0.319366	0.0327949	Txlnb	taxilin beta [Source:MGI Symbol;Acc:MGI:2671945]
ENSMUSG00000074212	51.6147	41.8476	-1.24775	-0.319331	0.00925411	Dnajb14	DnaJ (Hsp40) homolog, subfamily B, member 14 [Source:MGI Symbol;Acc:MGI:1917854]
ENSMUSG00000066036	236.912	189.197	-1.24767	-0.319242	0.0458115	Ubr4	ubiquitin protein ligase E3 component n-recognin 4 [Source:MGI Symbol;Acc:MGI:1916366]
ENSMUSG00000025809	753.975	605.545	-1.24732	-0.318832	0.00421406	Itgb1	integrin beta 1 (fibronectin receptor beta) [Source:MGI Symbol;Acc:MGI:96610]
ENSMUSG00000037795	192.469	154.768	-1.2467	-0.318117	0.0137131	N4bp2	NEDD4 binding protein 2 [Source:MGI Symbol;Acc:MGI:2684414]
ENSMUSG00000026782	76.1613	61.6508	-1.24661	-0.318015	0.0113344	Abi2	abl-interactor 2 [Source:MGI Symbol;Acc:MGI:106913]
ENSMUSG00000052056	40.5423	33.2222	-1.24628	-0.31763	0.0217326	Zfp217	zinc finger protein 217 [Source:MGI Symbol;Acc:MGI:2685408]
ENSMUSG00000004044	227.564	182.576	-1.24625	-0.317592	0.00398845	Ptrf	polymerase I and transcript release factor [Source:MGI Symbol;Acc:MGI:1277968]
ENSMUSG00000024960	45.7032	36.4828	-1.2461	-0.317418	0.0196599	Plcb3	phospholipase C, beta 3 [Source:MGI Symbol;Acc:MGI:104778]
ENSMUSG00000000631	172.591	139.76	-1.24506	-0.31621	0.0286918	Myo18a	myosin XVIIIA [Source:MGI Symbol;Acc:MGI:2667185]
ENSMUSG00000034574	116.144	94.0222	-1.24456	-0.315632	0.0116198	Daam1	dishevelled associated activator of morphogenesis 1 [Source:MGI Symbol;Acc:MGI:1914596]
ENSMUSG00000060913	126.252	101.212	-1.24436	-0.315403	0.00537471	Trim55	tripartite motif-containing 55 [Source:MGI Symbol;Acc:MGI:3036269]
ENSMUSG00000020521	31.9328	25.6684	-1.24409	-0.315087	0.0394131	Rnft1	ring finger protein, transmembrane 1 [Source:MGI Symbol;Acc:MGI:1924142]
ENSMUSG00000034243	105.681	85.8352	-1.24381	-0.314764	0.0299692	Golgb1	golgi autoantigen, golgin subfamily b, macrogolgin 1 [Source:MGI Symbol;Acc:MGI:1099447]
ENSMUSG00000044465	24.7526	20.4167	-1.24361	-0.314531	0.0395616	Fam160a2	family with sequence similarity 160, member A2 [Source:MGI Symbol;Acc:MGI:1921599]
ENSMUSG00000027775	61.4678	49.4983	-1.24353	-0.314443	0.0278786	Mfsd1	major facilitator superfamily domain containing 1 [Source:MGI Symbol;Acc:MGI:1914118]
ENSMUSG00000025161	171.12	139.228	-1.24303	-0.313859	0.00875728	Slc16a3	solute carrier family 16 (monocarboxylic acid transporters), member 3 [Source:MGI Symbol;Acc:MGI:1933438]
ENSMUSG00000054752	20.7122	16.8561	-1.24257	-0.31333	0.0495841	Fsd1l	fibronectin type III and SPRY domain containing 1-like [Source:MGI Symbol;Acc:MGI:2442443]
ENSMUSG00000046556	22.1591	18.2938	-1.24199	-0.312649	0.041257	Zfp319	zinc finger protein 319 [Source:MGI Symbol;Acc:MGI:1890618]
ENSMUSG00000032898	76.406	61.8366	-1.24178	-0.312407	0.00826538	Fbxo21	F-box protein 21 [Source:MGI Symbol;Acc:MGI:1924223]
ENSMUSG00000027288	295.327	238.183	-1.24167	-0.312283	0.00939534	Zfp106	zinc finger protein 106 [Source:MGI Symbol;Acc:MGI:1270153]
ENSMUSG00000021366	51.5921	40.7991	-1.24152	-0.312111	0.0493706	Hivep1	human immunodeficiency virus type I enhancer binding protein 1 [Source:MGI Symbol;Acc:MGI:96100]
ENSMUSG00000029505	135.626	108.957	-1.24132	-0.31187	0.00722373	Ep400	E1A binding protein p400 [Source:MGI Symbol;Acc:MGI:1276124]
ENSMUSG00000014932	48.3731	38.6065	-1.24122	-0.311756	0.0121864	Yes1	Yamaguchi sarcoma viral (v-yes) oncogene homolog 1 [Source:MGI Symbol;Acc:MGI:99147]
ENSMUSG00000038564	31.643	25.616	-1.2405	-0.310925	0.0385766	Ift172	intraflagellar transport 172 homolog (Chlamydomonas) [Source:MGI Symbol;Acc:MGI:2682064]
ENSMUSG00000021224	45.0139	36.2452	-1.2403	-0.310684	0.00977431	Numb	numb gene homolog (Drosophila) [Source:MGI Symbol;Acc:MGI:107423]
ENSMUSG00000029094	46.8169	38.9726	-1.2401	-0.310454	0.0317238	Afap1	actin filament associated protein 1 [Source:MGI Symbol;Acc:MGI:1917542]
ENSMUSG00000020859	152.94	122.724	-1.24008	-0.310435	0.00541496	Spag9	sperm associated antigen 9 [Source:MGI Symbol;Acc:MGI:1918084]
ENSMUSG00000003316	212.257	171.457	-1.23945	-0.309701	0.0440609	Glg1	golgi apparatus protein 1 [Source:MGI Symbol;Acc:MGI:104967]
ENSMUSG00000030451	112.469	90.3855	-1.23897	-0.309138	0.0348096	Herc2	hect (homologous to the E6-AP (UBE3A) carboxyl terminus) domain and RCC1 (CHC1)-like domain (RLD) 2 [Source:MGI Symbol;Acc:MGI:103234]
ENSMUSG00000035232	110.335	89.0488	-1.23867	-0.308795	0.012249	Pdk3	pyruvate dehydrogenase kinase, isoenzyme 3 [Source:MGI Symbol;Acc:MGI:2384308]
ENSMUSG00000036550	314.477	252.341	-1.23848	-0.308574	0.0137201	Cnot1	CCR4-NOT transcription complex, subunit 1 [Source:MGI Symbol;Acc:MGI:2442402]
ENSMUSG00000029916	32.1148	25.9959	-1.23798	-0.307988	0.0472245	Agk	acylglycerol kinase [Source:MGI Symbol;Acc:MGI:1917173]
ENSMUSG00000044791	118.558	95.5815	-1.23741	-0.307319	0.0189842	Setd2	SET domain containing 2 [Source:MGI Symbol;Acc:MGI:1918177]
ENSMUSG00000034295	88.6278	72.5344	-1.23735	-0.307249	0.0379883	Fhod3	formin homology 2 domain containing 3 [Source:MGI Symbol;Acc:MGI:1925847]
ENSMUSG00000029775	161.706	131.27	-1.23727	-0.30716	0.00635649	Klhdc10	kelch domain containing 10 [Source:MGI Symbol;Acc:MGI:1924038]
ENSMUSG00000029648	61.6751	50.9155	-1.23722	-0.307104	0.0222892	Flt1	FMS-like tyrosine kinase 1 [Source:MGI Symbol;Acc:MGI:95558]
ENSMUSG00000026014	39.1608	31.1442	-1.23705	-0.306902	0.0358785	Raph1	Ras association (RalGDS/AF-6) and pleckstrin homology domains 1 [Source:MGI Symbol;Acc:MGI:1924550]
ENSMUSG00000026888	36.3484	29.6099	-1.23665	-0.306434	0.02654	Grb14	growth factor receptor bound protein 14 [Source:MGI Symbol;Acc:MGI:1355324]
ENSMUSG00000026469	73.7929	59.8932	-1.23635	-0.306088	0.0245581	Xpr1	xenotropic and polytropic retrovirus receptor 1 [Source:MGI Symbol;Acc:MGI:97932]
ENSMUSG00000063450	161.464	129.844	-1.23616	-0.305864	0.0495375	Syne2	synaptic nuclear envelope 2 [Source:MGI Symbol;Acc:MGI:2449316]
ENSMUSG00000028926	53.9047	43.2512	-1.23558	-0.305187	0.0232853	Cdk14	cyclin-dependent kinase 14 [Source:MGI Symbol;Acc:MGI:894318]
ENSMUSG00000039585	71.8304	58.6926	-1.2355	-0.305096	0.0151679	Myo9a	myosin IXa [Source:MGI Symbol;Acc:MGI:107735]
ENSMUSG00000008575	88.9935	72.4189	-1.23441	-0.303819	0.0191056	Nfib	nuclear factor I/B [Source:MGI Symbol;Acc:MGI:103188]
ENSMUSG00000029104	81.5176	66.6572	-1.23398	-0.303318	0.026855	Htt	huntingtin [Source:MGI Symbol;Acc:MGI:96067]
ENSMUSG00000026883	120.247	98.4819	-1.23367	-0.302953	0.0189842	Dab2ip	disabled homolog 2 (Drosophila) interacting protein [Source:MGI Symbol;Acc:MGI:1916851]
ENSMUSG00000001089	100.309	81.7182	-1.23338	-0.30262	0.0249349	Luzp1	leucine zipper protein 1 [Source:MGI Symbol;Acc:MGI:107629]
ENSMUSG00000022016	104.22	84.6254	-1.23328	-0.3025	0.0240652	Akap11	A kinase (PRKA) anchor protein 11 [Source:MGI Symbol;Acc:MGI:2684060]
ENSMUSG00000018446	157.646	127.487	-1.23293	-0.302094	0.0116198	C1qbp	complement component 1, q subcomponent binding protein [Source:MGI Symbol;Acc:MGI:1194505]
ENSMUSG00000020900	575.164	466.263	-1.23244	-0.301522	0.0162235	Myh10	myosin, heavy polypeptide 10, non-muscle [Source:MGI Symbol;Acc:MGI:1930780]
ENSMUSG00000061410	59.2369	48.9272	-1.23231	-0.301366	0.0301844	Zcchc14	zinc finger, CCHC domain containing 14 [Source:MGI Symbol;Acc:MGI:2159407]
ENSMUSG00000021488	241.232	195.949	-1.23184	-0.300813	0.0150869	Nsd1	nuclear receptor-binding SET-domain protein 1 [Source:MGI Symbol;Acc:MGI:1276545]
ENSMUSG00000028556	95.5744	78.0561	-1.23125	-0.300121	0.0118182	Dock7	dedicator of cytokinesis 7 [Source:MGI Symbol;Acc:MGI:1914549]
ENSMUSG00000032875	96.5286	78.8028	-1.23124	-0.300115	0.00835026	Arhgef17	Rho guanine nucleotide exchange factor (GEF) 17 [Source:MGI Symbol;Acc:MGI:2673002]
ENSMUSG00000021756	133.641	109.991	-1.23098	-0.299803	0.0193276	Il6st	interleukin 6 signal transducer [Source:MGI Symbol;Acc:MGI:96560]
ENSMUSG00000022305	26.2873	21.3824	-1.23091	-0.299725	0.0433676	Lrp12	low density lipoprotein-related protein 12 [Source:MGI Symbol;Acc:MGI:2443132]
ENSMUSG00000031309	118.757	96.4958	-1.23074	-0.299531	0.00469652	Rps6ka3	ribosomal protein S6 kinase polypeptide 3 [Source:MGI Symbol;Acc:MGI:104557]
ENSMUSG00000020053	84.0541	68.4761	-1.23065	-0.299426	0.0149786	Igf1	insulin-like growth factor 1 [Source:MGI Symbol;Acc:MGI:96432]
ENSMUSG00000003865	140.023	113.673	-1.23057	-0.299325	0.00460078	Gys1	glycogen synthase 1, muscle [Source:MGI Symbol;Acc:MGI:101805]
ENSMUSG00000031278	66.1733	53.4615	-1.23057	-0.299324	0.0311115	Acsl4	acyl-CoA synthetase long-chain family member 4 [Source:MGI Symbol;Acc:MGI:1354713]
ENSMUSG00000027858	89.0725	73.1088	-1.23037	-0.299088	0.0355239	Tspan2	tetraspanin 2 [Source:MGI Symbol;Acc:MGI:1917997]
ENSMUSG00000014498	87.803	71.1615	-1.22971	-0.298322	0.0289934	Ankrd52	ankyrin repeat domain 52 [Source:MGI Symbol;Acc:MGI:2444029]
ENSMUSG00000031229	252.818	204.967	-1.2295	-0.298075	0.00943768	Atrx	alpha thalassemia/mental retardation syndrome X-linked homolog (human) [Source:MGI Symbol;Acc:MGI:103067]
ENSMUSG00000034723	99.2697	81.482	-1.22859	-0.297	0.0184566	Tmx4	thioredoxin-related transmembrane protein 4 [Source:MGI Symbol;Acc:MGI:106558]
ENSMUSG00000046574	47.872	38.7153	-1.2285	-0.296894	0.024498	Prr12	proline rich 12 [Source:MGI Symbol;Acc:MGI:2679002]
ENSMUSG00000030284	27.3687	22.2024	-1.22811	-0.296446	0.0315698	Creld1	cysteine-rich with EGF-like domains 1 [Source:MGI Symbol;Acc:MGI:2152539]
ENSMUSG00000054874	77.5085	63.4849	-1.22696	-0.295089	0.0308748	Pcnxl3	pecanex-like 3 (Drosophila) [Source:MGI Symbol;Acc:MGI:1861733]
ENSMUSG00000024913	62.9043	51.9648	-1.22622	-0.294216	0.0219137	Lrp5	low density lipoprotein receptor-related protein 5 [Source:MGI Symbol;Acc:MGI:1278315]
ENSMUSG00000033161	825.71	680.955	-1.22593	-0.293872	0.0469232	Atp1a1	ATPase, Na+/K+ transporting, alpha 1 polypeptide [Source:MGI Symbol;Acc:MGI:88105]
ENSMUSG00000015597	42.21	34.5905	-1.2256	-0.293487	0.0147131	Zfp318	zinc finger protein 318 [Source:MGI Symbol;Acc:MGI:1889348]
ENSMUSG00000020464	67.9391	56.0729	-1.22464	-0.292359	0.0257081	Pnpt1	polyribonucleotide nucleotidyltransferase 1 [Source:MGI Symbol;Acc:MGI:1918951]
ENSMUSG00000027177	295.883	242.466	-1.22461	-0.292326	0.0170523	Hipk3	homeodomain interacting protein kinase 3 [Source:MGI Symbol;Acc:MGI:1314882]
ENSMUSG00000020458	287.797	235.691	-1.22461	-0.292325	0.00576793	Rtn4	reticulon 4 [Source:MGI Symbol;Acc:MGI:1915835]
ENSMUSG00000057637	65.0845	53.1338	-1.22459	-0.292304	0.0129124	Prdm2	PR domain containing 2, with ZNF domain [Source:MGI Symbol;Acc:MGI:107628]
ENSMUSG00000019731	58.9623	48.6248	-1.22422	-0.29186	0.0110662	Slc35e1	solute carrier family 35, member E1 [Source:MGI Symbol;Acc:MGI:2142403]
ENSMUSG00000021109	372.113	304.513	-1.2242	-0.29184	0.00690346	Hif1a	hypoxia inducible factor 1, alpha subunit [Source:MGI Symbol;Acc:MGI:106918]
ENSMUSG00000020189	74.9506	61.3127	-1.22403	-0.291645	0.020443	Osbpl8	oxysterol binding protein-like 8 [Source:MGI Symbol;Acc:MGI:2443807]
ENSMUSG00000039218	511.924	416.465	-1.22395	-0.291542	0.0249668	Srrm2	serine/arginine repetitive matrix 2 [Source:MGI Symbol;Acc:MGI:1923206]
ENSMUSG00000028224	37.2249	30.3318	-1.22375	-0.291309	0.048162	Nbn	nibrin [Source:MGI Symbol;Acc:MGI:1351625]
ENSMUSG00000037876	80.6087	66.0517	-1.22369	-0.29124	0.0142677	Jmjd1c	jumonji domain containing 1C [Source:MGI Symbol;Acc:MGI:1918614]
ENSMUSG00000057880	59.0607	49.3656	-1.22343	-0.290936	0.0378327	Abat	4-aminobutyrate aminotransferase [Source:MGI Symbol;Acc:MGI:2443582]
ENSMUSG00000024937	180.061	148.224	-1.22336	-0.290845	0.0154464	Ehbp1l1	EH domain binding protein 1-like 1 [Source:MGI Symbol;Acc:MGI:3612340]
ENSMUSG00000055024	102.126	83.36	-1.22329	-0.290764	0.0177618	Ep300	E1A binding protein p300 [Source:MGI Symbol;Acc:MGI:1276116]
ENSMUSG00000026596	60.9627	49.7409	-1.2229	-0.290304	0.0196987	Abl2	v-abl Abelson murine leukemia viral oncogene homolog 2 (arg, Abelson-related gene) [Source:MGI Symbol;Acc:MGI:87860]
ENSMUSG00000035764	50.2561	41.5621	-1.22274	-0.290122	0.0210229	Fbxo45	F-box protein 45 [Source:MGI Symbol;Acc:MGI:2447775]
ENSMUSG00000022800	193.498	157.905	-1.2226	-0.289956	0.013609	Fyttd1	forty-two-three domain containing 1 [Source:MGI Symbol;Acc:MGI:1917955]
ENSMUSG00000035623	65.333	52.9365	-1.22216	-0.289433	0.0125789	Rsf1	remodeling and spacing factor 1 [Source:MGI Symbol;Acc:MGI:2682305]
ENSMUSG00000047749	91.0305	74.1815	-1.22163	-0.288803	0.0258581	Zc3hav1l	zinc finger CCCH-type, antiviral 1-like [Source:MGI Symbol;Acc:MGI:2443387]
ENSMUSG00000027520	45.5413	37.3313	-1.22126	-0.288368	0.0336571	Zdbf2	zinc finger, DBF-type containing 2 [Source:MGI Symbol;Acc:MGI:1921134]
ENSMUSG00000021994	89.1362	74.971	-1.22032	-0.287255	0.0343649	Wnt5a	wingless-related MMTV integration site 5A [Source:MGI Symbol;Acc:MGI:98958]
ENSMUSG00000021156	134.119	109.503	-1.2201	-0.286994	0.00468418	Zmynd11	zinc finger, MYND domain containing 11 [Source:MGI Symbol;Acc:MGI:1913755]
ENSMUSG00000017686	71.5257	59.0399	-1.21938	-0.286152	0.0130987	Rhot1	ras homolog gene family, member T1 [Source:MGI Symbol;Acc:MGI:1926078]
ENSMUSG00000021978	137.802	113.962	-1.21929	-0.286043	0.0493116	Extl3	exostoses (multiple)-like 3 [Source:MGI Symbol;Acc:MGI:1860765]
ENSMUSG00000032902	177.17	146.257	-1.21914	-0.285864	0.0219261	Slc16a1	solute carrier family 16 (monocarboxylic acid transporters), member 1 [Source:MGI Symbol;Acc:MGI:106013]
ENSMUSG00000031540	111.584	90.9184	-1.21903	-0.285733	0.013662	Myst3	MYST histone acetyltransferase (monocytic leukemia) 3 [Source:MGI Symbol;Acc:MGI:2442415]
ENSMUSG00000038807	34.7934	29.0522	-1.21902	-0.285726	0.0425625	Rap1gap2	RAP1 GTPase activating protein 2 [Source:MGI Symbol;Acc:MGI:3028623]
ENSMUSG00000023092	126.199	103.849	-1.21901	-0.285707	0.00896554	Fhl1	four and a half LIM domains 1 [Source:MGI Symbol;Acc:MGI:1298387]
ENSMUSG00000021843	196.14	161.802	-1.21886	-0.285534	0.0101131	Ktn1	kinectin 1 [Source:MGI Symbol;Acc:MGI:109153]
ENSMUSG00000019943	129.872	107.34	-1.21798	-0.284488	0.0232841	Atp2b1	ATPase, Ca++ transporting, plasma membrane 1 [Source:MGI Symbol;Acc:MGI:104653]
ENSMUSG00000018474	102.429	85.013	-1.2177	-0.284156	0.0371362	Chd3	chromodomain helicase DNA binding protein 3 [Source:MGI Symbol;Acc:MGI:1344395]
ENSMUSG00000031010	370.536	303.822	-1.21769	-0.284143	0.0206159	Usp9x	ubiquitin specific peptidase 9, X chromosome [Source:MGI Symbol;Acc:MGI:894681]
ENSMUSG00000039967	102.685	83.806	-1.21761	-0.284051	0.0150869	Zfp292	zinc finger protein 292 [Source:MGI Symbol;Acc:MGI:1353423]
ENSMUSG00000039831	241.771	198.911	-1.21653	-0.282776	0.00792544	Arhgap29	Rho GTPase activating protein 29 [Source:MGI Symbol;Acc:MGI:2443818]
ENSMUSG00000033124	37.3006	30.5721	-1.21649	-0.282728	0.0397822	Atg9a	autophagy-related 9A (yeast) [Source:MGI Symbol;Acc:MGI:2138446]
ENSMUSG00000021959	60.7106	50.389	-1.21616	-0.282339	0.0264503	Lats2	large tumor suppressor 2 [Source:MGI Symbol;Acc:MGI:1354386]
ENSMUSG00000000149	101.575	84.3604	-1.21562	-0.281692	0.0243473	Gna12	guanine nucleotide binding protein, alpha 12 [Source:MGI Symbol;Acc:MGI:95767]
ENSMUSG00000007613	139.445	116.028	-1.21538	-0.28141	0.0358785	Tgfbr1	transforming growth factor, beta receptor I [Source:MGI Symbol;Acc:MGI:98728]
ENSMUSG00000032030	69.6465	57.1832	-1.21524	-0.281247	0.0355375	Cul5	cullin 5 [Source:MGI Symbol;Acc:MGI:1922967]
ENSMUSG00000041341	49.034	40.6335	-1.21518	-0.281172	0.0297128	Atg2b	ATG2 autophagy related 2 homolog B (S. cerevisiae) [Source:MGI Symbol;Acc:MGI:1923809]
ENSMUSG00000063317	37.0839	30.6769	-1.21505	-0.281016	0.0469232	Usp31	ubiquitin specific peptidase 31 [Source:MGI Symbol;Acc:MGI:1923429]
ENSMUSG00000033799	89.8997	74.0172	-1.215	-0.280962	0.039231	BC016423	cDNA sequence BC016423 [Source:MGI Symbol;Acc:MGI:2145274]
ENSMUSG00000018417	87.9359	72.1349	-1.21475	-0.280663	0.0379558	Myo1b	myosin IB [Source:MGI Symbol;Acc:MGI:107752]
ENSMUSG00000030095	33.4016	27.7756	-1.21454	-0.280407	0.041442	Tmem43	transmembrane protein 43 [Source:MGI Symbol;Acc:MGI:1921372]
ENSMUSG00000049658	61.4945	49.9087	-1.21439	-0.280227	0.0270435	Bdp1	B double prime 1, subunit of RNA polymerase III transcription initiation factor IIIB [Source:MGI Symbol;Acc:MGI:1347077]
ENSMUSG00000021831	93.9054	76.861	-1.21377	-0.2795	0.0288875	Ero1l	ERO1-like (S. cerevisiae) [Source:MGI Symbol;Acc:MGI:1354385]
ENSMUSG00000037552	77.0213	63.5223	-1.21348	-0.279145	0.016728	Plekhg2	pleckstrin homology domain containing, family G (with RhoGef domain) member 2 [Source:MGI Symbol;Acc:MGI:2141874]
ENSMUSG00000034158	149.695	122.943	-1.21326	-0.278883	0.00842862	Lrrc58	leucine rich repeat containing 58 [Source:MGI Symbol;Acc:MGI:2443542]
ENSMUSG00000031523	127.333	104.501	-1.21321	-0.278833	0.0129833	Dlc1	deleted in liver cancer 1 [Source:MGI Symbol;Acc:MGI:1354949]
ENSMUSG00000036606	195.202	162.826	-1.21232	-0.277774	0.0258665	Plxnb2	plexin B2 [Source:MGI Symbol;Acc:MGI:2154239]
ENSMUSG00000075595	52.4391	43.5116	-1.21219	-0.277611	0.0372573	Zfp652	zinc finger protein 652 [Source:MGI Symbol;Acc:MGI:2442221]
ENSMUSG00000001349	183.703	152.574	-1.21218	-0.277607	0.00978224	Cnn1	calponin 1 [Source:MGI Symbol;Acc:MGI:104979]
ENSMUSG00000042035	94.2745	78.9626	-1.21129	-0.276542	0.0476278	Igsf3	immunoglobulin superfamily, member 3 [Source:MGI Symbol;Acc:MGI:1926158]
ENSMUSG00000022686	62.0771	51.7145	-1.21112	-0.276343	0.0205144	B3gnt5	UDP-GlcNAc:betaGal beta-1,3-N-acetylglucosaminyltransferase 5 [Source:MGI Symbol;Acc:MGI:2137302]
ENSMUSG00000024294	163.551	134.594	-1.21088	-0.276053	0.0250679	Mib1	mindbomb homolog 1 (Drosophila) [Source:MGI Symbol;Acc:MGI:2443157]
ENSMUSG00000036333	106.853	88.8649	-1.21036	-0.275438	0.033308	Kidins220	kinase D-interacting substrate 220 [Source:MGI Symbol;Acc:MGI:1924730]
ENSMUSG00000052854	206.037	169.766	-1.20981	-0.274777	0.0106554	Nrk	Nik related kinase [Source:MGI Symbol;Acc:MGI:1351326]
ENSMUSG00000029190	111.888	92.8558	-1.20934	-0.274223	0.0093973	D5Ertd579e	DNA segment, Chr 5, ERATO Doi 579, expressed [Source:MGI Symbol;Acc:MGI:1261849]
ENSMUSG00000038393	98.1371	80.6217	-1.20866	-0.273406	0.0374661	Txnip	thioredoxin interacting protein [Source:MGI Symbol;Acc:MGI:1889549]
ENSMUSG00000040631	127.862	106.23	-1.20754	-0.272074	0.0228977	Dok4	docking protein 4 [Source:MGI Symbol;Acc:MGI:2148865]
ENSMUSG00000048701	82.5569	68.8474	-1.20658	-0.270924	0.00940351	Ccdc6	coiled-coil domain containing 6 [Source:MGI Symbol;Acc:MGI:1923801]
ENSMUSG00000029381	61.4746	52.0538	-1.2064	-0.270706	0.0435832	Shroom3	shroom family member 3 [Source:MGI Symbol;Acc:MGI:1351655]
ENSMUSG00000022895	80.4132	66.6313	-1.20628	-0.270569	0.0169314	Ets2	E26 avian leukemia oncogene 2, 3' domain [Source:MGI Symbol;Acc:MGI:95456]
ENSMUSG00000024393	377.001	312.848	-1.20586	-0.270061	0.00940987	Prrc2a	proline-rich coiled-coil 2A [Source:MGI Symbol;Acc:MGI:1915467]
ENSMUSG00000027002	244.925	203.021	-1.20545	-0.269574	0.00505297	Nckap1	NCK-associated protein 1 [Source:MGI Symbol;Acc:MGI:1355333]
ENSMUSG00000024290	110.333	91.3562	-1.20542	-0.269539	0.00845045	Rock1	Rho-associated coiled-coil containing protein kinase 1 [Source:MGI Symbol;Acc:MGI:107927]
ENSMUSG00000034205	305.211	253.232	-1.20509	-0.269135	0.0202979	Loxl2	lysyl oxidase-like 2 [Source:MGI Symbol;Acc:MGI:2137913]
ENSMUSG00000026219	412.125	341.717	-1.20435	-0.268254	0.00445713	Trip12	thyroid hormone receptor interactor 12 [Source:MGI Symbol;Acc:MGI:1309481]
ENSMUSG00000030660	82.1761	68.6643	-1.20428	-0.268176	0.0204531	Pik3c2a	phosphatidylinositol 3-kinase, C2 domain containing, alpha polypeptide [Source:MGI Symbol;Acc:MGI:1203729]
ENSMUSG00000039298	75.2941	63.1638	-1.2039	-0.267715	0.0247537	Cdk5rap2	CDK5 regulatory subunit associated protein 2 [Source:MGI Symbol;Acc:MGI:2384875]
ENSMUSG00000073700	53.6141	44.9072	-1.20358	-0.267336	0.0357371	Klhl21	kelch-like 21 (Drosophila) [Source:MGI Symbol;Acc:MGI:1919288]
ENSMUSG00000034101	393.129	326.336	-1.20222	-0.265695	0.00844619	Ctnnd1	catenin (cadherin associated protein), delta 1 [Source:MGI Symbol;Acc:MGI:105100]
ENSMUSG00000020741	178.01	149.498	-1.20214	-0.265606	0.0233693	1300001I01Rik	RIKEN cDNA 1300001I01 gene [Source:MGI Symbol;Acc:MGI:1921398]
ENSMUSG00000033039	81.2916	68.9156	-1.20178	-0.265172	0.0396532	Micall1	microtubule associated monoxygenase, calponin and LIM domain containing -like 1 [Source:MGI Symbol;Acc:MGI:105870]
ENSMUSG00000066324	185.934	156.027	-1.20162	-0.264983	0.0286839	Impad1	inositol monophosphatase domain containing 1 [Source:MGI Symbol;Acc:MGI:1915720]
ENSMUSG00000005506	384.835	320.441	-1.20107	-0.264315	0.00513814	Celf1	CUGBP, Elav-like family member 1 [Source:MGI Symbol;Acc:MGI:1342295]
ENSMUSG00000041720	101.611	85.098	-1.20103	-0.264274	0.0157133	Pi4ka	phosphatidylinositol 4-kinase, catalytic, alpha polypeptide [Source:MGI Symbol;Acc:MGI:2448506]
ENSMUSG00000039376	224.675	187.263	-1.20076	-0.263943	0.0448805	Synpo2l	synaptopodin 2-like [Source:MGI Symbol;Acc:MGI:1916010]
ENSMUSG00000024472	145.501	121.489	-1.20049	-0.263625	0.0195926	Dcp2	DCP2 decapping enzyme homolog (S. cerevisiae) [Source:MGI Symbol;Acc:MGI:1917890]
ENSMUSG00000027293	139.846	116.297	-1.20031	-0.263406	0.0132076	Ehd4	EH-domain containing 4 [Source:MGI Symbol;Acc:MGI:1919619]
ENSMUSG00000026482	85.112	70.8898	-1.19934	-0.26224	0.0165743	Rgl1	ral guanine nucleotide dissociation stimulator,-like 1 [Source:MGI Symbol;Acc:MGI:107484]
ENSMUSG00000039103	295.738	248.111	-1.19901	-0.261841	0.0435222	Nexn	nexilin [Source:MGI Symbol;Acc:MGI:1916060]
ENSMUSG00000040723	149.567	124.124	-1.19895	-0.261775	0.0277032	Rcsd1	RCSD domain containing 1 [Source:MGI Symbol;Acc:MGI:2676394]
ENSMUSG00000040018	62.2563	51.7589	-1.19857	-0.261311	0.0189005	Cox15	COX15 homolog, cytochrome c oxidase assembly protein (yeast) [Source:MGI Symbol;Acc:MGI:1920112]
ENSMUSG00000037513	58.3118	48.5123	-1.19852	-0.261249	0.0219261	Samd4b	sterile alpha motif domain containing 4B [Source:MGI Symbol;Acc:MGI:2448542]
ENSMUSG00000020841	194.062	163.358	-1.19762	-0.260173	0.0422806	Cpd	carboxypeptidase D [Source:MGI Symbol;Acc:MGI:107265]
ENSMUSG00000039116	127.766	107.394	-1.19742	-0.259924	0.0406245	Gpr126	G protein-coupled receptor 126 [Source:MGI Symbol;Acc:MGI:1916151]
ENSMUSG00000043733	287.961	240.649	-1.19662	-0.258969	0.0080792	Ptpn11	protein tyrosine phosphatase, non-receptor type 11 [Source:MGI Symbol;Acc:MGI:99511]
ENSMUSG00000036667	121.277	101.937	-1.19589	-0.25808	0.012502	Fam115a	family with sequence similarity 115, member A [Source:MGI Symbol;Acc:MGI:1914665]
ENSMUSG00000020097	56.4817	47.9391	-1.19588	-0.258072	0.0344002	Sgpl1	sphingosine phosphate lyase 1 [Source:MGI Symbol;Acc:MGI:1261415]
ENSMUSG00000032418	62.4381	52.2431	-1.19573	-0.257892	0.0205817	Me1	malic enzyme 1, NADP(+)-dependent, cytosolic [Source:MGI Symbol;Acc:MGI:97043]
ENSMUSG00000034109	92.3903	77.7231	-1.19541	-0.2575	0.0438302	Golim4	golgi integral membrane protein 4 [Source:MGI Symbol;Acc:MGI:1920374]
ENSMUSG00000032480	93.108	78.3366	-1.19481	-0.256784	0.0118182	Dhx30	DEAH (Asp-Glu-Ala-His) box polypeptide 30 [Source:MGI Symbol;Acc:MGI:1920081]
ENSMUSG00000021701	80.4943	66.9382	-1.19464	-0.256577	0.045201	Plk2	polo-like kinase 2 (Drosophila) [Source:MGI Symbol;Acc:MGI:1099790]
ENSMUSG00000031626	285.564	240.294	-1.1946	-0.256533	0.0368922	Sorbs2	sorbin and SH3 domain containing 2 [Source:MGI Symbol;Acc:MGI:1924574]
ENSMUSG00000040054	91.6041	77.2804	-1.19366	-0.255388	0.0185558	Baz2a	bromodomain adjacent to zinc finger domain, 2A [Source:MGI Symbol;Acc:MGI:2151152]
ENSMUSG00000063659	40.6105	34.0101	-1.1929	-0.25447	0.0254876	Zfp238	zinc finger protein 238 [Source:MGI Symbol;Acc:MGI:1353609]
ENSMUSG00000017837	50.7815	42.2603	-1.19227	-0.253715	0.0245693	Nkiras2	NFKB inhibitor interacting Ras-like protein 2 [Source:MGI Symbol;Acc:MGI:1919216]
ENSMUSG00000021670	117.805	99.3806	-1.19195	-0.253319	0.0346765	Hmgcr	3-hydroxy-3-methylglutaryl-Coenzyme A reductase [Source:MGI Symbol;Acc:MGI:96159]
ENSMUSG00000042605	68.7246	57.2148	-1.19188	-0.253239	0.028724	Atxn2	ataxin 2 [Source:MGI Symbol;Acc:MGI:1277223]
ENSMUSG00000059495	156.418	131.892	-1.19171	-0.253039	0.0171971	Arhgef12	Rho guanine nucleotide exchange factor (GEF) 12 [Source:MGI Symbol;Acc:MGI:1916882]
ENSMUSG00000022533	141.22	119.057	-1.19092	-0.252073	0.0175559	Atp13a3	ATPase type 13A3 [Source:MGI Symbol;Acc:MGI:2685387]
ENSMUSG00000020580	162.209	135.972	-1.18993	-0.250876	0.0262385	Rock2	Rho-associated coiled-coil containing protein kinase 2 [Source:MGI Symbol;Acc:MGI:107926]
ENSMUSG00000029461	88.1315	74.4991	-1.18984	-0.250762	0.0138384	Fam168a	family with sequence similarity 168, member A [Source:MGI Symbol;Acc:MGI:2442372]
ENSMUSG00000028106	55.6435	47.0437	-1.18972	-0.250624	0.0431679	Rprd2	regulation of nuclear pre-mRNA domain containing 2 [Source:MGI Symbol;Acc:MGI:1922387]
ENSMUSG00000025986	132.988	112.056	-1.18938	-0.250208	0.0168989	Slc39a10	solute carrier family 39 (zinc transporter), member 10 [Source:MGI Symbol;Acc:MGI:1914515]
ENSMUSG00000034462	50.483	42.4232	-1.18903	-0.249781	0.0469232	Pkd2	polycystic kidney disease 2 [Source:MGI Symbol;Acc:MGI:1099818]
ENSMUSG00000020451	78.5727	66.7393	-1.189	-0.249746	0.0415491	Limk2	LIM motif-containing protein kinase 2 [Source:MGI Symbol;Acc:MGI:1197517]
ENSMUSG00000005469	141.567	118.524	-1.18859	-0.249252	0.0363847	Prkaca	protein kinase, cAMP dependent, catalytic, alpha [Source:MGI Symbol;Acc:MGI:97592]
ENSMUSG00000043384	102.77	86.1877	-1.18835	-0.248963	0.0249349	Gprasp1	G protein-coupled receptor associated sorting protein 1 [Source:MGI Symbol;Acc:MGI:1917418]
ENSMUSG00000025041	44.6709	37.3563	-1.18812	-0.248682	0.0426869	Nt5c2	5'-nucleotidase, cytosolic II [Source:MGI Symbol;Acc:MGI:2178563]
ENSMUSG00000045098	59.1886	49.7918	-1.18792	-0.248443	0.0426397	Suv420h1	suppressor of variegation 4-20 homolog 1 (Drosophila) [Source:MGI Symbol;Acc:MGI:2444557]
ENSMUSG00000021710	49.661	41.9503	-1.18759	-0.248033	0.0343923	Nln	neurolysin (metallopeptidase M3 family) [Source:MGI Symbol;Acc:MGI:1923055]
ENSMUSG00000024597	54.2307	45.6172	-1.18736	-0.247753	0.0302382	Slc12a2	solute carrier family 12, member 2 [Source:MGI Symbol;Acc:MGI:101924]
ENSMUSG00000027598	92.5776	77.1855	-1.18724	-0.24761	0.0212723	Itch	itchy, E3 ubiquitin protein ligase [Source:MGI Symbol;Acc:MGI:1202301]
ENSMUSG00000034163	70.8905	59.977	-1.18718	-0.247534	0.0444656	Zfc3h1	zinc finger, C3H1-type containing [Source:MGI Symbol;Acc:MGI:2446143]
ENSMUSG00000039686	35.278	29.495	-1.18708	-0.247421	0.0416652	Zer1	zer-1 homolog (C. elegans) [Source:MGI Symbol;Acc:MGI:2442511]
ENSMUSG00000031698	188.67	160.408	-1.18675	-0.247014	0.0427685	Mylk3	myosin light chain kinase 3 [Source:MGI Symbol;Acc:MGI:2443063]
ENSMUSG00000002812	104.633	88.2588	-1.18653	-0.246744	0.0132076	Flii	flightless I homolog (Drosophila) [Source:MGI Symbol;Acc:MGI:1342286]
ENSMUSG00000026103	150.949	126.801	-1.18632	-0.246491	0.0212723	Gls	glutaminase [Source:MGI Symbol;Acc:MGI:95752]
ENSMUSG00000031446	165.124	138.769	-1.18543	-0.245405	0.0157722	Cul4a	cullin 4A [Source:MGI Symbol;Acc:MGI:1914487]
ENSMUSG00000020277	262.43	220.915	-1.18524	-0.245183	0.0075161	Pfkl	phosphofructokinase, liver, B-type [Source:MGI Symbol;Acc:MGI:97547]
ENSMUSG00000024855	56.0968	47.3152	-1.18472	-0.244545	0.0232853	Pacs1	phosphofurin acidic cluster sorting protein 1 [Source:MGI Symbol;Acc:MGI:1277113]
ENSMUSG00000029502	73.2488	61.5563	-1.18411	-0.243809	0.0153843	Golga3	golgi autoantigen, golgin subfamily a, 3 [Source:MGI Symbol;Acc:MGI:96958]
ENSMUSG00000044308	139.155	118.171	-1.18408	-0.243761	0.0279438	Ubr3	ubiquitin protein ligase E3 component n-recognin 3 [Source:MGI Symbol;Acc:MGI:1861100]
ENSMUSG00000013415	196.837	166.84	-1.18332	-0.242837	0.0156557	Igf2bp1	insulin-like growth factor 2 mRNA binding protein 1 [Source:MGI Symbol;Acc:MGI:1890357]
ENSMUSG00000049470	232.73	196.35	-1.18315	-0.242632	0.0283675	Aff4	AF4/FMR2 family, member 4 [Source:MGI Symbol;Acc:MGI:2136171]
ENSMUSG00000034485	94.5844	80.67	-1.1827	-0.24209	0.0364031	Uaca	uveal autoantigen with coiled-coil domains and ankyrin repeats [Source:MGI Symbol;Acc:MGI:1919815]
ENSMUSG00000057335	94.9433	79.9372	-1.18216	-0.241431	0.0272959	Cep170	centrosomal protein 170 [Source:MGI Symbol;Acc:MGI:1918348]
ENSMUSG00000071796	207.096	175.571	-1.182	-0.241229	0.0288852	6820431F20Rik	RIKEN cDNA 6820431F20 gene [Source:MGI Symbol;Acc:MGI:3694236]
ENSMUSG00000027130	54.2108	46.25	-1.18165	-0.240806	0.0499004	Slc12a6	solute carrier family 12, member 6 [Source:MGI Symbol;Acc:MGI:2135960]
ENSMUSG00000025266	74.2098	62.1575	-1.18146	-0.240566	0.0369475	Gnl3l	guanine nucleotide binding protein-like 3 (nucleolar)-like [Source:MGI Symbol;Acc:MGI:2448557]
ENSMUSG00000031714	109.645	92.6636	-1.18141	-0.240513	0.0255496	Gab1	growth factor receptor bound protein 2-associated protein 1 [Source:MGI Symbol;Acc:MGI:108088]
ENSMUSG00000006740	363.439	307.685	-1.18096	-0.239957	0.0236843	Kif5b	kinesin family member 5B [Source:MGI Symbol;Acc:MGI:1098268]
ENSMUSG00000054823	83.2166	70.7091	-1.18081	-0.239782	0.0356649	Whsc1l1	Wolf-Hirschhorn syndrome candidate 1-like 1 (human) [Source:MGI Symbol;Acc:MGI:2142581]
ENSMUSG00000017721	74.7559	63.8522	-1.18037	-0.239244	0.0461445	Pigt	phosphatidylinositol glycan anchor biosynthesis, class T [Source:MGI Symbol;Acc:MGI:1926178]
ENSMUSG00000001248	43.8542	37.0903	-1.17941	-0.238061	0.041105	Gramd1a	GRAM domain containing 1A [Source:MGI Symbol;Acc:MGI:105490]
ENSMUSG00000025860	123.391	104.139	-1.17919	-0.237791	0.0127434	Xiap	X-linked inhibitor of apoptosis [Source:MGI Symbol;Acc:MGI:107572]
ENSMUSG00000020917	192.904	163.115	-1.17915	-0.237751	0.0093973	Acly	ATP citrate lyase [Source:MGI Symbol;Acc:MGI:103251]
ENSMUSG00000063870	498.238	421.493	-1.17907	-0.237647	0.0158669	Chd4	chromodomain helicase DNA binding protein 4 [Source:MGI Symbol;Acc:MGI:1344380]
ENSMUSG00000036529	85.712	72.6125	-1.17882	-0.237347	0.0244982	Sbf1	SET binding factor 1 [Source:MGI Symbol;Acc:MGI:1925230]
ENSMUSG00000040596	49.7161	42.6749	-1.17879	-0.237303	0.0499004	Pogk	pogo transposable element with KRAB domain [Source:MGI Symbol;Acc:MGI:1918842]
ENSMUSG00000018501	202.094	171.224	-1.17864	-0.237128	0.0118505	Ncor1	nuclear receptor co-repressor 1 [Source:MGI Symbol;Acc:MGI:1349717]
ENSMUSG00000021549	89.6211	76.026	-1.17739	-0.235588	0.0173851	Rasa1	RAS p21 protein activator 1 [Source:MGI Symbol;Acc:MGI:97860]
ENSMUSG00000037933	93.0612	79.1092	-1.17733	-0.23552	0.0163959	Bicd2	bicaudal D homolog 2 (Drosophila) [Source:MGI Symbol;Acc:MGI:1924145]
ENSMUSG00000039262	288.298	245.434	-1.17667	-0.23471	0.015606	Prrc2b	proline-rich coiled-coil 2B [Source:MGI Symbol;Acc:MGI:1923304]
ENSMUSG00000024542	82.1373	69.8182	-1.17666	-0.234701	0.0161317	Cep192	centrosomal protein 192 [Source:MGI Symbol;Acc:MGI:1918049]
ENSMUSG00000018042	118.688	100.298	-1.17663	-0.234667	0.0298179	Cyb5r3	cytochrome b5 reductase 3 [Source:MGI Symbol;Acc:MGI:94893]
ENSMUSG00000028059	90.7234	77.3562	-1.17576	-0.233594	0.049515	Arhgef2	rho/rac guanine nucleotide exchange factor (GEF) 2 [Source:MGI Symbol;Acc:MGI:103264]
ENSMUSG00000011752	738.134	627.121	-1.17563	-0.233438	0.0129125	Pgam1	phosphoglycerate mutase 1 [Source:MGI Symbol;Acc:MGI:97552]
ENSMUSG00000024143	109.601	93.4339	-1.1756	-0.233397	0.0397232	Rhoq	ras homolog gene family, member Q [Source:MGI Symbol;Acc:MGI:1931553]
ENSMUSG00000024120	151.078	129.033	-1.1752	-0.232908	0.0230197	Lrpprc	leucine-rich PPR-motif containing [Source:MGI Symbol;Acc:MGI:1919666]
ENSMUSG00000032560	129.884	110.253	-1.17485	-0.23248	0.0313592	Dnajc13	DnaJ (Hsp40) homolog, subfamily C, member 13 [Source:MGI Symbol;Acc:MGI:2676368]
ENSMUSG00000005886	81.0408	69.093	-1.17478	-0.23239	0.0374281	Ncoa2	nuclear receptor coactivator 2 [Source:MGI Symbol;Acc:MGI:1276533]
ENSMUSG00000025153	187.071	159.161	-1.17475	-0.232357	0.0221035	Fasn	fatty acid synthase [Source:MGI Symbol;Acc:MGI:95485]
ENSMUSG00000026208	466.135	397.426	-1.17451	-0.232061	0.0423406	Des	desmin [Source:MGI Symbol;Acc:MGI:94885]
ENSMUSG00000055204	188.395	160.046	-1.17441	-0.231931	0.0311115	Ankrd17	ankyrin repeat domain 17 [Source:MGI Symbol;Acc:MGI:1932101]
ENSMUSG00000033565	223.458	191.408	-1.17331	-0.230581	0.0258634	Rbfox2	RNA binding protein, fox-1 homolog (C. elegans) 2 [Source:MGI Symbol;Acc:MGI:1933973]
ENSMUSG00000032097	302.229	257.679	-1.17261	-0.229723	0.0117843	Ddx6	DEAD (Asp-Glu-Ala-Asp) box polypeptide 6 [Source:MGI Symbol;Acc:MGI:104976]
ENSMUSG00000061130	86.7904	73.911	-1.17156	-0.228433	0.0249455	Ppm1b	protein phosphatase 1B, magnesium dependent, beta isoform [Source:MGI Symbol;Acc:MGI:101841]
ENSMUSG00000048376	246.334	211.565	-1.17115	-0.22792	0.0232853	F2r	coagulation factor II (thrombin) receptor [Source:MGI Symbol;Acc:MGI:101802]
ENSMUSG00000089824	70.6887	60.4633	-1.1709	-0.227617	0.0359348	Rbm12	RNA binding motif protein 12 [Source:MGI Symbol;Acc:MGI:1922960]
ENSMUSG00000029569	46.308	39.3049	-1.17076	-0.227446	0.0341189	Tmem168	transmembrane protein 168 [Source:MGI Symbol;Acc:MGI:1921794]
ENSMUSG00000006134	65.8818	56.1176	-1.16962	-0.226041	0.0323171	Crkl	v-crk sarcoma virus CT10 oncogene homolog (avian)-like [Source:MGI Symbol;Acc:MGI:104686]
ENSMUSG00000091793	258.628	221.892	-1.16953	-0.225924	0.0302992	Rian	RNA imprinted and accumulated in nucleus [Source:MGI Symbol;Acc:MGI:1922995]
ENSMUSG00000032216	2034.12	1740.49	-1.16931	-0.225659	0.0127824	Nedd4	neural precursor cell expressed, developmentally down-regulated 4 [Source:MGI Symbol;Acc:MGI:97297]
ENSMUSG00000005397	287.569	245.762	-1.16851	-0.224672	0.036983	Nid1	nidogen 1 [Source:MGI Symbol;Acc:MGI:97342]
ENSMUSG00000024098	108.8	93.8753	-1.16821	-0.224304	0.0278205	Twsg1	twisted gastrulation homolog 1 (Drosophila) [Source:MGI Symbol;Acc:MGI:2137520]
ENSMUSG00000022228	60.1261	51.762	-1.16814	-0.224215	0.0472443	Zfp187	zinc finger protein 187 [Source:MGI Symbol;Acc:MGI:3531417]
ENSMUSG00000007880	187.588	160.179	-1.16801	-0.224048	0.0478482	Arid1a	AT rich interactive domain 1A (SWI-like) [Source:MGI Symbol;Acc:MGI:1935147]
ENSMUSG00000029202	128.927	109.862	-1.16781	-0.223811	0.0266896	Pds5a	PDS5, regulator of cohesion maintenance, homolog A (S. cerevisiae) [Source:MGI Symbol;Acc:MGI:1918771]
ENSMUSG00000030541	459.016	394.126	-1.16761	-0.223558	0.0348606	Idh2	isocitrate dehydrogenase 2 (NADP+), mitochondrial [Source:MGI Symbol;Acc:MGI:96414]
ENSMUSG00000032085	397.141	340.589	-1.16715	-0.222996	0.0363849	Tagln	transgelin [Source:MGI Symbol;Acc:MGI:106012]
ENSMUSG00000025190	125.956	107.592	-1.16714	-0.222983	0.0317488	Got1	glutamate oxaloacetate transaminase 1, soluble [Source:MGI Symbol;Acc:MGI:95791]
ENSMUSG00000041297	71.9768	61.516	-1.16647	-0.222147	0.0438395	Cdk13	cyclin-dependent kinase 13 [Source:MGI Symbol;Acc:MGI:1916812]
ENSMUSG00000034928	109.944	94.4402	-1.16488	-0.22018	0.0252355	Rnf44	ring finger protein 44 [Source:MGI Symbol;Acc:MGI:2145310]
ENSMUSG00000044066	72.8217	62.0175	-1.16436	-0.219535	0.0387804	Cep68	centrosomal protein 68 [Source:MGI Symbol;Acc:MGI:2667663]
ENSMUSG00000066571	101.486	87.1661	-1.16418	-0.219308	0.0247342	4931406P16Rik	RIKEN cDNA 4931406P16 gene [Source:MGI Symbol;Acc:MGI:1924311]
ENSMUSG00000033237	102.318	87.5081	-1.16376	-0.218796	0.0288852	Arid2	AT rich interactive domain 2 (ARID, RFX-like) [Source:MGI Symbol;Acc:MGI:1924294]
ENSMUSG00000032624	117.81	101.656	-1.16297	-0.217819	0.0177027	Eml4	echinoderm microtubule associated protein like 4 [Source:MGI Symbol;Acc:MGI:1926048]
ENSMUSG00000041415	186.239	160.048	-1.16249	-0.217219	0.0363849	Dicer1	Dicer1, Dcr-1 homolog (Drosophila) [Source:MGI Symbol;Acc:MGI:2177178]
ENSMUSG00000052707	128.757	111.491	-1.16226	-0.216932	0.0438302	Tnrc6a	trinucleotide repeat containing 6a [Source:MGI Symbol;Acc:MGI:2385292]
ENSMUSG00000003119	58.4619	50.1324	-1.16194	-0.216541	0.0437881	Cdk12	cyclin-dependent kinase 12 [Source:MGI Symbol;Acc:MGI:1098802]
ENSMUSG00000025224	90.2813	77.0229	-1.16176	-0.216309	0.0477365	Gbf1	golgi-specific brefeldin A-resistance factor 1 [Source:MGI Symbol;Acc:MGI:1861607]
ENSMUSG00000062661	70.7425	60.6814	-1.16153	-0.216028	0.028095	Ncs1	neuronal calcium sensor 1 [Source:MGI Symbol;Acc:MGI:109166]
ENSMUSG00000008393	135.194	116.739	-1.16138	-0.215841	0.0413275	Carhsp1	calcium regulated heat stable protein 1 [Source:MGI Symbol;Acc:MGI:1196368]
ENSMUSG00000035941	91.4691	78.4198	-1.16126	-0.21569	0.0395282	Ibtk	inhibitor of Bruton agammaglobulinemia tyrosine kinase [Source:MGI Symbol;Acc:MGI:1918677]
ENSMUSG00000022967	67.1359	57.8634	-1.16093	-0.215286	0.0281572	Ifnar1	interferon (alpha and beta) receptor 1 [Source:MGI Symbol;Acc:MGI:107658]
ENSMUSG00000027189	179.787	155.369	-1.16071	-0.215003	0.0164256	Trim44	tripartite motif-containing 44 [Source:MGI Symbol;Acc:MGI:1931835]
ENSMUSG00000034269	209.146	180.584	-1.16041	-0.214632	0.0469232	Setd5	SET domain containing 5 [Source:MGI Symbol;Acc:MGI:1920145]
ENSMUSG00000021870	154.857	133.401	-1.15987	-0.213963	0.0461445	Slmap	sarcolemma associated protein [Source:MGI Symbol;Acc:MGI:1933549]
ENSMUSG00000034297	98.1413	84.8627	-1.15971	-0.213764	0.0265538	Med13	mediator complex subunit 13 [Source:MGI Symbol;Acc:MGI:3029632]
ENSMUSG00000031103	69.7647	59.9859	-1.15962	-0.213651	0.0452263	Elf4	E74-like factor 4 (ets domain transcription factor) [Source:MGI Symbol;Acc:MGI:1928377]
ENSMUSG00000032479	239.097	206.165	-1.15788	-0.211481	0.0250064	Mtap4	microtubule-associated protein 4 [Source:MGI Symbol;Acc:MGI:97178]
ENSMUSG00000033557	97.6045	84.8029	-1.15722	-0.210669	0.0416534	Fam20b	family with sequence similarity 20, member B [Source:MGI Symbol;Acc:MGI:2443990]
ENSMUSG00000070923	168.657	145.241	-1.15707	-0.210475	0.0439058	Klhl9	kelch-like 9 (Drosophila) [Source:MGI Symbol;Acc:MGI:2180122]
ENSMUSG00000022108	155.694	135.374	-1.15685	-0.210196	0.0492645	Itm2b	integral membrane protein 2B [Source:MGI Symbol;Acc:MGI:1309517]
ENSMUSG00000015291	102.177	88.3855	-1.15661	-0.209907	0.0339836	Gdi1	guanosine diphosphate (GDP) dissociation inhibitor 1 [Source:MGI Symbol;Acc:MGI:99846]
ENSMUSG00000025813	235.134	203.637	-1.15564	-0.208695	0.0416652	Homer2	homer homolog 2 (Drosophila) [Source:MGI Symbol;Acc:MGI:1347354]
ENSMUSG00000032320	100.298	87.5231	-1.1555	-0.208513	0.0469232	Rcn2	reticulocalbin 2 [Source:MGI Symbol;Acc:MGI:1349765]
ENSMUSG00000066357	125.937	110.031	-1.15542	-0.208414	0.0398487	Wdr6	WD repeat domain 6 [Source:MGI Symbol;Acc:MGI:1930140]
ENSMUSG00000036782	98.9539	85.4557	-1.15541	-0.208404	0.0369475	Klhl13	kelch-like 13 (Drosophila) [Source:MGI Symbol;Acc:MGI:1914705]
ENSMUSG00000017485	277.098	239.985	-1.15541	-0.208402	0.0461445	Top2b	topoisomerase (DNA) II beta [Source:MGI Symbol;Acc:MGI:98791]
ENSMUSG00000037720	79.9478	69.2817	-1.15528	-0.208239	0.0472245	Tmem33	transmembrane protein 33 [Source:MGI Symbol;Acc:MGI:1915128]
ENSMUSG00000031592	186.474	161.156	-1.155	-0.207891	0.0305317	Pcm1	pericentriolar material 1 [Source:MGI Symbol;Acc:MGI:1277958]
ENSMUSG00000038914	86.5718	75.1067	-1.15414	-0.206822	0.0374661	Dido1	death inducer-obliterator 1 [Source:MGI Symbol;Acc:MGI:1344352]
ENSMUSG00000031983	115.447	99.8866	-1.15394	-0.206566	0.0278854	2310022B05Rik	RIKEN cDNA 2310022B05 gene [Source:MGI Symbol;Acc:MGI:1916801]
ENSMUSG00000074221	158.855	138.026	-1.15361	-0.206162	0.0256076	Zfp568	zinc finger protein 568 [Source:MGI Symbol;Acc:MGI:2142347]
ENSMUSG00000024507	92.4726	80.4645	-1.15318	-0.205614	0.0235452	Hsd17b4	hydroxysteroid (17-beta) dehydrogenase 4 [Source:MGI Symbol;Acc:MGI:105089]
ENSMUSG00000014959	122.517	106.395	-1.1531	-0.205514	0.0214307	Gorasp2	golgi reassembly stacking protein 2 [Source:MGI Symbol;Acc:MGI:2135962]
ENSMUSG00000024764	69.6033	60.3231	-1.15291	-0.205282	0.0327019	Naa40	N(alpha)-acetyltransferase 40, NatD catalytic subunit, homolog (S. cerevisiae) [Source:MGI Symbol;Acc:MGI:1918249]
ENSMUSG00000038244	407.441	353.847	-1.15081	-0.202645	0.0242382	Mical2	microtubule associated monoxygenase, calponin and LIM domain containing 2 [Source:MGI Symbol;Acc:MGI:2444947]
ENSMUSG00000022390	142.677	124.113	-1.14977	-0.201351	0.0327372	Zc3h7b	zinc finger CCCH type containing 7B [Source:MGI Symbol;Acc:MGI:1328310]
ENSMUSG00000041891	139.75	122.406	-1.1496	-0.201133	0.0437294	Lman1	lectin, mannose-binding, 1 [Source:MGI Symbol;Acc:MGI:1917611]
ENSMUSG00000022139	111.681	98.0582	-1.14855	-0.199811	0.0435222	Mbnl2	muscleblind-like 2 [Source:MGI Symbol;Acc:MGI:2145597]
ENSMUSG00000021910	510.805	445.136	-1.14843	-0.199658	0.0430884	Nisch	nischarin [Source:MGI Symbol;Acc:MGI:1928323]
ENSMUSG00000018412	73.431	63.834	-1.14705	-0.197932	0.045472	1700081L11Rik	RIKEN cDNA 1700081L11 gene [Source:MGI Symbol;Acc:MGI:1923969]
ENSMUSG00000021709	136	118.745	-1.1467	-0.197493	0.0254576	Erbb2ip	Erbb2 interacting protein [Source:MGI Symbol;Acc:MGI:1890169]
ENSMUSG00000030516	216.683	188.363	-1.14622	-0.196884	0.0366409	Tjp1	tight junction protein 1 [Source:MGI Symbol;Acc:MGI:98759]
ENSMUSG00000030199	63.5636	55.5631	-1.14621	-0.19687	0.0454621	Etv6	ets variant gene 6 (TEL oncogene) [Source:MGI Symbol;Acc:MGI:109336]
ENSMUSG00000061589	95.6656	84.2474	-1.14316	-0.193029	0.0488467	Dot1l	DOT1-like, histone H3 methyltransferase (S. cerevisiae) [Source:MGI Symbol;Acc:MGI:2143886]
ENSMUSG00000034543	89.6193	77.8872	-1.14257	-0.192281	0.0478152	Morc2a	microrchidia 2A [Source:MGI Symbol;Acc:MGI:1921772]
ENSMUSG00000031511	135.952	119.259	-1.14213	-0.191723	0.0349876	Arhgef7	Rho guanine nucleotide exchange factor (GEF7) [Source:MGI Symbol;Acc:MGI:1860493]
ENSMUSG00000025823	223.106	196.248	-1.14055	-0.189731	0.0430884	Pdia4	protein disulfide isomerase associated 4 [Source:MGI Symbol;Acc:MGI:104864]
ENSMUSG00000036880	119.796	105.898	-1.13885	-0.187578	0.042652	Acaa2	acetyl-Coenzyme A acyltransferase 2 (mitochondrial 3-oxoacyl-Coenzyme A thiolase) [Source:MGI Symbol;Acc:MGI:1098623]
ENSMUSG00000029201	90.4924	79.7611	-1.13715	-0.185426	0.0449242	Ugdh	UDP-glucose dehydrogenase [Source:MGI Symbol;Acc:MGI:1306785]
ENSMUSG00000029174	97.4122	85.7898	-1.13444	-0.181977	0.0472737	Tbc1d1	TBC1 domain family, member 1 [Source:MGI Symbol;Acc:MGI:1889508]
ENSMUSG00000025246	184.307	163.721	-1.1313	-0.177978	0.042652	Tbl1x	transducin (beta)-like 1 X-linked [Source:MGI Symbol;Acc:MGI:1336172]
ENSMUSG00000055531	147.577	130.1	-1.12957	-0.175776	0.0465356	Cpsf6	cleavage and polyadenylation specific factor 6 [Source:MGI Symbol;Acc:MGI:1913948]
ENSMUSG00000029017	94.7397	84.3478	-1.12921	-0.175314	0.0480232	Pmpcb	peptidase (mitochondrial processing) beta [Source:MGI Symbol;Acc:MGI:1920328]
ENSMUSG00000025980	786.775	698.09	-1.12784	-0.17356	0.0287901	Hspd1	heat shock protein 1 (chaperonin) [Source:MGI Symbol;Acc:MGI:96242]
ENSMUSG00000032047	126.371	112.307	-1.12624	-0.171509	0.0459345	Acat1	acetyl-Coenzyme A acetyltransferase 1 [Source:MGI Symbol;Acc:MGI:87870]
ENSMUSG00000024908	179.061	159.284	-1.12292	-0.167254	0.0466442	Ppp6r3	protein phosphatase 6, regulatory subunit 3 [Source:MGI Symbol;Acc:MGI:1921807]
ENSMUSG00000035901	164.56	146.872	-1.12124	-0.165094	0.0407655	Dennd5a	DENN/MADD domain containing 5A [Source:MGI Symbol;Acc:MGI:1201681]
ENSMUSG00000002748	248.916	222.126	-1.11965	-0.163047	0.0486682	Baz1b	bromodomain adjacent to zinc finger domain, 1B [Source:MGI Symbol;Acc:MGI:1353499]
ENSMUSG00000015755	179.093	161.146	-1.1124	-0.153674	0.0476476	Tab2	TGF-beta activated kinase 1/MAP3K7 binding protein 2 [Source:MGI Symbol;Acc:MGI:1915902]
ENSMUSG00000031818	354.307	396.281	1.11752	0.160297	0.041105	Cox4i1	cytochrome c oxidase subunit IV isoform 1 [Source:MGI Symbol;Acc:MGI:88473]
ENSMUSG00000031633	1005.3	1124.07	1.11789	0.160774	0.0427408	Slc25a4	solute carrier family 25 (mitochondrial carrier, adenine nucleotide translocator), member 4 [Source:MGI Symbol;Acc:MGI:1353495]
ENSMUSG00000040659	123.426	138.531	1.11946	0.162797	0.0457128	Efhd2	EF hand domain containing 2 [Source:MGI Symbol;Acc:MGI:106504]
ENSMUSG00000028249	208.035	232.848	1.12049	0.164126	0.0420805	Sdcbp	syndecan binding protein [Source:MGI Symbol;Acc:MGI:1337026]
ENSMUSG00000068749	149.036	167.158	1.1223	0.166464	0.041442	Psma5	proteasome (prosome, macropain) subunit, alpha type 5 [Source:MGI Symbol;Acc:MGI:1347009]
ENSMUSG00000000171	246.906	277.542	1.12298	0.167333	0.0358785	Sdhd	succinate dehydrogenase complex, subunit D, integral membrane protein [Source:MGI Symbol;Acc:MGI:1914175]
ENSMUSG00000039128	94.3762	106.306	1.12463	0.169446	0.0428081	Cdc123	cell division cycle 123 homolog (S. cerevisiae) [Source:MGI Symbol;Acc:MGI:2138811]
ENSMUSG00000029390	250.204	281.66	1.12532	0.170333	0.0345718	Tmed2	transmembrane emp24 domain trafficking protein 2 [Source:MGI Symbol;Acc:MGI:1929269]
ENSMUSG00000029148	107.958	121.707	1.1273	0.172866	0.0408846	Nrbp1	nuclear receptor binding protein 1 [Source:MGI Symbol;Acc:MGI:2183436]
ENSMUSG00000014402	96.603	108.948	1.13033	0.176739	0.0438749	Tsg101	tumor susceptibility gene 101 [Source:MGI Symbol;Acc:MGI:106581]
ENSMUSG00000030057	519.408	586.831	1.13069	0.177209	0.045201	Cnbp	cellular nucleic acid binding protein [Source:MGI Symbol;Acc:MGI:88431]
ENSMUSG00000026750	218.725	246.927	1.13073	0.177252	0.0294419	Psmb7	proteasome (prosome, macropain) subunit, beta type 7 [Source:MGI Symbol;Acc:MGI:107637]
ENSMUSG00000024048	348.094	393.927	1.13177	0.178575	0.0425308	2900073G15Rik	RIKEN cDNA 2900073G15 gene [Source:MGI Symbol;Acc:MGI:1914518]
ENSMUSG00000020265	128.62	145.227	1.13205	0.17894	0.0439058	Sumo3	SMT3 suppressor of mif two 3 homolog 3 (yeast) [Source:MGI Symbol;Acc:MGI:1336201]
ENSMUSG00000060739	183.399	207.443	1.1328	0.179897	0.0499004	Nsa2	NSA2 ribosome biogenesis homolog (S. cerevisiae) [Source:MGI Symbol;Acc:MGI:1913883]
ENSMUSG00000031068	158.385	179.14	1.13348	0.180755	0.0388806	Glrx3	glutaredoxin 3 [Source:MGI Symbol;Acc:MGI:1353653]
ENSMUSG00000019373	120.024	135.608	1.13398	0.181397	0.0478152	Cops3	COP9 (constitutive photomorphogenic) homolog, subunit 3 (Arabidopsis thaliana) [Source:MGI Symbol;Acc:MGI:1349409]
ENSMUSG00000078578	380.73	431.477	1.13438	0.181901	0.0353417	Ube2d3	ubiquitin-conjugating enzyme E2D 3 (UBC4/5 homolog, yeast) [Source:MGI Symbol;Acc:MGI:1913355]
ENSMUSG00000030647	99.4136	113.009	1.13557	0.183411	0.0451559	Ndufc2	NADH dehydrogenase (ubiquinone) 1, subcomplex unknown, 2 [Source:MGI Symbol;Acc:MGI:1344370]
ENSMUSG00000041084	134.134	152.641	1.13623	0.18426	0.0230541	Ostc	oligosaccharyltransferase complex subunit [Source:MGI Symbol;Acc:MGI:1913607]
ENSMUSG00000035297	99.073	112.205	1.13651	0.18461	0.040111	Cops4	COP9 (constitutive photomorphogenic) homolog, subunit 4 (Arabidopsis thaliana) [Source:MGI Symbol;Acc:MGI:1349414]
ENSMUSG00000012422	124.417	141.18	1.13754	0.185919	0.0305072	Tmem167	transmembrane protein 167 [Source:MGI Symbol;Acc:MGI:1913324]
ENSMUSG00000028284	143.033	163.014	1.13817	0.186718	0.0270435	Map3k7	mitogen-activated protein kinase kinase kinase 7 [Source:MGI Symbol;Acc:MGI:1346877]
ENSMUSG00000009555	63.538	72.058	1.13829	0.18687	0.0449242	Cdk9	cyclin-dependent kinase 9 (CDC2-related kinase) [Source:MGI Symbol;Acc:MGI:1328368]
ENSMUSG00000037894	557.779	634.91	1.13907	0.18785	0.0324253	H2afz	H2A histone family, member Z [Source:MGI Symbol;Acc:MGI:1888388]
ENSMUSG00000001175	441.858	503.063	1.13911	0.187911	0.0234249	Calm1	calmodulin 1 [Source:MGI Symbol;Acc:MGI:88251]
ENSMUSG00000021242	122.098	138.804	1.13929	0.188139	0.0478152	Npc2	Niemann Pick type C2 [Source:MGI Symbol;Acc:MGI:1915213]
ENSMUSG00000019942	164.279	187.27	1.13935	0.188214	0.0244901	Cdk1	cyclin-dependent kinase 1 [Source:MGI Symbol;Acc:MGI:88351]
ENSMUSG00000063882	244.664	278.567	1.13989	0.188898	0.0461445	Uqcrh	ubiquinol-cytochrome c reductase hinge protein [Source:MGI Symbol;Acc:MGI:1913826]
ENSMUSG00000021520	158.776	180.713	1.14096	0.190253	0.0357371	Uqcrb	ubiquinol-cytochrome c reductase binding protein [Source:MGI Symbol;Acc:MGI:1914780]
ENSMUSG00000028568	121.797	139.017	1.1412	0.190552	0.0433419	Btf3l4	basic transcription factor 3-like 4 [Source:MGI Symbol;Acc:MGI:1915312]
ENSMUSG00000060743	676.868	772.337	1.14178	0.191279	0.0240652	H3f3a	H3 histone, family 3A [Source:MGI Symbol;Acc:MGI:1097686]
ENSMUSG00000045973	95.6193	109.08	1.14254	0.192242	0.0358134	Mcart1	mitochondrial carrier triple repeat 1 [Source:MGI Symbol;Acc:MGI:2684984]
ENSMUSG00000018770	587.56	671.202	1.14373	0.193753	0.0422806	Atp5g3	ATP synthase, H+ transporting, mitochondrial F0 complex, subunit C3 (subunit 9) [Source:MGI Symbol;Acc:MGI:2442035]
ENSMUSG00000028691	463.691	530.041	1.14404	0.194135	0.0192044	Prdx1	peroxiredoxin 1 [Source:MGI Symbol;Acc:MGI:99523]
ENSMUSG00000027187	96.7361	110.45	1.1443	0.194466	0.0466509	Cat	catalase [Source:MGI Symbol;Acc:MGI:88271]
ENSMUSG00000030751	184.11	210.303	1.14444	0.19464	0.0324065	Psma1	proteasome (prosome, macropain) subunit, alpha type 1 [Source:MGI Symbol;Acc:MGI:1347005]
ENSMUSG00000001794	205.786	235.373	1.14491	0.195231	0.0292105	Capns1	calpain, small subunit 1 [Source:MGI Symbol;Acc:MGI:88266]
ENSMUSG00000015759	108.294	124.126	1.14588	0.196453	0.0287759	Cnih	cornichon homolog (Drosophila) [Source:MGI Symbol;Acc:MGI:1277202]
ENSMUSG00000010110	47.431	54.2444	1.14588	0.19646	0.0491476	Stx5a	syntaxin 5A [Source:MGI Symbol;Acc:MGI:1928483]
ENSMUSG00000026895	73.951	84.5795	1.14612	0.196761	0.0497676	Ndufa8	NADH dehydrogenase (ubiquinone) 1 alpha subcomplex, 8 [Source:MGI Symbol;Acc:MGI:1915625]
ENSMUSG00000020288	71.2297	81.9155	1.14783	0.198909	0.0421993	Ahsa2	AHA1, activator of heat shock protein ATPase homolog 2 (yeast) [Source:MGI Symbol;Acc:MGI:1916133]
ENSMUSG00000041740	274.797	315.134	1.14797	0.199086	0.0252509	Rnf10	ring finger protein 10 [Source:MGI Symbol;Acc:MGI:1859162]
ENSMUSG00000028932	140.952	161.634	1.14883	0.200166	0.0366277	Psmc2	proteasome (prosome, macropain) 26S subunit, ATPase 2 [Source:MGI Symbol;Acc:MGI:109555]
ENSMUSG00000027879	86.0612	98.454	1.14927	0.200716	0.0366321	Sec22b	SEC22 vesicle trafficking protein homolog B (S. cerevisiae) [Source:MGI Symbol;Acc:MGI:1338759]
ENSMUSG00000021595	144.854	166.2	1.14932	0.200779	0.0374661	Nsun2	NOL1/NOP2/Sun domain family member 2 [Source:MGI Symbol;Acc:MGI:107252]
ENSMUSG00000068798	98.505	112.906	1.14985	0.201441	0.0452263	Rap1a	RAS-related protein-1a [Source:MGI Symbol;Acc:MGI:97852]
ENSMUSG00000032171	62.5918	72.4679	1.15	0.201633	0.0448805	Pin1	protein (peptidyl-prolyl cis/trans isomerase) NIMA-interacting 1 [Source:MGI Symbol;Acc:MGI:1346036]
ENSMUSG00000037072	210.843	242.718	1.15	0.201635	0.0198135	2012-09-15	selenoprotein [Source:MGI Symbol;Acc:MGI:1927947]
ENSMUSG00000016559	348.603	400.947	1.15061	0.202395	0.0171971	H3f3b	H3 histone, family 3B [Source:MGI Symbol;Acc:MGI:1101768]
ENSMUSG00000020708	139.187	159.74	1.15068	0.202481	0.0356837	Psmc5	protease (prosome, macropain) 26S subunit, ATPase 5 [Source:MGI Symbol;Acc:MGI:105047]
ENSMUSG00000071644	903.016	1038.84	1.15126	0.203207	0.0268865	Eef1g	eukaryotic translation elongation factor 1 gamma [Source:MGI Symbol;Acc:MGI:1914410]
ENSMUSG00000061613	107.262	123.596	1.15148	0.203496	0.0223614	U2af1	U2 small nuclear ribonucleoprotein auxiliary factor (U2AF) 1 [Source:MGI Symbol;Acc:MGI:98884]
ENSMUSG00000038235	62.1192	72.2283	1.15281	0.205151	0.0438749	F11r	F11 receptor [Source:MGI Symbol;Acc:MGI:1321398]
ENSMUSG00000022312	225.609	259.668	1.15303	0.205424	0.0320201	Eif3h	eukaryotic translation initiation factor 3, subunit H [Source:MGI Symbol;Acc:MGI:1915385]
ENSMUSG00000022205	237.133	272.937	1.15312	0.205549	0.0373151	Sub1	SUB1 homolog (S. cerevisiae) [Source:MGI Symbol;Acc:MGI:104811]
ENSMUSG00000008690	161.207	185.946	1.15404	0.206697	0.0268732	Ncaph2	non-SMC condensin II complex, subunit H2 [Source:MGI Symbol;Acc:MGI:1289164]
ENSMUSG00000017716	102.829	117.956	1.15497	0.20786	0.0469232	Birc5	baculoviral IAP repeat-containing 5 [Source:MGI Symbol;Acc:MGI:1203517]
ENSMUSG00000028692	383.254	442.866	1.15499	0.207883	0.0229466	Akr1a4	aldo-keto reductase family 1, member A4 (aldehyde reductase) [Source:MGI Symbol;Acc:MGI:1929955]
ENSMUSG00000054717	295.72	341.577	1.15574	0.208823	0.0157722	Hmgb2	high mobility group box 2 [Source:MGI Symbol;Acc:MGI:96157]
ENSMUSG00000029038	63.6421	73.5474	1.1558	0.208888	0.0298874	Ssu72	Ssu72 RNA polymerase II CTD phosphatase homolog (yeast) [Source:MGI Symbol;Acc:MGI:1916241]
ENSMUSG00000031060	79.3006	91.2783	1.15654	0.209812	0.0332602	Rbm10	RNA binding motif protein 10 [Source:MGI Symbol;Acc:MGI:2384310]
ENSMUSG00000036752	354.22	409.663	1.15656	0.209838	0.0419814	Tubb2c	tubulin, beta 2C [Source:MGI Symbol;Acc:MGI:1915472]
ENSMUSG00000064358	5446.06	6307.39	1.15691	0.210274	0.0363789	mt-Co3	mitochondrially encoded cytochrome c oxidase III [Source:MGI Symbol;Acc:MGI:102502]
ENSMUSG00000066979	103.709	119.895	1.15699	0.210371	0.017464	Bub3	budding uninhibited by benzimidazoles 3 homolog (S. cerevisiae) [Source:MGI Symbol;Acc:MGI:1343463]
ENSMUSG00000043770	94.8021	109.482	1.15705	0.210449	0.0192156	Gm12481	predicted gene 12481 [Source:MGI Symbol;Acc:MGI:3650743]
ENSMUSG00000051579	167.702	194.022	1.15713	0.210547	0.0367946	Tceal8	transcription elongation factor A (SII)-like 8 [Source:MGI Symbol;Acc:MGI:1913934]
ENSMUSG00000040824	135.906	157.958	1.15737	0.210854	0.0281395	Snrpd2	small nuclear ribonucleoprotein D2 [Source:MGI Symbol;Acc:MGI:98345]
ENSMUSG00000025747	85.9077	98.8979	1.15841	0.21214	0.0314222	Tyms	thymidylate synthase [Source:MGI Symbol;Acc:MGI:98878]
ENSMUSG00000035199	70.3891	81.8407	1.15874	0.212557	0.0304998	Arl6ip5	ADP-ribosylation factor-like 6 interacting protein 5 [Source:MGI Symbol;Acc:MGI:1929501]
ENSMUSG00000020737	168.049	194.61	1.15885	0.212697	0.0209266	Hn1	hematological and neurological expressed sequence 1 [Source:MGI Symbol;Acc:MGI:1096361]
ENSMUSG00000078812	757.533	877.316	1.15906	0.212961	0.0217326	Eif5a	eukaryotic translation initiation factor 5A [Source:MGI Symbol;Acc:MGI:106248]
ENSMUSG00000055850	61.1355	70.5658	1.15993	0.214041	0.0363849	Rnf181	ring finger protein 181 [Source:MGI Symbol;Acc:MGI:1913760]
ENSMUSG00000040694	128.078	149.293	1.1615	0.215994	0.0266436	Apobec2	apolipoprotein B mRNA editing enzyme, catalytic polypeptide 2 [Source:MGI Symbol;Acc:MGI:1343178]
ENSMUSG00000079658	83.5584	96.3495	1.16173	0.216278	0.0427991	Tceb1	transcription elongation factor B (SIII), polypeptide 1 [Source:MGI Symbol;Acc:MGI:1915173]
ENSMUSG00000027742	57.5446	66.3714	1.16203	0.216653	0.0425998	Cog6	component of oligomeric golgi complex 6 [Source:MGI Symbol;Acc:MGI:1914792]
ENSMUSG00000006024	88.7484	102.505	1.16221	0.216865	0.0373911	Napa	N-ethylmaleimide sensitive fusion protein attachment protein alpha [Source:MGI Symbol;Acc:MGI:104563]
ENSMUSG00000020321	583.828	677.675	1.16245	0.217174	0.0147735	Mdh1	malate dehydrogenase 1, NAD (soluble) [Source:MGI Symbol;Acc:MGI:97051]
ENSMUSG00000030934	118.665	137.396	1.16258	0.217328	0.0213513	Oat	ornithine aminotransferase [Source:MGI Symbol;Acc:MGI:97394]
ENSMUSG00000028964	120.867	140.523	1.16268	0.217451	0.0171971	Park7	Parkinson disease (autosomal recessive, early onset) 7 [Source:MGI Symbol;Acc:MGI:2135637]
ENSMUSG00000026150	104.087	120.607	1.16284	0.217656	0.0479769	Mff	mitochondrial fission factor [Source:MGI Symbol;Acc:MGI:1922984]
ENSMUSG00000039159	152.213	177.177	1.16335	0.218284	0.0161038	Ube2h	ubiquitin-conjugating enzyme E2H [Source:MGI Symbol;Acc:MGI:104632]
ENSMUSG00000041355	108.811	127.459	1.1641	0.21921	0.0213513	Ssr2	signal sequence receptor, beta [Source:MGI Symbol;Acc:MGI:1913506]
ENSMUSG00000057522	101.665	118.068	1.16543	0.220861	0.0269973	Spop	speckle-type POZ protein [Source:MGI Symbol;Acc:MGI:1343085]
ENSMUSG00000028821	39.4225	45.8977	1.16607	0.221649	0.0493116	Syf2	SYF2 homolog, RNA splicing factor (S. cerevisiae) [Source:MGI Symbol;Acc:MGI:1915842]
ENSMUSG00000021537	88.2695	103.226	1.16666	0.22238	0.0461445	Cetn3	centrin 3 [Source:MGI Symbol;Acc:MGI:1097706]
ENSMUSG00000007050	43.8966	51.0365	1.16726	0.223125	0.0330568	Lsm2	LSM2 homolog, U6 small nuclear RNA associated (S. cerevisiae) [Source:MGI Symbol;Acc:MGI:90676]
ENSMUSG00000030168	96.4	113.916	1.1681	0.224158	0.0354872	Adipor2	adiponectin receptor 2 [Source:MGI Symbol;Acc:MGI:93830]
ENSMUSG00000037058	125.917	146.855	1.16832	0.22444	0.010461	Paip2	polyadenylate-binding protein-interacting protein 2 [Source:MGI Symbol;Acc:MGI:1915119]
ENSMUSG00000052298	70.2416	82.6458	1.16837	0.224492	0.0231358	Cdc42se2	CDC42 small effector 2 [Source:MGI Symbol;Acc:MGI:1919979]
ENSMUSG00000014226	152.215	177.498	1.16877	0.224994	0.0189842	Cacybp	calcyclin binding protein [Source:MGI Symbol;Acc:MGI:1270839]
ENSMUSG00000059741	1090.1	1270.69	1.16945	0.225833	0.0345007	Myl3	myosin, light polypeptide 3 [Source:MGI Symbol;Acc:MGI:97268]
ENSMUSG00000068039	551.989	645.213	1.1695	0.225892	0.0095171	Tcp1	t-complex protein 1 [Source:MGI Symbol;Acc:MGI:98535]
ENSMUSG00000037742	8961.82	10482.4	1.16962	0.226043	0.0101131	Eef1a1	eukaryotic translation elongation factor 1 alpha 1 [Source:MGI Symbol;Acc:MGI:1096881]
ENSMUSG00000028944	94.8571	111.558	1.17013	0.226672	0.0321985	Prkag2	protein kinase, AMP-activated, gamma 2 non-catalytic subunit [Source:MGI Symbol;Acc:MGI:1336153]
ENSMUSG00000034868	63.4942	74.038	1.17045	0.227058	0.0357371	Myl12b	myosin, light chain 12B, regulatory [Source:MGI Symbol;Acc:MGI:107494]
ENSMUSG00000041560	87.9134	103.284	1.1714	0.228235	0.0169314	Gltscr2	glioma tumor suppressor candidate region gene 2 [Source:MGI Symbol;Acc:MGI:2154441]
ENSMUSG00000029910	92.2101	107.611	1.17158	0.22846	0.0252111	Mad2l1	MAD2 mitotic arrest deficient-like 1 (yeast) [Source:MGI Symbol;Acc:MGI:1860374]
ENSMUSG00000025872	58.6716	68.5996	1.17161	0.228495	0.0408381	Thoc3	THO complex 3 [Source:MGI Symbol;Acc:MGI:1920916]
ENSMUSG00000003033	68.4062	79.9694	1.17191	0.228867	0.0192489	Ap1m1	adaptor-related protein complex AP-1, mu subunit 1 [Source:MGI Symbol;Acc:MGI:102776]
ENSMUSG00000061086	1934.73	2267.71	1.17227	0.229299	0.00795695	Myl4	myosin, light polypeptide 4 [Source:MGI Symbol;Acc:MGI:97267]
ENSMUSG00000027099	95.6884	111.628	1.17234	0.229386	0.0420805	Mtx2	metaxin 2 [Source:MGI Symbol;Acc:MGI:1859652]
ENSMUSG00000021929	107.128	125.188	1.17247	0.229546	0.0440065	Kpna3	karyopherin (importin) alpha 3 [Source:MGI Symbol;Acc:MGI:1100863]
ENSMUSG00000057388	91.1707	106.65	1.17253	0.229629	0.0122531	Mrpl18	mitochondrial ribosomal protein L18 [Source:MGI Symbol;Acc:MGI:1914931]
ENSMUSG00000020328	84.1032	97.8752	1.17266	0.22979	0.0472443	Nudcd2	NudC domain containing 2 [Source:MGI Symbol;Acc:MGI:1277103]
ENSMUSG00000028798	163.866	191.656	1.17315	0.230391	0.0118182	Eif3i	eukaryotic translation initiation factor 3, subunit I [Source:MGI Symbol;Acc:MGI:1860763]
ENSMUSG00000005625	109.109	127.901	1.17328	0.230548	0.0113096	Psmd4	proteasome (prosome, macropain) 26S subunit, non-ATPase, 4 [Source:MGI Symbol;Acc:MGI:1201670]
ENSMUSG00000021606	71.2161	83.8355	1.17339	0.23068	0.0449242	Ndufs6	NADH dehydrogenase (ubiquinone) Fe-S protein 6 [Source:MGI Symbol;Acc:MGI:107932]
ENSMUSG00000029198	88.8028	104.858	1.1735	0.230823	0.0262385	Grpel1	GrpE-like 1, mitochondrial [Source:MGI Symbol;Acc:MGI:1334417]
ENSMUSG00000043998	55.3186	65.229	1.17371	0.231076	0.034027	Mgat2	mannoside acetylglucosaminyltransferase 2 [Source:MGI Symbol;Acc:MGI:2384966]
ENSMUSG00000032316	66.9519	78.3664	1.1738	0.231183	0.044274	Clk3	CDC-like kinase 3 [Source:MGI Symbol;Acc:MGI:1098670]
ENSMUSG00000055723	101.872	119.918	1.17384	0.231234	0.0138042	Rras2	related RAS viral (r-ras) oncogene homolog 2 [Source:MGI Symbol;Acc:MGI:1914172]
ENSMUSG00000029385	35.3453	41.5369	1.17419	0.231661	0.0358785	Ccng2	cyclin G2 [Source:MGI Symbol;Acc:MGI:1095734]
ENSMUSG00000038650	65.8113	77.3865	1.17432	0.231825	0.0476278	Rnh1	ribonuclease/angiogenin inhibitor 1 [Source:MGI Symbol;Acc:MGI:1195456]
ENSMUSG00000032575	120.456	142.05	1.17466	0.232243	0.0412439	Manf	mesencephalic astrocyte-derived neurotrophic factor [Source:MGI Symbol;Acc:MGI:1922090]
ENSMUSG00000063694	283.939	333.597	1.17474	0.232345	0.0123087	Cycs	cytochrome c, somatic [Source:MGI Symbol;Acc:MGI:88578]
ENSMUSG00000073543	32.2623	37.979	1.17514	0.232836	0.0480232	Chmp1b	charged multivesicular body protein 1B [Source:MGI Symbol;Acc:MGI:1914314]
ENSMUSG00000000056	91.892	107.329	1.17526	0.232974	0.0287457	Narf	nuclear prelamin A recognition factor [Source:MGI Symbol;Acc:MGI:1914858]
ENSMUSG00000023904	83.9637	98.6549	1.17528	0.233	0.0274996	Hcfc1r1	host cell factor C1 regulator 1 (XPO1-dependent) [Source:MGI Symbol;Acc:MGI:2663619]
ENSMUSG00000062933	1741.51	2045.97	1.17557	0.233361	0.00657023	Gm10123	predicted pseudogene 10123 [Source:MGI Symbol;Acc:MGI:3704342]
ENSMUSG00000032381	93.9949	110.475	1.1759	0.233766	0.0395829	Fam96a	family with sequence similarity 96, member A [Source:MGI Symbol;Acc:MGI:1915500]
ENSMUSG00000075229	27.8911	33.1147	1.17632	0.234276	0.049301	Ccdc58	coiled-coil domain containing 58 [Source:MGI Symbol;Acc:MGI:2146423]
ENSMUSG00000032366	2060.1	2424.87	1.17738	0.235575	0.00901102	Tpm1	tropomyosin 1, alpha [Source:MGI Symbol;Acc:MGI:98809]
ENSMUSG00000044627	114.1	134.377	1.17786	0.23617	0.0232853	Swi5	SWI5 recombination repair homolog (yeast) [Source:MGI Symbol;Acc:MGI:1920181]
ENSMUSG00000061360	71.8717	84.4576	1.17796	0.23629	0.0217326	Phf5a	PHD finger protein 5A [Source:MGI Symbol;Acc:MGI:2156864]
ENSMUSG00000070343	303.289	356.765	1.17813	0.236493	0.0223335	Gm10288	predicted gene 10288 [Source:MGI Symbol;Acc:MGI:3704227]
ENSMUSG00000034566	260.978	306.973	1.1782	0.236586	0.0170523	Atp5h	ATP synthase, H+ transporting, mitochondrial F0 complex, subunit d [Source:MGI Symbol;Acc:MGI:1918929]
ENSMUSG00000043091	188.495	222.407	1.1785	0.236952	0.0267243	Tuba1c	tubulin, alpha 1C [Source:MGI Symbol;Acc:MGI:1095409]
ENSMUSG00000027170	168.678	198.458	1.17873	0.237237	0.0205144	Eif3m	eukaryotic translation initiation factor 3, subunit M [Source:MGI Symbol;Acc:MGI:1351744]
ENSMUSG00000086583	1210.21	1425.56	1.17901	0.237578	0.0114673	Gm15500	predicted pseudogene 15500 [Source:MGI Symbol;Acc:MGI:3782947]
ENSMUSG00000024914	80.2696	94.7905	1.17957	0.238256	0.0326284	Drap1	Dr1 associated protein 1 (negative cofactor 2 alpha) [Source:MGI Symbol;Acc:MGI:1913806]
ENSMUSG00000022437	116.445	137.345	1.17974	0.238473	0.0150869	Samm50	sorting and assembly machinery component 50 homolog (S. cerevisiae) [Source:MGI Symbol;Acc:MGI:1915903]
ENSMUSG00000069744	125.213	147.5	1.18016	0.238976	0.0116892	Psmb3	proteasome (prosome, macropain) subunit, beta type 3 [Source:MGI Symbol;Acc:MGI:1347014]
ENSMUSG00000031158	39.0846	46.2085	1.18084	0.239818	0.0395825	Timm17b	translocase of inner mitochondrial membrane 17b [Source:MGI Symbol;Acc:MGI:1343176]
ENSMUSG00000022241	114.751	134.754	1.18104	0.240063	0.0226145	Tars	threonyl-tRNA synthetase [Source:MGI Symbol;Acc:MGI:106314]
ENSMUSG00000038766	84.6618	99.5782	1.18126	0.240327	0.0129353	Gabpb2	GA repeat binding protein, beta 2 [Source:MGI Symbol;Acc:MGI:95612]
ENSMUSG00000021607	42.3922	49.6406	1.18136	0.240444	0.0461004	Mrpl36	mitochondrial ribosomal protein L36 [Source:MGI Symbol;Acc:MGI:2137228]
ENSMUSG00000025208	34.0504	40.4302	1.18142	0.240525	0.0324065	Mrpl43	mitochondrial ribosomal protein L43 [Source:MGI Symbol;Acc:MGI:2137229]
ENSMUSG00000046364	83.5362	98.1744	1.18151	0.240636	0.0288852	Rpl27a	ribosomal protein L27A [Source:MGI Symbol;Acc:MGI:1347076]
ENSMUSG00000027808	177.543	209.547	1.18205	0.24129	0.0205144	Serp1	stress-associated endoplasmic reticulum protein 1 [Source:MGI Symbol;Acc:MGI:92638]
ENSMUSG00000020738	311.244	367.708	1.18301	0.242462	0.0121919	Sumo2	SMT3 suppressor of mif two 3 homolog 2 (yeast) [Source:MGI Symbol;Acc:MGI:2158813]
ENSMUSG00000006315	45.0659	53.328	1.18345	0.243003	0.0336581	Tmem147	transmembrane protein 147 [Source:MGI Symbol;Acc:MGI:1915011]
ENSMUSG00000039089	34.2746	40.575	1.1836	0.243186	0.0342111	L3mbtl3	l(3)mbt-like 3 (Drosophila) [Source:MGI Symbol;Acc:MGI:2143628]
ENSMUSG00000053565	122.934	145.602	1.1839	0.243548	0.0202464	Eif3k	eukaryotic translation initiation factor 3, subunit K [Source:MGI Symbol;Acc:MGI:1921080]
ENSMUSG00000073676	197.703	233.302	1.18403	0.2437	0.00992774	Hspe1	heat shock protein 1 (chaperonin 10) [Source:MGI Symbol;Acc:MGI:104680]
ENSMUSG00000047844	98.0399	116.425	1.18405	0.243735	0.0320201	Bex4	brain expressed gene 4 [Source:MGI Symbol;Acc:MGI:3606746]
ENSMUSG00000028081	1258.22	1494.83	1.18406	0.243745	0.0492097	Rps3a	ribosomal protein S3A [Source:MGI Symbol;Acc:MGI:1202063]
ENSMUSG00000027634	51.3705	61.3204	1.18427	0.243993	0.0445174	Ndrg3	N-myc downstream regulated gene 3 [Source:MGI Symbol;Acc:MGI:1352499]
ENSMUSG00000042541	110.158	130.178	1.18431	0.244045	0.02125	Shfm1	split hand/foot malformation (ectrodactyly) type 1 [Source:MGI Symbol;Acc:MGI:109238]
ENSMUSG00000033940	83.4966	99.1438	1.18448	0.244255	0.0187506	6720456B07Rik	RIKEN cDNA 6720456B07 gene [Source:MGI Symbol;Acc:MGI:1915406]
ENSMUSG00000055239	81.406	96.2562	1.18466	0.244474	0.0189842	Kcmf1	potassium channel modulatory factor 1 [Source:MGI Symbol;Acc:MGI:1921537]
ENSMUSG00000021428	32.4518	38.7719	1.185	0.244883	0.0451773	Riok1	RIO kinase 1 (yeast) [Source:MGI Symbol;Acc:MGI:1918590]
ENSMUSG00000020993	33.4527	40.1059	1.18501	0.244897	0.0485671	Trappc6b	trafficking protein particle complex 6B [Source:MGI Symbol;Acc:MGI:1925482]
ENSMUSG00000049422	68.2028	80.9566	1.18513	0.245044	0.0387547	Chchd10	coiled-coil-helix-coiled-coil-helix domain containing 10 [Source:MGI Symbol;Acc:MGI:2143558]
ENSMUSG00000076437	99.0227	117.222	1.18542	0.245396	0.0110543	2700094K13Rik	RIKEN cDNA 2700094K13 gene [Source:MGI Symbol;Acc:MGI:1919907]
ENSMUSG00000018286	170.123	201.545	1.18547	0.245454	0.0114952	Psmb6	proteasome (prosome, macropain) subunit, beta type 6 [Source:MGI Symbol;Acc:MGI:104880]
ENSMUSG00000037622	37.7085	44.1495	1.18552	0.245515	0.040111	Wdtc1	WD and tetratricopeptide repeats 1 [Source:MGI Symbol;Acc:MGI:2685541]
ENSMUSG00000014077	91.3381	107.331	1.18561	0.245629	0.0243962	1500003O03Rik	RIKEN cDNA 1500003O03 gene [Source:MGI Symbol;Acc:MGI:1927185]
ENSMUSG00000020444	37.3615	44.7121	1.18561	0.245629	0.0412872	Guk1	guanylate kinase 1 [Source:MGI Symbol;Acc:MGI:95871]
ENSMUSG00000024845	39.4277	46.7276	1.18598	0.246076	0.0485204	Tmem134	transmembrane protein 134 [Source:MGI Symbol;Acc:MGI:1914240]
ENSMUSG00000040254	47.7354	56.5047	1.186	0.246103	0.0230194	Sema3d	sema domain, immunoglobulin domain (Ig), short basic domain, secreted, (semaphorin) 3D [Source:MGI Symbol;Acc:MGI:1860118]
ENSMUSG00000039640	141.694	167.918	1.18606	0.246173	0.0370995	Mrpl12	mitochondrial ribosomal protein L12 [Source:MGI Symbol;Acc:MGI:1926273]
ENSMUSG00000032399	1803.69	2138.51	1.18634	0.246523	0.00705725	Rpl4	ribosomal protein L4 [Source:MGI Symbol;Acc:MGI:1915141]
ENSMUSG00000022890	229.047	271.191	1.18655	0.246775	0.0140353	Atp5j	ATP synthase, H+ transporting, mitochondrial F0 complex, subunit F [Source:MGI Symbol;Acc:MGI:107777]
ENSMUSG00000028826	52.6136	62.4983	1.18669	0.246948	0.0192156	Tmem57	transmembrane protein 57 [Source:MGI Symbol;Acc:MGI:1913396]
ENSMUSG00000052926	44.91	53.3658	1.18688	0.247179	0.0247908	Rnaseh2a	ribonuclease H2, large subunit [Source:MGI Symbol;Acc:MGI:1916974]
ENSMUSG00000027357	36.322	43.0773	1.18762	0.248069	0.0366321	Crls1	cardiolipin synthase 1 [Source:MGI Symbol;Acc:MGI:1913836]
ENSMUSG00000058704	65.5289	77.0653	1.18763	0.248088	0.0493116	Memo1	mediator of cell motility 1 [Source:MGI Symbol;Acc:MGI:1924140]
ENSMUSG00000091512	40.6362	48.2928	1.18887	0.249592	0.0302992	Lamtor3	late endosomal/lysosomal adaptor, MAPK and MTOR activator 3 [Source:MGI Symbol;Acc:MGI:1929467]
ENSMUSG00000030265	86.8883	103.25	1.18905	0.249809	0.0258581	Kras	v-Ki-ras2 Kirsten rat sarcoma viral oncogene homolog [Source:MGI Symbol;Acc:MGI:96680]
ENSMUSG00000054690	58.0852	69.649	1.18906	0.249816	0.0343195	Emcn	endomucin [Source:MGI Symbol;Acc:MGI:1891716]
ENSMUSG00000030649	35.575	42.309	1.18928	0.250094	0.0367208	3200002M19Rik	RIKEN cDNA 3200002M19 gene [Source:MGI Symbol;Acc:MGI:1922680]
ENSMUSG00000035027	106.687	126.637	1.18943	0.250264	0.0151075	Map2k2	mitogen-activated protein kinase kinase 2 [Source:MGI Symbol;Acc:MGI:1346867]
ENSMUSG00000032185	113.065	134.285	1.18963	0.250517	0.011916	Carm1	coactivator-associated arginine methyltransferase 1 [Source:MGI Symbol;Acc:MGI:1913208]
ENSMUSG00000031320	1314.75	1563.67	1.1898	0.250722	0.00657039	Rps4x	ribosomal protein S4, X-linked [Source:MGI Symbol;Acc:MGI:98158]
ENSMUSG00000007029	148.626	176.095	1.18991	0.250855	0.0198579	Vars	valyl-tRNA synthetase [Source:MGI Symbol;Acc:MGI:90675]
ENSMUSG00000062006	402.774	478.483	1.18991	0.250858	0.0141761	Rpl34	ribosomal protein L34 [Source:MGI Symbol;Acc:MGI:1915686]
ENSMUSG00000042712	297.878	354.278	1.1902	0.251202	0.0122374	Wbp5	WW domain binding protein 5 [Source:MGI Symbol;Acc:MGI:109567]
ENSMUSG00000059534	117.12	139.34	1.19024	0.25125	0.0228977	Uqcr10	ubiquinol-cytochrome c reductase, complex III subunit X [Source:MGI Symbol;Acc:MGI:1913402]
ENSMUSG00000050628	59.5984	70.3253	1.19039	0.251434	0.0331108	Fam100b	family with sequence similarity 100, member B [Source:MGI Symbol;Acc:MGI:1914635]
ENSMUSG00000055762	189.55	225.21	1.19039	0.251437	0.0120016	Eef1d	eukaryotic translation elongation factor 1 delta (guanine nucleotide exchange protein) [Source:MGI Symbol;Acc:MGI:1913906]
ENSMUSG00000006333	752.339	896.671	1.19082	0.251961	0.0101131	Rps9	ribosomal protein S9 [Source:MGI Symbol;Acc:MGI:1924096]
ENSMUSG00000035048	36.1939	42.8994	1.19086	0.251998	0.0469232	Anapc13	anaphase promoting complex subunit 13 [Source:MGI Symbol;Acc:MGI:1916260]
ENSMUSG00000019710	59.522	70.603	1.19108	0.252267	0.0252515	Mrpl24	mitochondrial ribosomal protein L24 [Source:MGI Symbol;Acc:MGI:1914957]
ENSMUSG00000024248	188.191	223.946	1.1911	0.252291	0.00958402	Cox7a2l	cytochrome c oxidase subunit VIIa polypeptide 2-like [Source:MGI Symbol;Acc:MGI:106015]
ENSMUSG00000037601	110.589	131.536	1.19155	0.25284	0.0262479	Nme1	non-metastatic cells 1, protein (NM23A) expressed in [Source:MGI Symbol;Acc:MGI:97355]
ENSMUSG00000027506	38.2405	45.6208	1.19212	0.253532	0.0294429	Tpd52	tumor protein D52 [Source:MGI Symbol;Acc:MGI:107749]
ENSMUSG00000084416	588.54	701.211	1.19234	0.253792	0.00840479	Rpl10a-ps1	ribosomal protein L10A, pseudogene 1 [Source:MGI Symbol;Acc:MGI:3705885]
ENSMUSG00000028098	44.5218	52.9106	1.19329	0.254946	0.0358785	Rnf115	ring finger protein 115 [Source:MGI Symbol;Acc:MGI:1915095]
ENSMUSG00000020541	52.7056	63.1628	1.19341	0.255088	0.0324065	Tom1l1	target of myb1-like 1 (chicken) [Source:MGI Symbol;Acc:MGI:1919193]
ENSMUSG00000028394	68.2084	81.309	1.19351	0.255209	0.0479142	Pole3	polymerase (DNA directed), epsilon 3 (p17 subunit) [Source:MGI Symbol;Acc:MGI:1933378]
ENSMUSG00000032777	148.257	176.661	1.19362	0.255345	0.0303875	Gtf3c1	general transcription factor III C 1 [Source:MGI Symbol;Acc:MGI:107887]
ENSMUSG00000040822	30.8131	36.5528	1.19399	0.255795	0.034027	1700123O20Rik	RIKEN cDNA 1700123O20 gene [Source:MGI Symbol;Acc:MGI:1920893]
ENSMUSG00000022553	57.9864	68.9466	1.19406	0.255875	0.0385546	Maf1	MAF1 homolog (S. cerevisiae) [Source:MGI Symbol;Acc:MGI:1916127]
ENSMUSG00000055044	105.628	126.168	1.19409	0.255912	0.0118463	Pdlim1	PDZ and LIM domain 1 (elfin) [Source:MGI Symbol;Acc:MGI:1860611]
ENSMUSG00000024742	84.5181	101.058	1.19461	0.256543	0.0290745	Fen1	flap structure specific endonuclease 1 [Source:MGI Symbol;Acc:MGI:102779]
ENSMUSG00000029185	48.0809	56.5057	1.1949	0.256894	0.0397232	Fam114a1	family with sequence similarity 114, member A1 [Source:MGI Symbol;Acc:MGI:1915553]
ENSMUSG00000005687	94.4166	112.28	1.1953	0.257371	0.0369475	Bcas2	breast carcinoma amplified sequence 2 [Source:MGI Symbol;Acc:MGI:1915433]
ENSMUSG00000024646	68.1697	80.9219	1.19534	0.257417	0.0243962	Cyb5	cytochrome b-5 [Source:MGI Symbol;Acc:MGI:1926952]
ENSMUSG00000013846	76.6297	91.3487	1.19568	0.257827	0.0406521	St3gal1	ST3 beta-galactoside alpha-2,3-sialyltransferase 1 [Source:MGI Symbol;Acc:MGI:98304]
ENSMUSG00000035530	396.613	473.09	1.19599	0.258211	0.0373429	Eif1	eukaryotic translation initiation factor 1 [Source:MGI Symbol;Acc:MGI:105125]
ENSMUSG00000068328	47.7451	56.8482	1.19605	0.258272	0.0206552	Aup1	ancient ubiquitous protein 1 [Source:MGI Symbol;Acc:MGI:107789]
ENSMUSG00000056820	47.8971	57.2498	1.19631	0.258591	0.0331108	Tsnax	translin-associated factor X [Source:MGI Symbol;Acc:MGI:1855672]
ENSMUSG00000047323	47.8971	57.2498	1.19631	0.258591	0.0331108		Translin-associated protein X [Source:UniProtKB/Swiss-Prot;Acc:Q9QZE7]
ENSMUSG00000001829	43.9932	52.5166	1.19656	0.258888	0.0469232	Clpb	ClpB caseinolytic peptidase B homolog (E. coli) [Source:MGI Symbol;Acc:MGI:1100517]
ENSMUSG00000062510	29.3642	35.533	1.19668	0.259042	0.0495375	Nsl1	NSL1, MIND kinetochore complex component, homolog (S. cerevisiae) [Source:MGI Symbol;Acc:MGI:2685830]
ENSMUSG00000066900	83.3415	99.2857	1.19717	0.259631	0.0125022	Suds3	suppressor of defective silencing 3 homolog (S. cerevisiae) [Source:MGI Symbol;Acc:MGI:1919204]
ENSMUSG00000025868	41.7636	50.2965	1.19744	0.259947	0.0336581	Higd2a	HIG1 domain family, member 2A [Source:MGI Symbol;Acc:MGI:1914294]
ENSMUSG00000002996	92.1095	110.005	1.19744	0.259948	0.00795695	Hbp1	high mobility group box transcription factor 1 [Source:MGI Symbol;Acc:MGI:894659]
ENSMUSG00000030470	393.695	470.555	1.19798	0.2606	0.0107831	Csrp3	cysteine and glycine-rich protein 3 [Source:MGI Symbol;Acc:MGI:1330824]
ENSMUSG00000029177	115.51	138.168	1.19815	0.260809	0.0157731	Cenpa	centromere protein A [Source:MGI Symbol;Acc:MGI:88375]
ENSMUSG00000025608	305.447	365.721	1.1988	0.261586	0.0303875	Podxl	podocalyxin-like [Source:MGI Symbol;Acc:MGI:1351317]
ENSMUSG00000026097	44.1206	52.5393	1.19888	0.261684	0.0253735	Ormdl1	ORM1-like 1 (S. cerevisiae) [Source:MGI Symbol;Acc:MGI:2181669]
ENSMUSG00000041841	189.381	226.919	1.19971	0.262687	0.00495112	Rpl37	ribosomal protein L37 [Source:MGI Symbol;Acc:MGI:1914531]
ENSMUSG00000004285	48.0001	57.5979	1.19981	0.262802	0.028095	Atp6v1f	ATPase, H+ transporting, lysosomal V1 subunit F [Source:MGI Symbol;Acc:MGI:1913394]
ENSMUSG00000019054	74.0108	89.4896	1.2006	0.263759	0.0228977	Fis1	fission 1 (mitochondrial outer membrane) homolog (yeast) [Source:MGI Symbol;Acc:MGI:1913687]
ENSMUSG00000079523	309.309	371.651	1.20068	0.263855	0.0206586	Tmsb10	thymosin, beta 10 [Source:MGI Symbol;Acc:MGI:109146]
ENSMUSG00000039515	145.651	174.665	1.20073	0.263912	0.00598684	Ppp2r4	protein phosphatase 2A, regulatory subunit B (PR 53) [Source:MGI Symbol;Acc:MGI:1346006]
ENSMUSG00000031697	55.1808	65.6373	1.20079	0.263986	0.0286839	Orc6	origin recognition complex, subunit 6 [Source:MGI Symbol;Acc:MGI:1929285]
ENSMUSG00000037361	49.3182	58.3653	1.20096	0.264189	0.0393683	0610009D07Rik	RIKEN cDNA 0610009D07 gene [Source:MGI Symbol;Acc:MGI:1913305]
ENSMUSG00000008301	39.5289	47.8843	1.20149	0.264819	0.0384769	Phax	phosphorylated adaptor for RNA export [Source:MGI Symbol;Acc:MGI:1891839]
ENSMUSG00000021891	38.213	45.9762	1.20191	0.265333	0.0359348	Mettl6	methyltransferase like 6 [Source:MGI Symbol;Acc:MGI:1914261]
ENSMUSG00000001105	39.3113	47.465	1.20234	0.26584	0.0200851	Ift20	intraflagellar transport 20 homolog (Chlamydomonas) [Source:MGI Symbol;Acc:MGI:1915585]
ENSMUSG00000030512	54.4113	64.905	1.20268	0.266254	0.0456397	Snrpa1	small nuclear ribonucleoprotein polypeptide A' [Source:MGI Symbol;Acc:MGI:1916231]
ENSMUSG00000060126	1271.56	1528.38	1.20291	0.266528	0.0236905	Tpt1	tumor protein, translationally-controlled 1 [Source:MGI Symbol;Acc:MGI:104890]
ENSMUSG00000053317	48.6171	58.5513	1.20294	0.266564	0.0358785	Sec61b	Sec61 beta subunit [Source:MGI Symbol;Acc:MGI:1913462]
ENSMUSG00000026021	135.127	162.673	1.20313	0.26679	0.0317523	Sumo1	SMT3 suppressor of mif two 3 homolog 1 (yeast) [Source:MGI Symbol;Acc:MGI:1197010]
ENSMUSG00000022681	44.2212	53.0299	1.20331	0.267007	0.0227193	Ntan1	N-terminal Asn amidase [Source:MGI Symbol;Acc:MGI:108471]
ENSMUSG00000067274	1730.95	2083.49	1.20387	0.267675	0.0123087	Rplp0	ribosomal protein, large, P0 [Source:MGI Symbol;Acc:MGI:1927636]
ENSMUSG00000022338	68.3194	82.1428	1.20403	0.267877	0.037409	Eny2	enhancer of yellow 2 homolog (Drosophila) [Source:MGI Symbol;Acc:MGI:1919286]
ENSMUSG00000063200	71.7833	85.9402	1.20417	0.268036	0.0121343	Nol7	nucleolar protein 7 [Source:MGI Symbol;Acc:MGI:1917328]
ENSMUSG00000004032	46.582	56.2139	1.20474	0.268719	0.0466847	Gstm5	glutathione S-transferase, mu 5 [Source:MGI Symbol;Acc:MGI:1309466]
ENSMUSG00000001289	93.4617	112.141	1.20479	0.268781	0.00906287	Pfdn5	prefoldin 5 [Source:MGI Symbol;Acc:MGI:1928753]
ENSMUSG00000021660	412.066	496.019	1.20526	0.269341	0.0101217	Btf3	basic transcription factor 3 [Source:MGI Symbol;Acc:MGI:1202875]
ENSMUSG00000041959	67.2712	81.0182	1.20546	0.269578	0.0386966	S100a10	S100 calcium binding protein A10 (calpactin) [Source:MGI Symbol;Acc:MGI:1339468]
ENSMUSG00000026209	61.6939	74.0877	1.20547	0.269594	0.0313592	Dnpep	aspartyl aminopeptidase [Source:MGI Symbol;Acc:MGI:1278328]
ENSMUSG00000029484	36.7491	43.8718	1.20549	0.26962	0.0185164	Anxa3	annexin A3 [Source:MGI Symbol;Acc:MGI:1201378]
ENSMUSG00000022193	123.687	149.233	1.20558	0.269723	0.015531	Psmb5	proteasome (prosome, macropain) subunit, beta type 5 [Source:MGI Symbol;Acc:MGI:1194513]
ENSMUSG00000019362	58.6421	70.8693	1.20574	0.269914	0.0231358	D8Ertd738e	DNA segment, Chr 8, ERATO Doi 738, expressed [Source:MGI Symbol;Acc:MGI:1289231]
ENSMUSG00000029632	257.091	309.897	1.20638	0.270684	0.00726302	Ndufa4	NADH dehydrogenase (ubiquinone) 1 alpha subcomplex, 4 [Source:MGI Symbol;Acc:MGI:107686]
ENSMUSG00000006392	47.202	57.1485	1.20639	0.2707	0.0158059	Med8	mediator of RNA polymerase II transcription, subunit 8 homolog (yeast) [Source:MGI Symbol;Acc:MGI:1915269]
ENSMUSG00000028834	53.2489	64.9892	1.20685	0.271243	0.0183698	Trim63	tripartite motif-containing 63 [Source:MGI Symbol;Acc:MGI:2447992]
ENSMUSG00000042198	25.1852	30.5515	1.207	0.271427	0.0461445	Chchd7	coiled-coil-helix-coiled-coil-helix domain containing 7 [Source:MGI Symbol;Acc:MGI:1913683]
ENSMUSG00000030744	1038.32	1253.12	1.20708	0.271521	0.00227748	Rps3	ribosomal protein S3 [Source:MGI Symbol;Acc:MGI:1350917]
ENSMUSG00000040612	37.835	45.4038	1.20776	0.272337	0.0278786	Ildr2	immunoglobulin-like domain containing receptor 2 [Source:MGI Symbol;Acc:MGI:1196370]
ENSMUSG00000091264	34.0441	41.1298	1.20796	0.272571	0.0343195	BC024659	cDNA sequence BC024659 [Source:MGI Symbol;Acc:MGI:2652854]
ENSMUSG00000018567	158.978	191.264	1.20797	0.272581	0.0258406	Gabarap	gamma-aminobutyric acid receptor associated protein [Source:MGI Symbol;Acc:MGI:1861742]
ENSMUSG00000033916	52.1989	62.6379	1.20802	0.272644	0.02114	Chmp2a	charged multivesicular body protein 2A [Source:MGI Symbol;Acc:MGI:1916203]
ENSMUSG00000026087	64.194	77.5516	1.20806	0.272697	0.0110204	Mrpl30	mitochondrial ribosomal protein L30 [Source:MGI Symbol;Acc:MGI:1333820]
ENSMUSG00000084319	732.051	883.82	1.20837	0.273062	0.00664438	Gm14456	predicted gene 14456 [Source:MGI Symbol;Acc:MGI:3650388]
ENSMUSG00000041684	25.6791	30.8695	1.20857	0.273295	0.0495575	Bivm	basic, immunoglobulin-like variable motif containing [Source:MGI Symbol;Acc:MGI:2179809]
ENSMUSG00000020372	1068.97	1291.56	1.20894	0.273746	0.00742893	Gnb2l1	guanine nucleotide binding protein (G protein), beta polypeptide 2 like 1 [Source:MGI Symbol;Acc:MGI:101849]
ENSMUSG00000001056	68.9258	83.4482	1.20977	0.274736	0.0217326	Nhp2	NHP2 ribonucleoprotein homolog (yeast) [Source:MGI Symbol;Acc:MGI:1098547]
ENSMUSG00000020163	95.3019	116.081	1.21014	0.275176	0.0373353	Uqcr11	ubiquinol-cytochrome c reductase, complex III subunit XI [Source:MGI Symbol;Acc:MGI:1913844]
ENSMUSG00000029472	333.428	403.183	1.21055	0.275666	0.00572192	Anapc5	anaphase-promoting complex subunit 5 [Source:MGI Symbol;Acc:MGI:1929722]
ENSMUSG00000038622	26.1643	31.1341	1.2109	0.276082	0.0498585	Med30	mediator complex subunit 30 [Source:MGI Symbol;Acc:MGI:1917040]
ENSMUSG00000057278	110.877	133.926	1.21098	0.27618	0.0118182	Snrpg	small nuclear ribonucleoprotein polypeptide G [Source:MGI Symbol;Acc:MGI:1915261]
ENSMUSG00000002741	133.511	161.486	1.211	0.276204	0.00363206	Ykt6	YKT6 homolog (S. Cerevisiae) [Source:MGI Symbol;Acc:MGI:1927550]
ENSMUSG00000061787	675.525	817.375	1.2111	0.276313	0.00573144	Rps17	ribosomal protein S17 [Source:MGI Symbol;Acc:MGI:1309526]
ENSMUSG00000061374	35.8794	43.5764	1.2112	0.276437	0.0394292	Fiz1	Flt3 interacting zinc finger protein 1 [Source:MGI Symbol;Acc:MGI:1344336]
ENSMUSG00000024844	131.81	159.843	1.21139	0.276665	0.00597119	Banf1	barrier to autointegration factor 1 [Source:MGI Symbol;Acc:MGI:1346330]
ENSMUSG00000024772	153.665	185.517	1.21161	0.276928	0.0157911	Ehd1	EH-domain containing 1 [Source:MGI Symbol;Acc:MGI:1341878]
ENSMUSG00000016503	36.5088	43.8389	1.21227	0.277707	0.0478152	Gtf3a	general transcription factor III A [Source:MGI Symbol;Acc:MGI:1913846]
ENSMUSG00000053253	44.3801	53.9499	1.21324	0.278865	0.0289189	Ndfip2	Nedd4 family interacting protein 2 [Source:MGI Symbol;Acc:MGI:1923523]
ENSMUSG00000047112	26.5002	32.4027	1.21336	0.279006	0.0363849	0610012G03Rik	RIKEN cDNA 0610012G03 gene [Source:MGI Symbol;Acc:MGI:1913301]
ENSMUSG00000049932	86.952	105.49	1.21344	0.279105	0.0224374	H2afx	H2A histone family, member X [Source:MGI Symbol;Acc:MGI:102688]
ENSMUSG00000028333	478.287	579.304	1.2139	0.27965	0.0248169	Anp32b	acidic (leucine-rich) nuclear phosphoprotein 32 family, member B [Source:MGI Symbol;Acc:MGI:1914878]
ENSMUSG00000028703	59.5094	71.4967	1.21421	0.280021	0.025625	Lrrc41	leucine rich repeat containing 41 [Source:MGI Symbol;Acc:MGI:2441984]
ENSMUSG00000026385	96.5998	116.632	1.21441	0.280259	0.0461445	Dbi	diazepam binding inhibitor [Source:MGI Symbol;Acc:MGI:94865]
ENSMUSG00000064357	4498.33	5469.91	1.21442	0.280273	0.0267869	mt-Atp6	mitochondrially encoded ATP synthase 6 [Source:MGI Symbol;Acc:MGI:99927]
ENSMUSG00000027673	127.509	154.676	1.21463	0.280512	0.00513147	Ndufb5	NADH dehydrogenase (ubiquinone) 1 beta subcomplex, 5 [Source:MGI Symbol;Acc:MGI:1913296]
ENSMUSG00000027805	42.506	52.4005	1.21465	0.280545	0.027575	Pfn2	profilin 2 [Source:MGI Symbol;Acc:MGI:97550]
ENSMUSG00000062647	703.918	855.284	1.21468	0.280573	0.00708228	Rpl7a	ribosomal protein L7A [Source:MGI Symbol;Acc:MGI:1353472]
ENSMUSG00000057322	238.422	289.028	1.21471	0.280616	0.0143248	Rpl38	ribosomal protein L38 [Source:MGI Symbol;Acc:MGI:1914921]
ENSMUSG00000038717	193.609	235.209	1.21562	0.281693	0.00475248	Atp5l	ATP synthase, H+ transporting, mitochondrial F0 complex, subunit g [Source:MGI Symbol;Acc:MGI:1351597]
ENSMUSG00000027944	42.6146	52.0043	1.21613	0.282293	0.0118505	Hax1	HCLS1 associated X-1 [Source:MGI Symbol;Acc:MGI:1346319]
ENSMUSG00000059070	565.048	687.69	1.21621	0.282389	0.00561969	Rpl18	ribosomal protein L18 [Source:MGI Symbol;Acc:MGI:98003]
ENSMUSG00000030037	30.564	36.8831	1.21629	0.282483	0.035506	Mrpl53	mitochondrial ribosomal protein L53 [Source:MGI Symbol;Acc:MGI:1915749]
ENSMUSG00000056091	60.9127	73.5397	1.21637	0.282583	0.017056	St3gal5	ST3 beta-galactoside alpha-2,3-sialyltransferase 5 [Source:MGI Symbol;Acc:MGI:1339963]
ENSMUSG00000015365	36.7479	44.7563	1.21681	0.28311	0.0163959	Mov10l1	Moloney leukemia virus 10-like 1 [Source:MGI Symbol;Acc:MGI:1891384]
ENSMUSG00000059291	482.13	585.904	1.21736	0.28375	0.00955522	Rpl11	ribosomal protein L11 [Source:MGI Symbol;Acc:MGI:1914275]
ENSMUSG00000023505	97.0728	117.881	1.21736	0.28376	0.00527845	Cdca3	cell division cycle associated 3 [Source:MGI Symbol;Acc:MGI:1315198]
ENSMUSG00000043716	1143.88	1391.91	1.2176	0.284037	0.00467356	Rpl7	ribosomal protein L7 [Source:MGI Symbol;Acc:MGI:98073]
ENSMUSG00000049577	104.746	127.686	1.21782	0.284299	0.0495375	Zfpm1	zinc finger protein, multitype 1 [Source:MGI Symbol;Acc:MGI:1095400]
ENSMUSG00000041528	50.6797	61.2411	1.21856	0.285174	0.0229019	Rnf123	ring finger protein 123 [Source:MGI Symbol;Acc:MGI:2148796]
ENSMUSG00000032419	103.302	126.319	1.21887	0.285547	0.00505297	Tbx18	T-box18 [Source:MGI Symbol;Acc:MGI:1923615]
ENSMUSG00000022336	258.525	314.989	1.21893	0.285615	0.00940351	Eif3e	eukaryotic translation initiation factor 3, subunit E [Source:MGI Symbol;Acc:MGI:99257]
ENSMUSG00000023939	26.1852	31.7859	1.21935	0.286107	0.0386966	Mrpl14	mitochondrial ribosomal protein L14 [Source:MGI Symbol;Acc:MGI:1333864]
ENSMUSG00000078713	55.722	68.2249	1.21964	0.28645	0.0170523	Tomm5	translocase of outer mitochondrial membrane 5 homolog (yeast) [Source:MGI Symbol;Acc:MGI:1915762]
ENSMUSG00000091537	160.185	195.2	1.21972	0.286549	0.0023924	Ccdc72	coiled-coil domain containing 72 [Source:MGI Symbol;Acc:MGI:1913417]
ENSMUSG00000052139	29.0741	35.1205	1.21987	0.286724	0.0280301	Bre	brain and reproductive organ-expressed protein [Source:MGI Symbol;Acc:MGI:1333875]
ENSMUSG00000025155	34.5919	42.0454	1.21991	0.286779	0.0283416	Dus1l	dihydrouridine synthase 1-like (S. cerevisiae) [Source:MGI Symbol;Acc:MGI:1915980]
ENSMUSG00000034729	30.4648	36.7352	1.22011	0.287015	0.0333913	Mrps10	mitochondrial ribosomal protein S10 [Source:MGI Symbol;Acc:MGI:1928139]
ENSMUSG00000029722	37.7151	45.5936	1.2203	0.287235	0.0353417	Agfg2	ArfGAP with FG repeats 2 [Source:MGI Symbol;Acc:MGI:2443267]
ENSMUSG00000060860	172.1	209.621	1.22043	0.287395	0.00349893	Ube2s	ubiquitin-conjugating enzyme E2S [Source:MGI Symbol;Acc:MGI:1925141]
ENSMUSG00000019782	59.1656	71.5437	1.2217	0.288892	0.0281395	Rwdd1	RWD domain containing 1 [Source:MGI Symbol;Acc:MGI:1913771]
ENSMUSG00000027907	104.432	127.666	1.22222	0.289505	0.0299913	S100a11	S100 calcium binding protein A11 (calgizzarin) [Source:MGI Symbol;Acc:MGI:1338798]
ENSMUSG00000056209	49.5571	60.505	1.22408	0.291699	0.0197642	Npm3	nucleoplasmin 3 [Source:MGI Symbol;Acc:MGI:894653]
ENSMUSG00000031358	46.9085	57.6268	1.22447	0.29216	0.0215972	Msl3	male-specific lethal 3 homolog (Drosophila) [Source:MGI Symbol;Acc:MGI:1341851]
ENSMUSG00000020803	64.2423	78.7692	1.22477	0.292509	0.0150027	Txndc17	thioredoxin domain containing 17 [Source:MGI Symbol;Acc:MGI:1289248]
ENSMUSG00000014859	77.0367	94.1381	1.22502	0.292809	0.00665993	E2f4	E2F transcription factor 4 [Source:MGI Symbol;Acc:MGI:103012]
ENSMUSG00000001642	117.792	143.583	1.22505	0.292842	0.0104304	Akr1b3	aldo-keto reductase family 1, member B3 (aldose reductase) [Source:MGI Symbol;Acc:MGI:1353494]
ENSMUSG00000058600	439.27	537.842	1.22569	0.293594	0.00956495	Rpl30	ribosomal protein L30 [Source:MGI Symbol;Acc:MGI:98037]
ENSMUSG00000032330	189.02	231.497	1.2257	0.293609	0.00467356	Cox7a2	cytochrome c oxidase, subunit VIIa 2 [Source:MGI Symbol;Acc:MGI:1316715]
ENSMUSG00000026245	80.4716	97.9191	1.22578	0.293696	0.0137864	Farsb	phenylalanyl-tRNA synthetase, beta subunit [Source:MGI Symbol;Acc:MGI:1346035]
ENSMUSG00000007892	904.693	1106.42	1.22589	0.293835	0.0269154	Rplp1	ribosomal protein, large, P1 [Source:MGI Symbol;Acc:MGI:1927099]
ENSMUSG00000029772	30.6515	37.3747	1.2265	0.29455	0.0421028	Ahcyl2	S-adenosylhomocysteine hydrolase-like 2 [Source:MGI Symbol;Acc:MGI:1921590]
ENSMUSG00000053768	128.757	158.296	1.22665	0.294723	0.00438542	Chchd3	coiled-coil-helix-coiled-coil-helix domain containing 3 [Source:MGI Symbol;Acc:MGI:1913325]
ENSMUSG00000071415	747.987	916.745	1.22683	0.294938	0.0093973	Rpl23	ribosomal protein L23 [Source:MGI Symbol;Acc:MGI:1929455]
ENSMUSG00000028277	52.8096	64.5836	1.22701	0.295144	0.0126841	Ube2j1	ubiquitin-conjugating enzyme E2, J1 [Source:MGI Symbol;Acc:MGI:1926245]
ENSMUSG00000090523	62.928	77.0745	1.22712	0.295274	0.049835	Gypc	glycophorin C [Source:MGI Symbol;Acc:MGI:1098566]
ENSMUSG00000025967	620.938	761.581	1.22768	0.295936	0.00311174	Eef1b2	eukaryotic translation elongation factor 1 beta 2 [Source:MGI Symbol;Acc:MGI:1929520]
ENSMUSG00000047215	721.788	884.944	1.22784	0.296127	0.00733198	Rpl9	ribosomal protein L9 [Source:MGI Symbol;Acc:MGI:1298373]
ENSMUSG00000027566	163.553	200.807	1.22802	0.296332	0.00495112	Psma7	proteasome (prosome, macropain) subunit, alpha type 7 [Source:MGI Symbol;Acc:MGI:1347070]
ENSMUSG00000017404	718.829	882.13	1.22813	0.29646	0.0036149	Rpl19	ribosomal protein L19 [Source:MGI Symbol;Acc:MGI:98020]
ENSMUSG00000021917	77.848	95.5812	1.22813	0.296464	0.0116186	Spcs1	signal peptidase complex subunit 1 homolog (S. cerevisiae) [Source:MGI Symbol;Acc:MGI:1916269]
ENSMUSG00000039221	176.272	216.118	1.22852	0.296921	0.0135954	Rpl22l1	ribosomal protein L22 like 1 [Source:MGI Symbol;Acc:MGI:1915278]
ENSMUSG00000009549	65.1599	80.4852	1.22864	0.297067	0.0124424	Srp14	signal recognition particle 14 [Source:MGI Symbol;Acc:MGI:107169]
ENSMUSG00000008683	580.782	712.75	1.22879	0.297243	0.0054415	Rps15a	ribosomal protein S15A [Source:MGI Symbol;Acc:MGI:2389091]
ENSMUSG00000021967	24.7491	30.2481	1.2289	0.297366	0.0462531	Mrp63	mitochondrial ribosomal protein 63 [Source:MGI Symbol;Acc:MGI:1915090]
ENSMUSG00000029614	1036.91	1273.84	1.22901	0.297494	0.00361916	Rpl6	ribosomal protein L6 [Source:MGI Symbol;Acc:MGI:108057]
ENSMUSG00000026853	51.0657	62.9588	1.22917	0.297688	0.0233434	Crat	carnitine acetyltransferase [Source:MGI Symbol;Acc:MGI:109501]
ENSMUSG00000068220	149.307	183.13	1.22948	0.298046	0.0181348	Lgals1	lectin, galactose binding, soluble 1 [Source:MGI Symbol;Acc:MGI:96777]
ENSMUSG00000021131	192.093	235.595	1.2298	0.298418	0.00555242	Erh	enhancer of rudimentary homolog (Drosophila) [Source:MGI Symbol;Acc:MGI:108089]
ENSMUSG00000056234	215.638	263.904	1.22993	0.298575	0.0426869	Ncoa4	nuclear receptor coactivator 4 [Source:MGI Symbol;Acc:MGI:1350932]
ENSMUSG00000062248	85.4381	104.636	1.23007	0.298741	0.0150869	Cks2	CDC28 protein kinase regulatory subunit 2 [Source:MGI Symbol;Acc:MGI:1913447]
ENSMUSG00000029030	74.8586	91.663	1.23032	0.299031	0.0273691	Tprgl	transformation related protein 63 regulated like [Source:MGI Symbol;Acc:MGI:1915058]
ENSMUSG00000027011	111.421	136.719	1.23065	0.299426	0.00738863	Ube2e3	ubiquitin-conjugating enzyme E2E 3, UBC4/5 homolog (yeast) [Source:MGI Symbol;Acc:MGI:107412]
ENSMUSG00000042729	27.6041	34.6884	1.23071	0.299492	0.0454621	Wdr74	WD repeat domain 74 [Source:MGI Symbol;Acc:MGI:2147427]
ENSMUSG00000002379	72.5372	88.9073	1.23082	0.299621	0.00632673	Ndufa11	NADH dehydrogenase (ubiquinone) 1 alpha subcomplex 11 [Source:MGI Symbol;Acc:MGI:1917125]
ENSMUSG00000040269	30.5885	37.8414	1.23098	0.299807	0.0373429	Mrps28	mitochondrial ribosomal protein S28 [Source:MGI Symbol;Acc:MGI:1913480]
ENSMUSG00000030878	59.0509	72.7735	1.23101	0.299846	0.0116475	Cdr2	cerebellar degeneration-related 2 [Source:MGI Symbol;Acc:MGI:1100885]
ENSMUSG00000056204	22.7641	27.8151	1.23105	0.299888	0.0363849	Pgpep1	pyroglutamyl-peptidase I [Source:MGI Symbol;Acc:MGI:1913772]
ENSMUSG00000031812	76.3556	94.1316	1.23134	0.300226	0.0116503	Map1lc3b	microtubule-associated protein 1 light chain 3 beta [Source:MGI Symbol;Acc:MGI:1914693]
ENSMUSG00000046432	252.726	311.573	1.23135	0.300237	0.00499945	Ngfrap1	nerve growth factor receptor (TNFRSF16) associated protein 1 [Source:MGI Symbol;Acc:MGI:1338016]
ENSMUSG00000055720	35.13	43.3841	1.23144	0.300351	0.0154464	Ubl7	ubiquitin-like 7 (bone marrow stromal cell-derived) [Source:MGI Symbol;Acc:MGI:1916709]
ENSMUSG00000020440	116.435	143.135	1.23158	0.30051	0.00795695	Arf5	ADP-ribosylation factor 5 [Source:MGI Symbol;Acc:MGI:99434]
ENSMUSG00000059439	15.0951	18.6528	1.2319	0.30088	0.0440577	Bcas3	breast carcinoma amplified sequence 3 [Source:MGI Symbol;Acc:MGI:2385848]
ENSMUSG00000032334	37.5397	46.9836	1.23206	0.30107	0.0462749	Loxl1	lysyl oxidase-like 1 [Source:MGI Symbol;Acc:MGI:106096]
ENSMUSG00000029066	39.7949	49.0077	1.23232	0.301372	0.0271001	Mrpl20	mitochondrial ribosomal protein L20 [Source:MGI Symbol;Acc:MGI:2137221]
ENSMUSG00000026158	32.9796	40.4938	1.23318	0.302387	0.0247537	Ogfrl1	opioid growth factor receptor-like 1 [Source:MGI Symbol;Acc:MGI:1917405]
ENSMUSG00000032060	176.438	217.637	1.23332	0.302543	0.0177618	Cryab	crystallin, alpha B [Source:MGI Symbol;Acc:MGI:88516]
ENSMUSG00000026187	37.2968	46.2356	1.23468	0.304132	0.0166319	Xrcc5	X-ray repair complementing defective repair in Chinese hamster cells 5 [Source:MGI Symbol;Acc:MGI:104517]
ENSMUSG00000014769	175.917	217.324	1.23518	0.304717	0.00317603	Psmb1	proteasome (prosome, macropain) subunit, beta type 1 [Source:MGI Symbol;Acc:MGI:104884]
ENSMUSG00000078348	60.3817	75.0633	1.23584	0.30549	0.0248542	Sf3b5	splicing factor 3b, subunit 5 [Source:MGI Symbol;Acc:MGI:1913375]
ENSMUSG00000030417	90.853	112.168	1.23617	0.305874	0.00532496	Pdcd5	programmed cell death 5 [Source:MGI Symbol;Acc:MGI:1913538]
ENSMUSG00000005779	161.437	199.869	1.23656	0.306327	0.00349893	Psmb4	proteasome (prosome, macropain) subunit, beta type 4 [Source:MGI Symbol;Acc:MGI:1098257]
ENSMUSG00000090136	92.6672	114.063	1.23717	0.307044	0.0229273	Gm10177	predicted gene 10177 [Source:MGI Symbol;Acc:MGI:3704330]
ENSMUSG00000000827	72.0952	89.894	1.23734	0.307244	0.00585135	Tpd52l2	tumor protein D52-like 2 [Source:MGI Symbol;Acc:MGI:1913564]
ENSMUSG00000030064	88.34	109.361	1.23736	0.307269	0.00941143	Frmd4b	FERM domain containing 4B [Source:MGI Symbol;Acc:MGI:2141794]
ENSMUSG00000029681	16.6888	20.3603	1.23758	0.307516	0.0461625	Bcl7b	B-cell CLL/lymphoma 7B [Source:MGI Symbol;Acc:MGI:1332238]
ENSMUSG00000002395	37.5781	46.593	1.238	0.308016	0.0169305	Use1	unconventional SNARE in the ER 1 homolog (S. cerevisiae) [Source:MGI Symbol;Acc:MGI:1914273]
ENSMUSG00000058779	170.267	210.497	1.23852	0.30862	0.00331321	Tomm20	translocase of outer mitochondrial membrane 20 homolog (yeast) [Source:MGI Symbol;Acc:MGI:1915202]
ENSMUSG00000027282	139.831	173.561	1.2389	0.309055	0.00226115	Mtch2	mitochondrial carrier homolog 2 (C. elegans) [Source:MGI Symbol;Acc:MGI:1929260]
ENSMUSG00000060036	1224.83	1518.53	1.24084	0.311315	0.00467316	Rpl3	ribosomal protein L3 [Source:MGI Symbol;Acc:MGI:1351605]
ENSMUSG00000028194	69.9575	86.5287	1.24111	0.311626	0.00628097	Ddah1	dimethylarginine dimethylaminohydrolase 1 [Source:MGI Symbol;Acc:MGI:1916469]
ENSMUSG00000026811	33.4255	41.7903	1.2413	0.311851	0.00995233	St6galnac6	ST6 (alpha-N-acetyl-neuraminyl-2,3-beta-galactosyl-1,3)-N-acetylgalactosaminide alpha-2,6-sialyltransferase 6 [Source:MGI Symbol;Acc:MGI:1355316]
ENSMUSG00000024608	671.076	832.704	1.24159	0.31219	0.00317804	Rps14	ribosomal protein S14 [Source:MGI Symbol;Acc:MGI:98107]
ENSMUSG00000043110	64.7415	79.7545	1.24205	0.312728	0.00629364	Lrrn4	leucine rich repeat neuronal 4 [Source:MGI Symbol;Acc:MGI:2445154]
ENSMUSG00000024099	174.233	216.075	1.2423	0.313017	0.00537471	Ndufv2	NADH dehydrogenase (ubiquinone) flavoprotein 2 [Source:MGI Symbol;Acc:MGI:1920150]
ENSMUSG00000054302	31.2297	38.7376	1.24297	0.31379	0.0237501	Eapp	E2F-associated phosphoprotein [Source:MGI Symbol;Acc:MGI:1913516]
ENSMUSG00000075705	16.9888	21.0408	1.24336	0.314247	0.0358785	Sepx1	selenoprotein X 1 [Source:MGI Symbol;Acc:MGI:1351642]
ENSMUSG00000049751	176.07	218.888	1.24379	0.314743	0.00237364	Rpl36al	ribosomal protein L36A-like [Source:MGI Symbol;Acc:MGI:1913733]
ENSMUSG00000025728	128.097	158.845	1.24559	0.316827	0.0388806	Pigq	phosphatidylinositol glycan anchor biosynthesis, class Q [Source:MGI Symbol;Acc:MGI:1333114]
ENSMUSG00000027074	101.578	125.728	1.24564	0.316891	0.0469232	Slc43a3	solute carrier family 43, member 3 [Source:MGI Symbol;Acc:MGI:1931054]
ENSMUSG00000015341	114.513	142.287	1.24599	0.317294	0.00427676	Golga7	golgi autoantigen, golgin subfamily a, 7 [Source:MGI Symbol;Acc:MGI:1931029]
ENSMUSG00000025503	110.137	136.496	1.24634	0.3177	0.00891224	Taldo1	transaldolase 1 [Source:MGI Symbol;Acc:MGI:1274789]
ENSMUSG00000024942	29.8597	36.6265	1.24659	0.31799	0.0495494	Capn1	calpain 1 [Source:MGI Symbol;Acc:MGI:88263]
ENSMUSG00000031029	185.349	230.524	1.24695	0.318404	0.00627878	Eif3f	eukaryotic translation initiation factor 3, subunit F [Source:MGI Symbol;Acc:MGI:1913335]
ENSMUSG00000028191	30.1438	37.5569	1.24698	0.318438	0.00959226	Bcl10	B-cell leukemia/lymphoma 10 [Source:MGI Symbol;Acc:MGI:1337994]
ENSMUSG00000036850	32.572	40.1961	1.2472	0.318691	0.0107068	Mrpl41	mitochondrial ribosomal protein L41 [Source:MGI Symbol;Acc:MGI:1333816]
ENSMUSG00000021764	90.7141	113.799	1.24734	0.318857	0.0053881	Ndufs4	NADH dehydrogenase (ubiquinone) Fe-S protein 4 [Source:MGI Symbol;Acc:MGI:1343135]
ENSMUSG00000021408	21.9701	27.2344	1.24759	0.319142	0.0390434	Ripk1	receptor (TNFRSF)-interacting serine-threonine kinase 1 [Source:MGI Symbol;Acc:MGI:108212]
ENSMUSG00000024713	54.2101	67.9243	1.24857	0.320279	0.00953003	Pcsk5	proprotein convertase subtilisin/kexin type 5 [Source:MGI Symbol;Acc:MGI:97515]
ENSMUSG00000005078	37.0585	46.8035	1.24912	0.320907	0.0185558	Jkamp	JNK1/MAPK8-associated membrane protein [Source:MGI Symbol;Acc:MGI:1915057]
ENSMUSG00000059013	30.7069	38.911	1.24913	0.320919	0.0216108	Sh2d3c	SH2 domain containing 3C [Source:MGI Symbol;Acc:MGI:1351631]
ENSMUSG00000090553	134.158	167.277	1.24926	0.321077	0.00300659	Snrpe	small nuclear ribonucleoprotein E [Source:MGI Symbol;Acc:MGI:98346]
ENSMUSG00000027937	27.8161	34.9251	1.24934	0.321166	0.0367502	Jtb	jumping translocation breakpoint [Source:MGI Symbol;Acc:MGI:1346082]
ENSMUSG00000074656	268.024	334.795	1.24955	0.321412	0.00510632	Eif2s2	eukaryotic translation initiation factor 2, subunit 2 (beta) [Source:MGI Symbol;Acc:MGI:1914454]
ENSMUSG00000029465	89.6153	111.543	1.24967	0.321543	0.00839567	Arpc3	actin related protein 2/3 complex, subunit 3 [Source:MGI Symbol;Acc:MGI:1928375]
ENSMUSG00000028496	100.274	124.347	1.24972	0.321601	0.0120408	Mllt3	myeloid/lymphoid or mixed-lineage leukemia (trithorax homolog, Drosophila); translocated to, 3 [Source:MGI Symbol;Acc:MGI:1917372]
ENSMUSG00000060073	190.743	237.658	1.25014	0.322093	0.0150027	Psma3	proteasome (prosome, macropain) subunit, alpha type 3 [Source:MGI Symbol;Acc:MGI:104883]
ENSMUSG00000027961	71.7814	90.4004	1.25018	0.322141	0.0314767	Lrrc39	leucine rich repeat containing 39 [Source:MGI Symbol;Acc:MGI:1924557]
ENSMUSG00000042462	56.5927	70.8934	1.25049	0.322488	0.00622697	Dctpp1	dCTP pyrophosphatase 1 [Source:MGI Symbol;Acc:MGI:1913672]
ENSMUSG00000038722	73.1795	90.8376	1.25077	0.322821	0.00885435	Bud31	BUD31 homolog (yeast) [Source:MGI Symbol;Acc:MGI:2141291]
ENSMUSG00000031527	61.6316	77.5128	1.25107	0.323163	0.00362525	Eri1	exoribonuclease 1 [Source:MGI Symbol;Acc:MGI:1914526]
ENSMUSG00000036781	105.671	131.647	1.25132	0.323451	0.0120408	Rps27l	ribosomal protein S27-like [Source:MGI Symbol;Acc:MGI:1915191]
ENSMUSG00000024587	186.056	231.954	1.25132	0.323455	0.0115411	Nars	asparaginyl-tRNA synthetase [Source:MGI Symbol;Acc:MGI:1917473]
ENSMUSG00000023089	79.4414	99.4269	1.25158	0.323745	0.00958402	Ndufa5	NADH dehydrogenase (ubiquinone) 1 alpha subcomplex, 5 [Source:MGI Symbol;Acc:MGI:1915452]
ENSMUSG00000050071	64.9073	81.407	1.25208	0.324331	0.0093973	Bex1	brain expressed gene 1 [Source:MGI Symbol;Acc:MGI:1328321]
ENSMUSG00000006057	196.413	245.953	1.25212	0.324368	0.00795695	Atp5g1	ATP synthase, H+ transporting, mitochondrial F0 complex, subunit c1 (subunit 9) [Source:MGI Symbol;Acc:MGI:107653]
ENSMUSG00000051412	35.2878	44.3851	1.2523	0.324578	0.0342111	Vamp7	vesicle-associated membrane protein 7 [Source:MGI Symbol;Acc:MGI:1096399]
ENSMUSG00000049232	24.1819	30.4974	1.25334	0.325774	0.0476278	Tigd2	tigger transposable element derived 2 [Source:MGI Symbol;Acc:MGI:1915390]
ENSMUSG00000022215	27.109	34.0347	1.25395	0.32648	0.0307722	Fitm1	fat storage-inducing transmembrane protein 1 [Source:MGI Symbol;Acc:MGI:1915930]
ENSMUSG00000034932	40.9536	51.4084	1.25401	0.326553	0.0207096	Mrpl54	mitochondrial ribosomal protein L54 [Source:MGI Symbol;Acc:MGI:1913297]
ENSMUSG00000024847	42.8218	53.6712	1.25421	0.326784	0.0390571	Aip	aryl-hydrocarbon receptor-interacting protein [Source:MGI Symbol;Acc:MGI:109622]
ENSMUSG00000038900	483.522	605.823	1.25423	0.326797	0.0084469	Rpl12	ribosomal protein L12 [Source:MGI Symbol;Acc:MGI:98002]
ENSMUSG00000032336	108.892	137.317	1.25477	0.327419	0.00362562	Nptn	neuroplastin [Source:MGI Symbol;Acc:MGI:108077]
ENSMUSG00000005354	117.878	147.725	1.25483	0.327492	0.00185088	Txn2	thioredoxin 2 [Source:MGI Symbol;Acc:MGI:1929468]
ENSMUSG00000035458	290.705	365.515	1.25494	0.327619	0.00297147	Tnni3	troponin I, cardiac 3 [Source:MGI Symbol;Acc:MGI:98783]
ENSMUSG00000020857	212.739	267.283	1.25522	0.327943	0.019024	Nme2	non-metastatic cells 2, protein (NM23B) expressed in [Source:MGI Symbol;Acc:MGI:97356]
ENSMUSG00000024580	25.5162	31.7384	1.2556	0.328378	0.0219458	Grpel2	GrpE-like 2, mitochondrial [Source:MGI Symbol;Acc:MGI:1334416]
ENSMUSG00000022452	69.7348	88.5901	1.25571	0.328508	0.0101985	1500032L24Rik	RIKEN cDNA 1500032L24 gene [Source:MGI Symbol;Acc:MGI:1916279]
ENSMUSG00000049916	18.4543	23.5879	1.25581	0.328622	0.0387804	2610318N02Rik	RIKEN cDNA 2610318N02 gene [Source:MGI Symbol;Acc:MGI:1917708]
ENSMUSG00000013701	143.595	180.12	1.25585	0.328662	0.00454452	Timm23	translocase of inner mitochondrial membrane 23 homolog (yeast) [Source:MGI Symbol;Acc:MGI:1858317]
ENSMUSG00000067870	556.33	698.47	1.2559	0.328723	0.000998184	Gm8759	predicted gene 8759 [Source:MGI Symbol;Acc:MGI:3647726]
ENSMUSG00000020520	46.0388	57.2642	1.25598	0.328814	0.00892922	Galnt10	UDP-N-acetyl-alpha-D-galactosamine:polypeptide N-acetylgalactosaminyltransferase 10 [Source:MGI Symbol;Acc:MGI:1890480]
ENSMUSG00000029270	18.3081	23.442	1.25656	0.329482	0.0441115	Fam69a	family with sequence similarity 69, member A [Source:MGI Symbol;Acc:MGI:1914516]
ENSMUSG00000026701	219.459	275.3	1.25656	0.329485	0.00268363	Prdx6	peroxiredoxin 6 [Source:MGI Symbol;Acc:MGI:894320]
ENSMUSG00000061167	507.838	636.985	1.25666	0.329595	0.0190895	Rpl15-ps3	ribosomal protein L15, pseudogene 3 [Source:MGI Symbol;Acc:MGI:3782952]
ENSMUSG00000052146	492.807	619.284	1.25678	0.329734	0.00459622	Rps10	ribosomal protein S10 [Source:MGI Symbol;Acc:MGI:1914347]
ENSMUSG00000071653	37.1805	46.8373	1.2569	0.329872	0.0132722	1810009A15Rik	RIKEN cDNA 1810009A15 gene [Source:MGI Symbol;Acc:MGI:1913526]
ENSMUSG00000028669	33.8483	42.8913	1.25752	0.330577	0.0341189	1110049F12Rik	RIKEN cDNA 1110049F12 gene [Source:MGI Symbol;Acc:MGI:1913443]
ENSMUSG00000033379	58.1605	73.679	1.25764	0.330719	0.00467356	Atp6v0b	ATPase, H+ transporting, lysosomal V0 subunit B [Source:MGI Symbol;Acc:MGI:1890510]
ENSMUSG00000051989	20.2573	25.056	1.25786	0.330971	0.045472	Fam165b	family with sequence similarity 165, member B [Source:MGI Symbol;Acc:MGI:1916186]
ENSMUSG00000041238	40.73	51.4544	1.25804	0.331181	0.00531753	Rbbp8	retinoblastoma binding protein 8 [Source:MGI Symbol;Acc:MGI:2442995]
ENSMUSG00000003531	19.2494	23.8867	1.25823	0.331397	0.0396092	Dgcr6	DiGeorge syndrome critical region gene 6 [Source:MGI Symbol;Acc:MGI:1202877]
ENSMUSG00000015149	36.1679	45.4329	1.25843	0.33162	0.00766319	Sirt2	sirtuin 2 (silent mating type information regulation 2, homolog) 2 (S. cerevisiae) [Source:MGI Symbol;Acc:MGI:1927664]
ENSMUSG00000022601	462.771	581.974	1.25913	0.332422	0.00251722	Rpl24	ribosomal protein L24 [Source:MGI Symbol;Acc:MGI:1915443]
ENSMUSG00000008668	746.033	938.757	1.25938	0.332712	0.00140452	Rps18	ribosomal protein S18 [Source:MGI Symbol;Acc:MGI:98146]
ENSMUSG00000028234	640.083	804.971	1.25965	0.333021	0.00591856	Rps20	ribosomal protein S20 [Source:MGI Symbol;Acc:MGI:1914677]
ENSMUSG00000078193	227.149	285.9	1.26042	0.333901	0.00301503	Gm2000	predicted gene 2000 [Source:MGI Symbol;Acc:MGI:3780170]
ENSMUSG00000035242	429.924	542.479	1.26065	0.334163	0.00264626	Oaz1	ornithine decarboxylase antizyme 1 [Source:MGI Symbol;Acc:MGI:109433]
ENSMUSG00000084957	31.7738	39.9399	1.26099	0.334552	0.0114952	Bbip1	BBSome interacting protein 1 [Source:MGI Symbol;Acc:MGI:1913610]
ENSMUSG00000038690	209.955	264.842	1.26133	0.334941	0.00162094	Atp5j2	ATP synthase, H+ transporting, mitochondrial F0 complex, subunit F2 [Source:MGI Symbol;Acc:MGI:1927558]
ENSMUSG00000021598	25.2161	32.0132	1.26144	0.335073	0.0357583	Med10	mediator of RNA polymerase II transcription, subunit 10 homolog (NUT2, S. cerevisiae) [Source:MGI Symbol;Acc:MGI:106331]
ENSMUSG00000025499	56.4608	70.963	1.26169	0.335363	0.0118182	Hras1	Harvey rat sarcoma virus oncogene 1 [Source:MGI Symbol;Acc:MGI:96224]
ENSMUSG00000025269	20.2338	25.2452	1.26248	0.336256	0.0240842	Apex2	apurinic/apyrimidinic endonuclease 2 [Source:MGI Symbol;Acc:MGI:1924872]
ENSMUSG00000031231	235.47	297.327	1.26255	0.336341	0.000852848	Cox7b	cytochrome c oxidase subunit VIIb [Source:MGI Symbol;Acc:MGI:1913392]
ENSMUSG00000036751	261.548	329.836	1.26263	0.336428	0.00209294	Cox6b1	cytochrome c oxidase, subunit VIb polypeptide 1 [Source:MGI Symbol;Acc:MGI:107460]
ENSMUSG00000020473	32.1974	42.0475	1.26263	0.33643	0.0488815	Aebp1	AE binding protein 1 [Source:MGI Symbol;Acc:MGI:1197012]
ENSMUSG00000057863	240.667	304.67	1.26266	0.336464	0.0110789	Rpl36	ribosomal protein L36 [Source:MGI Symbol;Acc:MGI:1860603]
ENSMUSG00000028779	35.3205	44.752	1.26281	0.336639	0.0166767	Pef1	penta-EF hand domain containing 1 [Source:MGI Symbol;Acc:MGI:1915148]
ENSMUSG00000054226	22.7356	27.9904	1.26287	0.336707	0.040111	Tprkb	Tp53rk binding protein [Source:MGI Symbol;Acc:MGI:1917036]
ENSMUSG00000037536	27.1153	34.0361	1.26305	0.336916	0.0444807	Fbxo34	F-box protein 34 [Source:MGI Symbol;Acc:MGI:1926188]
ENSMUSG00000030042	57.3537	72.1618	1.26319	0.33707	0.00710492	Pole4	polymerase (DNA-directed), epsilon 4 (p12 subunit) [Source:MGI Symbol;Acc:MGI:1914229]
ENSMUSG00000047746	20.0862	24.96	1.2632	0.33708	0.0373911	Fbxo40	F-box protein 40 [Source:MGI Symbol;Acc:MGI:2443753]
ENSMUSG00000083380	49.859	63.0634	1.2638	0.337763	0.0449242	Gm3244	predicted pseudogene 3244 [Source:MGI Symbol;Acc:MGI:3781422]
ENSMUSG00000018909	183.055	231.021	1.26399	0.33799	0.0258665	Arrb1	arrestin, beta 1 [Source:MGI Symbol;Acc:MGI:99473]
ENSMUSG00000040767	29.4042	36.3659	1.26404	0.33804	0.0252059	Snrnp25	small nuclear ribonucleoprotein 25 (U11/U12) [Source:MGI Symbol;Acc:MGI:1925622]
ENSMUSG00000070493	277.444	351.443	1.26404	0.338044	0.00577644	Chchd2	coiled-coil-helix-coiled-coil-helix domain containing 2 [Source:MGI Symbol;Acc:MGI:1261428]
ENSMUSG00000042675	15.5422	19.3733	1.26437	0.338414	0.0371116	Ypel3	yippee-like 3 (Drosophila) [Source:MGI Symbol;Acc:MGI:1913340]
ENSMUSG00000069682	287.9	363.741	1.26449	0.338557	0.00744142	Gm10275	predicted pseudogene 10275 [Source:MGI Symbol;Acc:MGI:3704354]
ENSMUSG00000028899	27.1403	34.2612	1.26469	0.338789	0.0431432	Taf12	TAF12 RNA polymerase II, TATA box binding protein (TBP)-associated factor [Source:MGI Symbol;Acc:MGI:1913714]
ENSMUSG00000031226	50.6976	63.8823	1.26482	0.338937	0.00622697	2610029G23Rik	RIKEN cDNA 2610029G23 gene [Source:MGI Symbol;Acc:MGI:1914933]
ENSMUSG00000026887	29.1816	37.2607	1.26493	0.339056	0.0286812	Mrrf	mitochondrial ribosome recycling factor [Source:MGI Symbol;Acc:MGI:1915121]
ENSMUSG00000007721	38.7088	48.5926	1.26502	0.33916	0.00788766	Ccdc124	coiled-coil domain containing 124 [Source:MGI Symbol;Acc:MGI:1916403]
ENSMUSG00000031546	39.3866	49.1826	1.26578	0.340023	0.0152026	Gins4	GINS complex subunit 4 (Sld5 homolog) [Source:MGI Symbol;Acc:MGI:1923847]
ENSMUSG00000024436	34.7944	44.0522	1.26614	0.340432	0.0358898	Mrps18b	mitochondrial ribosomal protein S18B [Source:MGI Symbol;Acc:MGI:1914223]
ENSMUSG00000038646	43.2414	54.9763	1.2665	0.340848	0.0124274	Fam103a1	family with sequence similarity 103, member A1 [Source:MGI Symbol;Acc:MGI:1914398]
ENSMUSG00000010095	58.8379	74.4034	1.26665	0.341017	0.0254359	Slc3a2	solute carrier family 3 (activators of dibasic and neutral amino acid transport), member 2 [Source:MGI Symbol;Acc:MGI:96955]
ENSMUSG00000028639	848.655	1074.34	1.26736	0.341828	0.00128423	Ybx1	Y box protein 1 [Source:MGI Symbol;Acc:MGI:99146]
ENSMUSG00000065990	52.3979	66.013	1.26745	0.341925	0.0112554	Aurkaip1	aurora kinase A interacting protein 1 [Source:MGI Symbol;Acc:MGI:1913327]
ENSMUSG00000048040	45.922	59.772	1.26753	0.342022	0.0286812	Arxes2	adipocyte-related X-chromosome expressed sequence 2 [Source:MGI Symbol;Acc:MGI:1924226]
ENSMUSG00000029780	55.3024	69.8279	1.26763	0.342131	0.00795695	Nt5c3	5'-nucleotidase, cytosolic III [Source:MGI Symbol;Acc:MGI:1927186]
ENSMUSG00000090846	42.6131	53.6261	1.26881	0.343479	0.0173159	Lsm3	LSM3 homolog, U6 small nuclear RNA associated (S. cerevisiae) [Source:MGI Symbol;Acc:MGI:1914928]
ENSMUSG00000019857	38.0407	47.7241	1.26936	0.344102	0.02672	Asf1a	ASF1 anti-silencing function 1 homolog A (S. cerevisiae) [Source:MGI Symbol;Acc:MGI:1913653]
ENSMUSG00000003970	760.052	965.477	1.26984	0.344641	0.00232303	Rpl8	ribosomal protein L8 [Source:MGI Symbol;Acc:MGI:1350927]
ENSMUSG00000039001	274.369	348.451	1.27012	0.34497	0.00577644	Rps21	ribosomal protein S21 [Source:MGI Symbol;Acc:MGI:1913731]
ENSMUSG00000051154	33.8304	42.6137	1.27033	0.345203	0.0107527	Commd3	COMM domain containing 3 [Source:MGI Symbol;Acc:MGI:88218]
ENSMUSG00000030282	92.0151	116.522	1.27042	0.345304	0.00259564	Cmas	cytidine monophospho-N-acetylneuraminic acid synthetase [Source:MGI Symbol;Acc:MGI:1337124]
ENSMUSG00000072692	169.855	215.38	1.27042	0.34531	0.00467356	Gm13826	predicted pseudogene 13826 [Source:MGI Symbol;Acc:MGI:3651519]
ENSMUSG00000054428	149.638	189.809	1.27051	0.345402	0.00206171	Atpif1	ATPase inhibitory factor 1 [Source:MGI Symbol;Acc:MGI:1196457]
ENSMUSG00000030432	482.006	612.77	1.27059	0.345499	0.00363206	Rpl28	ribosomal protein L28 [Source:MGI Symbol;Acc:MGI:101839]
ENSMUSG00000016386	91.9812	116.964	1.27078	0.34571	0.0118778	Mpped2	metallophosphoesterase domain containing 2 [Source:MGI Symbol;Acc:MGI:1924265]
ENSMUSG00000045128	373.841	475.13	1.27078	0.345719	0.00123603	Rpl18a	ribosomal protein L18A [Source:MGI Symbol;Acc:MGI:1924058]
ENSMUSG00000026094	25.9662	33.4759	1.27079	0.34573	0.0438749	Stk17b	serine/threonine kinase 17b (apoptosis-inducing) [Source:MGI Symbol;Acc:MGI:2138162]
ENSMUSG00000015536	26.6965	33.9222	1.27085	0.345798	0.0117632	Mocs2	molybdenum cofactor synthesis 2 [Source:MGI Symbol;Acc:MGI:1336894]
ENSMUSG00000025817	97.0255	122.925	1.27114	0.346123	0.0033733	Nudt5	nudix (nucleoside diphosphate linked moiety X)-type motif 5 [Source:MGI Symbol;Acc:MGI:1858232]
ENSMUSG00000002014	48.9699	62.5411	1.27153	0.346565	0.00516648	Ssr4	signal sequence receptor, delta [Source:MGI Symbol;Acc:MGI:1099464]
ENSMUSG00000027108	89.7804	114.41	1.27156	0.346602	0.00221864	Ola1	Obg-like ATPase 1 [Source:MGI Symbol;Acc:MGI:1914309]
ENSMUSG00000054312	46.763	59.5726	1.27169	0.346746	0.00788766	Mrps21	mitochondrial ribosomal protein S21 [Source:MGI Symbol;Acc:MGI:1913542]
ENSMUSG00000071528	130.26	165.409	1.27272	0.347911	0.00234375	Usmg5	upregulated during skeletal muscle growth 5 [Source:MGI Symbol;Acc:MGI:1891435]
ENSMUSG00000025794	689.421	876.086	1.27277	0.34797	0.00384446	Rpl14	ribosomal protein L14 [Source:MGI Symbol;Acc:MGI:1914365]
ENSMUSG00000035455	118.23	149.413	1.27289	0.348104	0.0110662	Fignl1	fidgetin-like 1 [Source:MGI Symbol;Acc:MGI:1890648]
ENSMUSG00000027327	42.7384	53.3256	1.27296	0.348182	0.0224287	1700037H04Rik	RIKEN cDNA 1700037H04 gene [Source:MGI Symbol;Acc:MGI:1914576]
ENSMUSG00000017707	413.409	525.725	1.27338	0.348668	0.00741956	Serinc3	serine incorporator 3 [Source:MGI Symbol;Acc:MGI:1349457]
ENSMUSG00000049339	44.2458	56.2418	1.2735	0.3488	0.0101131	Fam134a	family with sequence similarity 134, member A [Source:MGI Symbol;Acc:MGI:2388278]
ENSMUSG00000025105	25.4826	32.4233	1.27362	0.348932	0.0470977	Bnc1	basonuclin 1 [Source:MGI Symbol;Acc:MGI:1097164]
ENSMUSG00000063787	58.8653	74.6633	1.27363	0.348943	0.00648718	Chchd1	coiled-coil-helix-coiled-coil-helix domain containing 1 [Source:MGI Symbol;Acc:MGI:1913371]
ENSMUSG00000032590	75.7022	96.0779	1.27386	0.349202	0.00920893	Apeh	acylpeptide hydrolase [Source:MGI Symbol;Acc:MGI:88041]
ENSMUSG00000022956	405.357	516.645	1.27466	0.350108	0.00060862	Atp5o	ATP synthase, H+ transporting, mitochondrial F1 complex, O subunit [Source:MGI Symbol;Acc:MGI:106341]
ENSMUSG00000030036	38.7566	50.547	1.27671	0.352433	0.0476278	Mogs	mannosyl-oligosaccharide glucosidase [Source:MGI Symbol;Acc:MGI:1929872]
ENSMUSG00000060600	145.694	186.356	1.27736	0.353169	0.00126452	Eno3	enolase 3, beta muscle [Source:MGI Symbol;Acc:MGI:95395]
ENSMUSG00000041881	61.177	78.1051	1.27752	0.353344	0.0055494	Ndufa7	NADH dehydrogenase (ubiquinone) 1 alpha subcomplex, 7 (B14.5a) [Source:MGI Symbol;Acc:MGI:1913666]
ENSMUSG00000046330	301.8	385.76	1.27819	0.354108	0.00361916	Rpl37a	ribosomal protein L37a [Source:MGI Symbol;Acc:MGI:98068]
ENSMUSG00000020831	36.9399	46.6994	1.27855	0.354509	0.00836995	0610010K14Rik	RIKEN cDNA 0610010K14 gene [Source:MGI Symbol;Acc:MGI:1915609]
ENSMUSG00000033323	32.3851	42.3089	1.27895	0.354956	0.0188635	Ctdp1	CTD (carboxy-terminal domain, RNA polymerase II, polypeptide A) phosphatase, subunit 1 [Source:MGI Symbol;Acc:MGI:1926953]
ENSMUSG00000028729	56.5941	72.521	1.27942	0.355489	0.00294214	Ebna1bp2	EBNA1 binding protein 2 [Source:MGI Symbol;Acc:MGI:1916322]
ENSMUSG00000047843	29.0057	36.5107	1.27956	0.355647	0.0415491	Bri3	brain protein I3 [Source:MGI Symbol;Acc:MGI:1933174]
ENSMUSG00000012848	785.45	1004.37	1.27969	0.355797	0.00297147	Rps5	ribosomal protein S5 [Source:MGI Symbol;Acc:MGI:1097682]
ENSMUSG00000022174	76.3822	98.5681	1.27998	0.356117	0.00403505	Dad1	defender against cell death 1 [Source:MGI Symbol;Acc:MGI:101912]
ENSMUSG00000041571	159.827	205.219	1.28086	0.357107	0.00615742	Sepw1	selenoprotein W, muscle 1 [Source:MGI Symbol;Acc:MGI:1100878]
ENSMUSG00000047044	23.7796	30.2849	1.28099	0.357262	0.0135024	D030056L22Rik	RIKEN cDNA D030056L22 gene [Source:MGI Symbol;Acc:MGI:3583960]
ENSMUSG00000026880	57.1401	73.4054	1.28109	0.357376	0.00603077	Stom	stomatin [Source:MGI Symbol;Acc:MGI:95403]
ENSMUSG00000002733	25.6282	32.9969	1.28124	0.357541	0.0127434	Plekha3	pleckstrin homology domain-containing, family A (phosphoinositide binding specific) member 3 [Source:MGI Symbol;Acc:MGI:1932515]
ENSMUSG00000025290	783.074	1001.87	1.28161	0.357955	0.00236123	Rps24	ribosomal protein S24 [Source:MGI Symbol;Acc:MGI:98147]
ENSMUSG00000005233	62.5663	80.5968	1.28166	0.358014	0.0053881	Spc25	SPC25, NDC80 kinetochore complex component, homolog (S. cerevisiae) [Source:MGI Symbol;Acc:MGI:1913692]
ENSMUSG00000016833	31.3835	39.9177	1.28175	0.358115	0.00891336	Mrps18c	mitochondrial ribosomal protein S18C [Source:MGI Symbol;Acc:MGI:1915985]
ENSMUSG00000021707	56.5804	71.9975	1.28182	0.358189	0.00627808	Dhfr	dihydrofolate reductase [Source:MGI Symbol;Acc:MGI:94890]
ENSMUSG00000021608	79.5445	101.234	1.28274	0.359227	0.0226145	Lpcat1	lysophosphatidylcholine acyltransferase 1 [Source:MGI Symbol;Acc:MGI:2384812]
ENSMUSG00000021807	161.478	206.865	1.283	0.359517	0.00258414	2700060E02Rik	RIKEN cDNA 2700060E02 gene [Source:MGI Symbol;Acc:MGI:1915295]
ENSMUSG00000020153	62.4466	80.3752	1.28306	0.359588	0.00918595	Ndufs7	NADH dehydrogenase (ubiquinone) Fe-S protein 7 [Source:MGI Symbol;Acc:MGI:1922656]
ENSMUSG00000074660	207.488	266.6	1.28351	0.360099	0.00824201	Gm10736	predicted gene 10736 [Source:MGI Symbol;Acc:MGI:3704412]
ENSMUSG00000015672	30.6871	39.0867	1.28389	0.36052	0.00836995	Mrpl32	mitochondrial ribosomal protein L32 [Source:MGI Symbol;Acc:MGI:2137226]
ENSMUSG00000073616	36.443	46.9547	1.28391	0.360545	0.0101	Myeov2	myeloma overexpressed 2 [Source:MGI Symbol;Acc:MGI:1914165]
ENSMUSG00000002043	15.5891	20.1829	1.28414	0.360805	0.0294055	Trappc6a	trafficking protein particle complex 6A [Source:MGI Symbol;Acc:MGI:1914341]
ENSMUSG00000036352	108.408	138.435	1.28425	0.360923	0.0216108	Ubac1	ubiquitin associated domain containing 1 [Source:MGI Symbol;Acc:MGI:1920995]
ENSMUSG00000072568	35.997	45.938	1.28491	0.361671	0.0109225	Fam84b	family with sequence similarity 84, member B [Source:MGI Symbol;Acc:MGI:3026924]
ENSMUSG00000045763	41.2384	52.0909	1.28493	0.361693	0.0404489	Basp1	brain abundant, membrane attached signal protein 1 [Source:MGI Symbol;Acc:MGI:1917600]
ENSMUSG00000003549	15.0034	18.9803	1.28496	0.361718	0.0324065	Ercc1	excision repair cross-complementing rodent repair deficiency, complementation group 1 [Source:MGI Symbol;Acc:MGI:95412]
ENSMUSG00000081051	342.79	440.952	1.28621	0.363131	0.002528	Gm15427	predicted pseudogene 15427 [Source:MGI Symbol;Acc:MGI:3642341]
ENSMUSG00000025878	23.257	29.9485	1.28683	0.363824	0.0128264	Uimc1	ubiquitin interaction motif containing 1 [Source:MGI Symbol;Acc:MGI:103185]
ENSMUSG00000026571	35.2627	45.0688	1.28755	0.364631	0.0047428	Dcaf6	DDB1 and CUL4 associated factor 6 [Source:MGI Symbol;Acc:MGI:1921356]
ENSMUSG00000022354	146.69	189.488	1.28783	0.364937	0.00363206	Ndufb9	NADH dehydrogenase (ubiquinone) 1 beta subcomplex, 9 [Source:MGI Symbol;Acc:MGI:1913468]
ENSMUSG00000050552	32.505	42.9084	1.28791	0.365034	0.0215187	0910001L09Rik	RIKEN cDNA 0910001L09 gene [Source:MGI Symbol;Acc:MGI:1913346]
ENSMUSG00000040010	57.6822	73.2622	1.28954	0.36686	0.0469232	Slc7a5	solute carrier family 7 (cationic amino acid transporter, y+ system), member 5 [Source:MGI Symbol;Acc:MGI:1298205]
ENSMUSG00000003429	638.635	822.942	1.28958	0.3669	0.000863813	Rps11	ribosomal protein S11 [Source:MGI Symbol;Acc:MGI:1351329]
ENSMUSG00000032519	26.3812	34.2612	1.29037	0.367784	0.0304998	Slc25a38	solute carrier family 25, member 38 [Source:MGI Symbol;Acc:MGI:2384782]
ENSMUSG00000005470	46.7256	60.4028	1.29067	0.368125	0.00735114	Asf1b	ASF1 anti-silencing function 1 homolog B (S. cerevisiae) [Source:MGI Symbol;Acc:MGI:1914179]
ENSMUSG00000034892	367.899	474.73	1.29078	0.368243	0.00329701	Rps29	ribosomal protein S29 [Source:MGI Symbol;Acc:MGI:107681]
ENSMUSG00000059734	59.0873	76.6361	1.29087	0.368348	0.00167661	Ndufs8	NADH dehydrogenase (ubiquinone) Fe-S protein 8 [Source:MGI Symbol;Acc:MGI:2385079]
ENSMUSG00000046516	55.7197	72.5808	1.29091	0.368386	0.00298642	Cox17	cytochrome c oxidase, subunit XVII assembly protein homolog (yeast) [Source:MGI Symbol;Acc:MGI:1333806]
ENSMUSG00000022400	101.182	130.537	1.29109	0.368586	0.00193579	Rbx1	ring-box 1 [Source:MGI Symbol;Acc:MGI:1891829]
ENSMUSG00000024234	30.939	40.4783	1.29132	0.36885	0.00643982	Mtpap	mitochondrial poly(A) polymerase [Source:MGI Symbol;Acc:MGI:1914690]
ENSMUSG00000044573	129.219	166.128	1.29138	0.368911	0.00627878	Acp1	acid phosphatase 1, soluble [Source:MGI Symbol;Acc:MGI:87881]
ENSMUSG00000001627	38.5329	49.3164	1.29143	0.368967	0.0114952	Ifrd1	interferon-related developmental regulator 1 [Source:MGI Symbol;Acc:MGI:1316717]
ENSMUSG00000022564	47.0232	60.1609	1.29144	0.368975	0.0288424	Grina	glutamate receptor, ionotropic, N-methyl D-aspartate-associated protein 1 (glutamate binding) [Source:MGI Symbol;Acc:MGI:1913418]
ENSMUSG00000035873	32.9295	42.2438	1.29162	0.369178	0.0155118	Pawr	PRKC, apoptosis, WT1, regulator [Source:MGI Symbol;Acc:MGI:2149961]
ENSMUSG00000017778	193.739	250.686	1.29167	0.369239	0.00117612	Cox7c	cytochrome c oxidase, subunit VIIc [Source:MGI Symbol;Acc:MGI:103226]
ENSMUSG00000033352	110.939	143.434	1.29188	0.369475	0.00150272	Map2k4	mitogen-activated protein kinase kinase 4 [Source:MGI Symbol;Acc:MGI:1346869]
ENSMUSG00000009927	506.545	653.165	1.29195	0.36955	0.00212292	Rps25	ribosomal protein S25 [Source:MGI Symbol;Acc:MGI:1922867]
ENSMUSG00000060636	406.236	524.811	1.29267	0.370351	0.000852312	Rpl35a	ribosomal protein L35A [Source:MGI Symbol;Acc:MGI:1928894]
ENSMUSG00000002504	30.2406	39.3026	1.29395	0.371783	0.0162254	Slc9a3r2	solute carrier family 9 (sodium/hydrogen exchanger), member 3 regulator 2 [Source:MGI Symbol;Acc:MGI:1890662]
ENSMUSG00000024983	19.841	25.3519	1.29438	0.372257	0.0395282	Vti1a	vesicle transport through interaction with t-SNAREs homolog 1A (yeast) [Source:MGI Symbol;Acc:MGI:1855699]
ENSMUSG00000025508	391.816	507.022	1.29462	0.372532	0.00561842	Rplp2	ribosomal protein, large P2 [Source:MGI Symbol;Acc:MGI:1914436]
ENSMUSG00000019929	56.3776	73.4683	1.29512	0.373084	0.00209294	Dcn	decorin [Source:MGI Symbol;Acc:MGI:94872]
ENSMUSG00000035234	16.071	20.4971	1.29556	0.373574	0.0469232	Fam175a	family with sequence similarity 175, member A [Source:MGI Symbol;Acc:MGI:1917931]
ENSMUSG00000061477	830.547	1075.62	1.29581	0.373855	0.000863813	Rps7	ribosomal protein S7 [Source:MGI Symbol;Acc:MGI:1333818]
ENSMUSG00000030091	47.3836	60.3834	1.29583	0.373872	0.0469232	Nup210	nucleoporin 210 [Source:MGI Symbol;Acc:MGI:1859555]
ENSMUSG00000062328	698.302	903.493	1.29624	0.374329	0.0025047	Rpl17	ribosomal protein L17 [Source:MGI Symbol;Acc:MGI:2448270]
ENSMUSG00000040952	568.912	737.545	1.29697	0.375148	0.00155046	Rps19	ribosomal protein S19 [Source:MGI Symbol;Acc:MGI:1333780]
ENSMUSG00000024800	19.8738	25.7135	1.2973	0.375511	0.0141333	Rpp30	ribonuclease P/MRP 30 subunit (human) [Source:MGI Symbol;Acc:MGI:1859683]
ENSMUSG00000018677	162.037	209.839	1.29741	0.37563	0.0169314	Slc25a39	solute carrier family 25, member 39 [Source:MGI Symbol;Acc:MGI:1196386]
ENSMUSG00000079641	455.237	588.282	1.29741	0.375636	0.0089766	Rpl39	ribosomal protein L39 [Source:MGI Symbol;Acc:MGI:1914498]
ENSMUSG00000029521	18.9025	24.7438	1.2979	0.376177	0.0482653	Chek2	CHK2 checkpoint homolog (S. pombe) [Source:MGI Symbol;Acc:MGI:1355321]
ENSMUSG00000075706	222.609	289.135	1.29838	0.376713	0.000852312	Gpx4	glutathione peroxidase 4 [Source:MGI Symbol;Acc:MGI:104767]
ENSMUSG00000038388	63.2952	81.7879	1.29877	0.377141	0.00132904	Mpp6	membrane protein, palmitoylated 6 (MAGUK p55 subfamily member 6) [Source:MGI Symbol;Acc:MGI:1927340]
ENSMUSG00000021400	40.8501	53.6321	1.29904	0.377443	0.0115999	Wrnip1	Werner helicase interacting protein 1 [Source:MGI Symbol;Acc:MGI:1926153]
ENSMUSG00000001156	15.7534	20.4608	1.2994	0.377851	0.0415491	Mxd1	MAX dimerization protein 1 [Source:MGI Symbol;Acc:MGI:96908]
ENSMUSG00000024067	44.1221	57.4443	1.29984	0.378333	0.00531753	Dpy30	dpy-30 homolog (C. elegans) [Source:MGI Symbol;Acc:MGI:1913560]
ENSMUSG00000063605	18.955	24.4455	1.30057	0.379148	0.018142	Ccdc102a	coiled-coil domain containing 102A [Source:MGI Symbol;Acc:MGI:2686927]
ENSMUSG00000027133	55.1511	71.1309	1.3015	0.380172	0.0217558	Nop10	NOP10 ribonucleoprotein homolog (yeast) [Source:MGI Symbol;Acc:MGI:1913431]
ENSMUSG00000024038	76.1175	99.6849	1.30202	0.380749	0.00226115	Ndufv3	NADH dehydrogenase (ubiquinone) flavoprotein 3 [Source:MGI Symbol;Acc:MGI:1890894]
ENSMUSG00000032518	1561.18	2033.49	1.30239	0.381167	0.000948408	Rpsa	ribosomal protein SA [Source:MGI Symbol;Acc:MGI:105381]
ENSMUSG00000021311	42.6234	54.6947	1.30363	0.382539	0.0053881	Mtr	5-methyltetrahydrofolate-homocysteine methyltransferase [Source:MGI Symbol;Acc:MGI:894292]
ENSMUSG00000000594	40.3693	53.8995	1.30386	0.382792	0.0193411	Gm2a	GM2 ganglioside activator protein [Source:MGI Symbol;Acc:MGI:95762]
ENSMUSG00000031875	47.4007	62.9228	1.30402	0.382965	0.0187196	Cmtm3	CKLF-like MARVEL transmembrane domain containing 3 [Source:MGI Symbol;Acc:MGI:2447162]
ENSMUSG00000049517	585.972	763.968	1.30407	0.383025	0.00118262	Rps23	ribosomal protein S23 [Source:MGI Symbol;Acc:MGI:1913725]
ENSMUSG00000063849	9.39608	12.1654	1.30442	0.383408	0.0398692	Ppcdc	phosphopantothenoylcysteine decarboxylase [Source:MGI Symbol;Acc:MGI:1914062]
ENSMUSG00000057036	559.089	728.775	1.3046	0.383604	0.00118262	Gm7536	predicted gene 7536 [Source:MGI Symbol;Acc:MGI:3645137]
ENSMUSG00000022346	35.8882	46.3377	1.30467	0.383687	0.0147735	Myc	myelocytomatosis oncogene [Source:MGI Symbol;Acc:MGI:97250]
ENSMUSG00000026520	39.7952	50.5443	1.30476	0.383786	0.0353157	Pycr2	pyrroline-5-carboxylate reductase family, member 2 [Source:MGI Symbol;Acc:MGI:1277956]
ENSMUSG00000062797	29.4304	38.213	1.30529	0.384366	0.0376878	l7Rn6	lethal, Chr 7, Rinchik 6 [Source:MGI Symbol;Acc:MGI:96738]
ENSMUSG00000001786	22.1887	28.4139	1.30784	0.387191	0.0276942	Fbxo7	F-box protein 7 [Source:MGI Symbol;Acc:MGI:1917004]
ENSMUSG00000073640	346.948	453.1	1.30825	0.387636	0.00362562	Rpl27-ps3	ribosomal protein L27, pseudogene 3 [Source:MGI Symbol;Acc:MGI:3646174]
ENSMUSG00000050299	261.095	342.449	1.30841	0.387817	0.00940987	Gm9843	predicted gene 9843 [Source:MGI Symbol;Acc:MGI:3708621]
ENSMUSG00000031517	16.4597	21.4395	1.30917	0.388655	0.0129125	Gpm6a	glycoprotein m6a [Source:MGI Symbol;Acc:MGI:107671]
ENSMUSG00000022442	15.8944	20.9821	1.3096	0.389124	0.0240652	Ttll1	tubulin tyrosine ligase-like 1 [Source:MGI Symbol;Acc:MGI:2443047]
ENSMUSG00000063236	17.0605	22.207	1.31012	0.389702	0.0407488	1110038F14Rik	RIKEN cDNA 1110038F14 gene [Source:MGI Symbol;Acc:MGI:2152337]
ENSMUSG00000020460	177.949	238.102	1.31032	0.389924	0.0469232	Rps27a	ribosomal protein S27A [Source:MGI Symbol;Acc:MGI:1925544]
ENSMUSG00000047675	992.05	1298.51	1.31051	0.390132	0.000948408	Rps8	ribosomal protein S8 [Source:MGI Symbol;Acc:MGI:98166]
ENSMUSG00000057841	779.38	1019.72	1.31053	0.390152	0.00228003	Rpl32	ribosomal protein L32 [Source:MGI Symbol;Acc:MGI:98038]
ENSMUSG00000067713	64.4004	84.2048	1.31076	0.390403	0.000959579	Prkag1	protein kinase, AMP-activated, gamma 1 non-catalytic subunit [Source:MGI Symbol;Acc:MGI:108411]
ENSMUSG00000019992	14.7169	18.8131	1.31097	0.390636	0.0363849	Fam54a	family with sequence similarity 54, member A [Source:MGI Symbol;Acc:MGI:1919054]
ENSMUSG00000067847	38.6613	50.8901	1.31176	0.391501	0.0103565	Romo1	reactive oxygen species modulator 1 [Source:MGI Symbol;Acc:MGI:1914317]
ENSMUSG00000059895	120.885	157.793	1.31177	0.391513	0.0191849	Ptp4a3	protein tyrosine phosphatase 4a3 [Source:MGI Symbol;Acc:MGI:1277098]
ENSMUSG00000063457	554.789	728.943	1.31323	0.393121	0.000998724	Rps15	ribosomal protein S15 [Source:MGI Symbol;Acc:MGI:98117]
ENSMUSG00000028643	40.544	52.9514	1.3136	0.393531	0.0076454	Ccdc23	coiled-coil domain containing 23 [Source:MGI Symbol;Acc:MGI:1916466]
ENSMUSG00000075486	20.8365	27.5045	1.31365	0.393584	0.018695	Commd6	COMM domain containing 6 [Source:MGI Symbol;Acc:MGI:1913450]
ENSMUSG00000058240	22.2337	28.7172	1.31387	0.393822	0.0199141	Cryzl1	crystallin, zeta (quinone reductase)-like 1 [Source:MGI Symbol;Acc:MGI:1913859]
ENSMUSG00000031516	41.2602	54.3184	1.31685	0.397089	0.00278865	Dctn6	dynactin 6 [Source:MGI Symbol;Acc:MGI:1343154]
ENSMUSG00000021939	317.622	417.351	1.31739	0.397681	0.00550475	Ctsb	cathepsin B [Source:MGI Symbol;Acc:MGI:88561]
ENSMUSG00000030217	33.3695	42.87	1.3176	0.39791	0.0393	Art4	ADP-ribosyltransferase 4 [Source:MGI Symbol;Acc:MGI:1202710]
ENSMUSG00000079557	58.49	76.3531	1.31794	0.398283	0.0230982	2012-03-02	membrane-associated ring finger (C3HC4) 2 [Source:MGI Symbol;Acc:MGI:1925915]
ENSMUSG00000090946	23.0553	29.5774	1.31842	0.398808	0.0384688	2010109K11Rik	RIKEN cDNA 2010109K11 gene [Source:MGI Symbol;Acc:MGI:1919373]
ENSMUSG00000062997	234.12	308.854	1.31851	0.39891	0.008953	Rpl35	ribosomal protein L35 [Source:MGI Symbol;Acc:MGI:1913739]
ENSMUSG00000020029	455.859	600.058	1.31881	0.399238	0.04868	Nudt4	nudix (nucleoside diphosphate linked moiety X)-type motif 4 [Source:MGI Symbol;Acc:MGI:1918457]
ENSMUSG00000028416	119.283	156.554	1.31897	0.399408	0.00361493	Bag1	BCL2-associated athanogene 1 [Source:MGI Symbol;Acc:MGI:108047]
ENSMUSG00000024480	44.9005	58.6694	1.31932	0.399796	0.00513147	Ap3s1	adaptor-related protein complex 3, sigma 1 subunit [Source:MGI Symbol;Acc:MGI:1337062]
ENSMUSG00000024118	13.9194	19.056	1.31942	0.399903	0.045145	1600002H07Rik	RIKEN cDNA 1600002H07 gene [Source:MGI Symbol;Acc:MGI:1919266]
ENSMUSG00000028015	16.3397	22.2136	1.31952	0.400011	0.0420389	Ctso	cathepsin O [Source:MGI Symbol;Acc:MGI:2139628]
ENSMUSG00000034343	45.5139	59.5722	1.3197	0.400214	0.00280737	Ube2f	ubiquitin-conjugating enzyme E2F (putative) [Source:MGI Symbol;Acc:MGI:1915171]
ENSMUSG00000021716	25.2405	32.7972	1.32024	0.400804	0.00725945	Srek1ip1	splicing regulatory glutamine/lysine-rich protein 1interacting protein 1 [Source:MGI Symbol;Acc:MGI:1914538]
ENSMUSG00000010911	19.1592	26.0982	1.32153	0.402209	0.0438749	Apip	APAF1 interacting protein [Source:MGI Symbol;Acc:MGI:1926788]
ENSMUSG00000060143	675.986	895.834	1.32274	0.403527	0.00373052	Gm10076	predicted gene 10076 [Source:MGI Symbol;Acc:MGI:3704451]
ENSMUSG00000060938	640.954	847.509	1.32303	0.403844	0.000242012	Rpl26	ribosomal protein L26 [Source:MGI Symbol;Acc:MGI:106022]
ENSMUSG00000022982	233.432	308.814	1.32349	0.404351	0.000372028	Sod1	superoxide dismutase 1, soluble [Source:MGI Symbol;Acc:MGI:98351]
ENSMUSG00000028495	857.139	1133.23	1.32556	0.406601	0.00617741	Rps6	ribosomal protein S6 [Source:MGI Symbol;Acc:MGI:98159]
ENSMUSG00000068290	23.5222	32.0156	1.3261	0.407193	0.0101695	Ddrgk1	DDRGK domain containing 1 [Source:MGI Symbol;Acc:MGI:1924256]
ENSMUSG00000052957	36.0013	47.1324	1.32643	0.407547	0.0223373	Gas1	growth arrest specific 1 [Source:MGI Symbol;Acc:MGI:95655]
ENSMUSG00000019970	15.6314	20.2586	1.3265	0.407622	0.0418733	Sgk1	serum/glucocorticoid regulated kinase 1 [Source:MGI Symbol;Acc:MGI:1340062]
ENSMUSG00000044894	100.147	133.532	1.3265	0.407626	0.00840479	Uqcrq	ubiquinol-cytochrome c reductase, complex III subunit VII [Source:MGI Symbol;Acc:MGI:107807]
ENSMUSG00000068523	207.836	275.549	1.32723	0.408416	0.000766296	Gng5	guanine nucleotide binding protein (G protein), gamma 5 [Source:MGI Symbol;Acc:MGI:109164]
ENSMUSG00000003423	47.4259	63.1273	1.32758	0.408801	0.000870837	Pih1d1	PIH1 domain containing 1 [Source:MGI Symbol;Acc:MGI:1916095]
ENSMUSG00000062694	28.102	37.5914	1.3276	0.408819	0.0118505	Cav3	caveolin 3 [Source:MGI Symbol;Acc:MGI:107570]
ENSMUSG00000081485	20.46	26.4735	1.3278	0.409039	0.0363789	Gm12338	predicted gene 12338 [Source:MGI Symbol;Acc:MGI:3650622]
ENSMUSG00000023942	61.3561	80.498	1.32834	0.409623	0.029245	Slc29a1	solute carrier family 29 (nucleoside transporters), member 1 [Source:MGI Symbol;Acc:MGI:1927073]
ENSMUSG00000050549	12.7387	16.6519	1.32838	0.409663	0.0448805	5730508B09Rik	RIKEN cDNA 5730508B09 gene [Source:MGI Symbol;Acc:MGI:1917867]
ENSMUSG00000028843	32.7873	43.7731	1.32852	0.409823	0.0104102	Sh3bgrl3	SH3 domain binding glutamic acid-rich protein-like 3 [Source:MGI Symbol;Acc:MGI:1920973]
ENSMUSG00000018819	43.9885	58.7089	1.32874	0.410064	0.00245434	Lsp1	lymphocyte specific 1 [Source:MGI Symbol;Acc:MGI:96832]
ENSMUSG00000064341	4159.6	5527.51	1.32951	0.410898	0.00958402	mt-Nd1	mitochondrially encoded NADH dehydrogenase 1 [Source:MGI Symbol;Acc:MGI:101787]
ENSMUSG00000005667	57.7614	75.7417	1.33052	0.411995	0.00821483	Mthfd2	methylenetetrahydrofolate dehydrogenase (NAD+ dependent), methenyltetrahydrofolate cyclohydrolase [Source:MGI Symbol;Acc:MGI:1338850]
ENSMUSG00000066826	28.2064	37.3128	1.33053	0.412006	0.00854064	Gm10182	predicted pseudogene 10182 [Source:MGI Symbol;Acc:MGI:3704327]
ENSMUSG00000047557	15.2758	20.4303	1.33112	0.412639	0.0306475	Lxn	latexin [Source:MGI Symbol;Acc:MGI:107633]
ENSMUSG00000058546	795.258	1056.55	1.33127	0.412808	0.00111185	Rpl23a	ribosomal protein L23A [Source:MGI Symbol;Acc:MGI:3040672]
ENSMUSG00000029642	72.529	96.7086	1.33238	0.414002	0.00494832	Polr1d	polymerase (RNA) I polypeptide D [Source:MGI Symbol;Acc:MGI:108403]
ENSMUSG00000050708	1172.31	1559.85	1.33241	0.414039	0.0064346	Ftl1	ferritin light chain 1 [Source:MGI Symbol;Acc:MGI:95589]
ENSMUSG00000000948	53.3437	71.097	1.33264	0.414289	0.00159715	Snrpn	small nuclear ribonucleoprotein N [Source:MGI Symbol;Acc:MGI:98347]
ENSMUSG00000021243	29.6135	39.3151	1.33277	0.414431	0.00943057	Fcf1	FCF1 small subunit (SSU) processome component homolog (S. cerevisiae) [Source:MGI Symbol;Acc:MGI:1920986]
ENSMUSG00000061983	883.118	1176.34	1.33321	0.414899	0.0010153	Rps12	ribosomal protein S12 [Source:MGI Symbol;Acc:MGI:98105]
ENSMUSG00000003380	37.1457	49.424	1.33333	0.415034	0.0108806	Rabac1	Rab acceptor 1 (prenylated) [Source:MGI Symbol;Acc:MGI:1201692]
ENSMUSG00000067288	208.789	278.471	1.33352	0.415236	0.00382304	Rps28	ribosomal protein S28 [Source:MGI Symbol;Acc:MGI:1859516]
ENSMUSG00000038695	64.6984	85.9191	1.33437	0.416159	0.00514479	Josd2	Josephin domain containing 2 [Source:MGI Symbol;Acc:MGI:1913374]
ENSMUSG00000044221	132.478	176.857	1.33456	0.416368	0.00176279	Grsf1	G-rich RNA sequence binding factor 1 [Source:MGI Symbol;Acc:MGI:106479]
ENSMUSG00000030055	19.3264	25.3939	1.33516	0.41701	0.0146568	Rab43	RAB43, member RAS oncogene family [Source:MGI Symbol;Acc:MGI:1917084]
ENSMUSG00000025362	453.075	604.748	1.33589	0.417803	0.00148188	Rps26	ribosomal protein S26 [Source:MGI Symbol;Acc:MGI:1351628]
ENSMUSG00000016427	50.0118	67.0872	1.33603	0.417956	0.00399	Ndufa1	NADH dehydrogenase (ubiquinone) 1 alpha subcomplex, 1 [Source:MGI Symbol;Acc:MGI:1929511]
ENSMUSG00000026966	40.7934	54.7576	1.33657	0.418533	0.00244171	Ssna1	Sjogren's syndrome nuclear autoantigen 1 [Source:MGI Symbol;Acc:MGI:1915725]
ENSMUSG00000032067	23.1053	31.0357	1.33781	0.419876	0.00722387	Pts	6-pyruvoyl-tetrahydropterin synthase [Source:MGI Symbol;Acc:MGI:1338783]
ENSMUSG00000013539	28.8546	39.1944	1.33926	0.421437	0.00484976	D16H22S680E	DNA segment, Chr 16, human D22S680E, expressed [Source:MGI Symbol;Acc:MGI:101825]
ENSMUSG00000023919	23.5252	30.5374	1.33934	0.421527	0.0302992	Cenpq	centromere protein Q [Source:MGI Symbol;Acc:MGI:1933744]
ENSMUSG00000028159	14.8409	20.5159	1.33937	0.42155	0.0344628	Dapp1	dual adaptor for phosphotyrosine and 3-phosphoinositides 1 [Source:MGI Symbol;Acc:MGI:1347063]
ENSMUSG00000015575	52.4274	70.3728	1.33981	0.422031	0.000948408	Atp6v0e	ATPase, H+ transporting, lysosomal V0 subunit E [Source:MGI Symbol;Acc:MGI:1328318]
ENSMUSG00000026027	21.8022	28.9034	1.3402	0.422448	0.00795695	Stradb	STE20-related kinase adaptor beta [Source:MGI Symbol;Acc:MGI:2144047]
ENSMUSG00000027610	17.0474	22.9494	1.34053	0.422799	0.0474169	Gss	glutathione synthetase [Source:MGI Symbol;Acc:MGI:95852]
ENSMUSG00000024146	43.5163	57.5074	1.34059	0.422868	0.0076752	Cript	cysteine-rich PDZ-binding protein [Source:MGI Symbol;Acc:MGI:1929655]
ENSMUSG00000050471	19.5765	26.468	1.34087	0.423174	0.00708228	Fam118b	family with sequence similarity 118, member B [Source:MGI Symbol;Acc:MGI:1924483]
ENSMUSG00000008429	27.5653	36.9124	1.34099	0.423302	0.0107485	Herpud2	HERPUD family member 2 [Source:MGI Symbol;Acc:MGI:1915393]
ENSMUSG00000016481	31.7503	42.1562	1.34174	0.424104	0.00349893	Cr1l	complement component (3b/4b) receptor 1-like [Source:MGI Symbol;Acc:MGI:88513]
ENSMUSG00000090122	24.5024	34.4796	1.34468	0.427265	0.0189138	Kcne1l	potassium voltage-gated channel, Isk-related family, member 1-like, pseudogene [Source:MGI Symbol;Acc:MGI:1913490]
ENSMUSG00000032026	43.9146	58.6251	1.34535	0.427978	0.0056884	Rexo2	REX2, RNA exonuclease 2 homolog (S. cerevisiae) [Source:MGI Symbol;Acc:MGI:1888981]
ENSMUSG00000032679	50.2521	67.2337	1.34559	0.428235	0.00921552	Cd59a	CD59a antigen [Source:MGI Symbol;Acc:MGI:109177]
ENSMUSG00000027811	15.0972	19.516	1.34612	0.428809	0.0337764	4930579G24Rik	RIKEN cDNA 4930579G24 gene [Source:MGI Symbol;Acc:MGI:1923189]
ENSMUSG00000029994	8.48343	11.1191	1.34648	0.429189	0.0428681	Anxa4	annexin A4 [Source:MGI Symbol;Acc:MGI:88030]
ENSMUSG00000021286	21.8136	29.8247	1.34816	0.430988	0.0133444	Zfyve21	zinc finger, FYVE domain containing 21 [Source:MGI Symbol;Acc:MGI:1915770]
ENSMUSG00000020485	41.9768	56.3116	1.34847	0.431328	0.00360023	Supt4h1	suppressor of Ty 4 homolog 1 (S. cerevisiae) [Source:MGI Symbol;Acc:MGI:107416]
ENSMUSG00000025825	30.7157	41.5696	1.34919	0.432098	0.002326	Iscu	IscU iron-sulfur cluster scaffold homolog (E. coli) [Source:MGI Symbol;Acc:MGI:1913633]
ENSMUSG00000090137	285.976	379.907	1.3492	0.432101	0.0373429	Uba52	ubiquitin A-52 residue ribosomal protein fusion product 1 [Source:MGI Symbol;Acc:MGI:98887]
ENSMUSG00000072940	90.5013	121.776	1.35166	0.434731	0.00614411	Gm10443	predicted pseudogene 10443 [Source:MGI Symbol;Acc:MGI:3704272]
ENSMUSG00000036873	19.3017	26.1133	1.35186	0.434943	0.00966546	2410004B18Rik	RIKEN cDNA 2410004B18 gene [Source:MGI Symbol;Acc:MGI:1913671]
ENSMUSG00000026495	11.8531	16.1303	1.35187	0.434952	0.0179325	Efcab2	EF-hand calcium binding domain 2 [Source:MGI Symbol;Acc:MGI:1915476]
ENSMUSG00000042985	165.727	225.448	1.35442	0.437673	0.00278865	Upk3b	uroplakin 3B [Source:MGI Symbol;Acc:MGI:2140882]
ENSMUSG00000071711	21.3092	28.7451	1.35509	0.438386	0.00851486	Mpst	mercaptopyruvate sulfurtransferase [Source:MGI Symbol;Acc:MGI:2179733]
ENSMUSG00000063235	29.1668	39.5627	1.35576	0.4391	0.00442427	Ptpmt1	protein tyrosine phosphatase, mitochondrial 1 [Source:MGI Symbol;Acc:MGI:1913711]
ENSMUSG00000028776	38.9461	53.0475	1.35617	0.43954	0.0107831	Tinagl1	tubulointerstitial nephritis antigen-like 1 [Source:MGI Symbol;Acc:MGI:2137617]
ENSMUSG00000036825	98.9657	133.451	1.35665	0.44005	0.00619922	Ssx2ip	synovial sarcoma, X breakpoint 2 interacting protein [Source:MGI Symbol;Acc:MGI:2139150]
ENSMUSG00000024663	54.4158	73.1306	1.35706	0.440481	0.0110979	Rab3il1	RAB3A interacting protein (rabin3)-like 1 [Source:MGI Symbol;Acc:MGI:1922010]
ENSMUSG00000023043	38.2704	51.2637	1.35823	0.441726	0.0358785	Krt18	keratin 18 [Source:MGI Symbol;Acc:MGI:96692]
ENSMUSG00000025144	24.6526	33.5408	1.35841	0.441916	0.00233045	Stra13	stimulated by retinoic acid 13 [Source:MGI Symbol;Acc:MGI:894324]
ENSMUSG00000037419	23.4662	31.7074	1.3589	0.442437	0.0311115	Endod1	endonuclease domain containing 1 [Source:MGI Symbol;Acc:MGI:1919196]
ENSMUSG00000021102	123.839	167.087	1.35915	0.442708	0.0194419	Glrx5	glutaredoxin 5 homolog (S. cerevisiae) [Source:MGI Symbol;Acc:MGI:1920296]
ENSMUSG00000024997	150.031	203.536	1.36021	0.443833	0.00227748	Prdx3	peroxiredoxin 3 [Source:MGI Symbol;Acc:MGI:88034]
ENSMUSG00000057130	26.599	36.6608	1.36063	0.444271	0.00717971	Txnl4a	thioredoxin-like 4A [Source:MGI Symbol;Acc:MGI:1351613]
ENSMUSG00000006021	13.6109	18.2908	1.36075	0.444405	0.0138384	Kptn	kaptin [Source:MGI Symbol;Acc:MGI:1890380]
ENSMUSG00000029715	11.4386	15.2538	1.36088	0.444543	0.0230197	Pop7	processing of precursor 7, ribonuclease P family, (S. cerevisiae) [Source:MGI Symbol;Acc:MGI:1921347]
ENSMUSG00000010048	60.6089	81.9535	1.36091	0.44457	0.0126841	Ifrd2	interferon-related developmental regulator 2 [Source:MGI Symbol;Acc:MGI:1316708]
ENSMUSG00000085787	23.6805	32.5329	1.36317	0.446961	0.00362562	Gm13092	predicted gene 13092 [Source:MGI Symbol;Acc:MGI:3649661]
ENSMUSG00000027076	24.2816	33.1465	1.36329	0.447089	0.00542039	Timm10	translocase of inner mitochondrial membrane 10 homolog (yeast) [Source:MGI Symbol;Acc:MGI:1353429]
ENSMUSG00000045629	23.4696	32.225	1.36329	0.447091	0.00733198	Sh3tc2	SH3 domain and tetratricopeptide repeats 2 [Source:MGI Symbol;Acc:MGI:2444417]
ENSMUSG00000036199	84.7806	116.145	1.36351	0.447328	0.000766296	Ndufa13	NADH dehydrogenase (ubiquinone) 1 alpha subcomplex, 13 [Source:MGI Symbol;Acc:MGI:1914434]
ENSMUSG00000042670	36.2388	49.9057	1.36378	0.447615	0.00290954	Immp1l	IMP1 inner mitochondrial membrane peptidase-like (S. cerevisiae) [Source:MGI Symbol;Acc:MGI:1913791]
ENSMUSG00000031974	213.49	289.337	1.36425	0.448104	0.0301398	Abcb10	ATP-binding cassette, sub-family B (MDR/TAP), member 10 [Source:MGI Symbol;Acc:MGI:1860508]
ENSMUSG00000021714	17.0164	22.2245	1.36488	0.448778	0.0355375	Cenpk	centromere protein K [Source:MGI Symbol;Acc:MGI:1926210]
ENSMUSG00000075702	17.7847	25.0184	1.36488	0.448779	0.0129333	Selm	selenoprotein M [Source:MGI Symbol;Acc:MGI:2149786]
ENSMUSG00000040990	71.5744	97.7003	1.36603	0.449986	0.00159715	Sh3kbp1	SH3-domain kinase binding protein 1 [Source:MGI Symbol;Acc:MGI:1889583]
ENSMUSG00000082908	9.75718	13.1465	1.36615	0.450116	0.0374081	Gm13736	predicted gene 13736 [Source:MGI Symbol;Acc:MGI:3650137]
ENSMUSG00000045438	24.1337	33.482	1.36617	0.450136	0.0209769	Cox19	COX19 cytochrome c oxidase assembly homolog (S. cerevisiae) [Source:MGI Symbol;Acc:MGI:1915283]
ENSMUSG00000040997	60.7189	83.2583	1.36652	0.450506	0.00268441	Abhd4	abhydrolase domain containing 4 [Source:MGI Symbol;Acc:MGI:1915938]
ENSMUSG00000019738	19.5643	26.7441	1.36661	0.450606	0.00541422	Polr2i	polymerase (RNA) II (DNA directed) polypeptide I [Source:MGI Symbol;Acc:MGI:1917170]
ENSMUSG00000068115	31.3463	42.1444	1.36691	0.450914	0.00764947	Ninl	ninein-like [Source:MGI Symbol;Acc:MGI:1925427]
ENSMUSG00000003992	40.3331	54.9994	1.36712	0.451136	0.00227748	Ssbp2	single-stranded DNA binding protein 2 [Source:MGI Symbol;Acc:MGI:1914220]
ENSMUSG00000031059	119.986	164.352	1.36831	0.452394	0.000393024	Ndufb11	NADH dehydrogenase (ubiquinone) 1 beta subcomplex, 11 [Source:MGI Symbol;Acc:MGI:1349919]
ENSMUSG00000005161	713.745	975.987	1.36964	0.453796	0.00773063	Prdx2	peroxiredoxin 2 [Source:MGI Symbol;Acc:MGI:109486]
ENSMUSG00000022177	26.7579	37.2397	1.37058	0.454791	0.0101131	Haus4	HAUS augmin-like complex, subunit 4 [Source:MGI Symbol;Acc:MGI:1261794]
ENSMUSG00000037628	14.2668	19.3055	1.37228	0.456575	0.0175643	Cdkn3	cyclin-dependent kinase inhibitor 3 [Source:MGI Symbol;Acc:MGI:1919641]
ENSMUSG00000028717	124.683	170.003	1.37278	0.457101	0.0306169	Tal1	T-cell acute lymphocytic leukemia 1 [Source:MGI Symbol;Acc:MGI:98480]
ENSMUSG00000031015	32.6318	44.8534	1.37307	0.457401	0.00261396	Swap70	SWA-70 protein [Source:MGI Symbol;Acc:MGI:1298390]
ENSMUSG00000030844	13.9895	19.3389	1.37387	0.458247	0.0474169	Rgs10	regulator of G-protein signalling 10 [Source:MGI Symbol;Acc:MGI:1915115]
ENSMUSG00000027840	13.4423	18.5625	1.37586	0.460331	0.012549	Wnt2b	wingless related MMTV integration site 2b [Source:MGI Symbol;Acc:MGI:1261834]
ENSMUSG00000038215	15.9695	21.9238	1.37857	0.463177	0.00622697	BC088983	cDNA sequence BC088983 [Source:MGI Symbol;Acc:MGI:3525111]
ENSMUSG00000059482	17.9096	24.4099	1.37911	0.463742	0.00742697	2610301B20Rik	RIKEN cDNA 2610301B20 gene [Source:MGI Symbol;Acc:MGI:1914407]
ENSMUSG00000034449	29.0701	39.7538	1.37923	0.46386	0.0306596	Dhrs11	dehydrogenase/reductase (SDR family) member 11 [Source:MGI Symbol;Acc:MGI:2652816]
ENSMUSG00000062729	54.9423	75.4328	1.37956	0.464207	0.00431285	Ppox	protoporphyrinogen oxidase [Source:MGI Symbol;Acc:MGI:104968]
ENSMUSG00000074218	27.6621	38.1349	1.3815	0.466231	0.00537471	Cox7a1	cytochrome c oxidase, subunit VIIa 1 [Source:MGI Symbol;Acc:MGI:1316714]
ENSMUSG00000002661	13.0932	18.8833	1.38172	0.466462	0.0341781	Alkbh7	alkB, alkylation repair homolog 7 (E. coli) [Source:MGI Symbol;Acc:MGI:1913650]
ENSMUSG00000073295	20.5212	28.3391	1.38329	0.468103	0.0055494	Nudt11	nudix (nucleoside diphosphate linked moiety X)-type motif 11 [Source:MGI Symbol;Acc:MGI:1930957]
ENSMUSG00000033902	17.1833	25.2517	1.38357	0.468398	0.0268846	Mapkbp1	mitogen-activated protein kinase binding protein 1 [Source:MGI Symbol;Acc:MGI:1347004]
ENSMUSG00000026198	24.582	33.5453	1.38438	0.469244	0.0314222	Abcb6	ATP-binding cassette, sub-family B (MDR/TAP), member 6 [Source:MGI Symbol;Acc:MGI:1921354]
ENSMUSG00000078784	15.4619	21.6527	1.38517	0.470068	0.0207096	1810022K09Rik	RIKEN cDNA 1810022K09 gene [Source:MGI Symbol;Acc:MGI:1916376]
ENSMUSG00000090733	344.115	476.347	1.38684	0.471797	0.000393024	Rps27	ribosomal protein S27 [Source:MGI Symbol;Acc:MGI:1888676]
ENSMUSG00000023074	30.9155	43.6	1.387	0.471968	0.00619922	Mospd1	motile sperm domain containing 1 [Source:MGI Symbol;Acc:MGI:1917630]
ENSMUSG00000036315	13.4338	19.3346	1.38777	0.472768	0.0242127	Znrd1	zinc ribbon domain containing, 1 [Source:MGI Symbol;Acc:MGI:1913386]
ENSMUSG00000036718	10.9421	14.5382	1.39108	0.476206	0.0357371	Micall2	MICAL-like 2 [Source:MGI Symbol;Acc:MGI:2444818]
ENSMUSG00000030681	11.1132	15.6074	1.39284	0.478029	0.0431512	Mvp	major vault protein [Source:MGI Symbol;Acc:MGI:1925638]
ENSMUSG00000041180	26.4259	36.781	1.39317	0.478369	0.0458439	Hectd2	HECT domain containing 2 [Source:MGI Symbol;Acc:MGI:2442663]
ENSMUSG00000074129	1084.48	1510.32	1.39359	0.478807	0.00038016	Rpl13a	ribosomal protein L13A [Source:MGI Symbol;Acc:MGI:1351455]
ENSMUSG00000038893	33.0374	44.9577	1.39472	0.479977	0.0247304	Fam117a	family with sequence similarity 117, member A [Source:MGI Symbol;Acc:MGI:2144564]
ENSMUSG00000047676	359.078	498.136	1.39548	0.480762	0.0420202	Rpsa-ps10	ribosomal protein SA, pseudogene 10 [Source:MGI Symbol;Acc:MGI:3704228]
ENSMUSG00000031543	179.235	249.467	1.3968	0.482127	0.0249349	Ank1	ankyrin 1, erythroid [Source:MGI Symbol;Acc:MGI:88024]
ENSMUSG00000019124	19.5669	26.863	1.39769	0.483041	0.0177618	Scrn1	secernin 1 [Source:MGI Symbol;Acc:MGI:1917188]
ENSMUSG00000001018	33.5169	46.8158	1.398	0.483365	0.00181524	Snapin	SNAP-associated protein [Source:MGI Symbol;Acc:MGI:1333745]
ENSMUSG00000019066	10.5741	14.26	1.39976	0.485177	0.0475229	Rab3d	RAB3D, member RAS oncogene family [Source:MGI Symbol;Acc:MGI:97844]
ENSMUSG00000039680	28.086	39.1149	1.39997	0.485397	0.00585135	Mrps6	mitochondrial ribosomal protein S6 [Source:MGI Symbol;Acc:MGI:2153111]
ENSMUSG00000021697	11.5429	15.907	1.4001	0.485529	0.0197642	Depdc1b	DEP domain containing 1B [Source:MGI Symbol;Acc:MGI:2145425]
ENSMUSG00000046573	14.3235	19.669	1.40022	0.485656	0.0110921	Lyrm4	LYR motif containing 4 [Source:MGI Symbol;Acc:MGI:2683538]
ENSMUSG00000018217	63.3265	89.5406	1.4005	0.485944	0.000988487	Pmp22	peripheral myelin protein 22 [Source:MGI Symbol;Acc:MGI:97631]
ENSMUSG00000006651	55.7497	79.178	1.40224	0.487732	0.00159715	Aplp1	amyloid beta (A4) precursor-like protein 1 [Source:MGI Symbol;Acc:MGI:88046]
ENSMUSG00000049687	24.9773	34.6421	1.40241	0.48791	0.00552815	Fam109b	family with sequence similarity 109, member B [Source:MGI Symbol;Acc:MGI:2443609]
ENSMUSG00000006931	55.6561	79.3009	1.40245	0.487949	0.001714	Leprel4	leprecan-like 4 [Source:MGI Symbol;Acc:MGI:1913430]
ENSMUSG00000027078	82.5319	114.241	1.40267	0.488176	0.045916	Ube2l6	ubiquitin-conjugating enzyme E2L 6 [Source:MGI Symbol;Acc:MGI:1914500]
ENSMUSG00000033186	92.0177	128.137	1.40329	0.488815	0.000551613	Mzt1	mitotic spindle organizing protein 1 [Source:MGI Symbol;Acc:MGI:1924039]
ENSMUSG00000030714	10.6992	15.0726	1.40335	0.48887	0.0274389	Ccdc101	coiled-coil domain containing 101 [Source:MGI Symbol;Acc:MGI:1922815]
ENSMUSG00000033152	9.23473	13.4929	1.40555	0.491133	0.0301398	Podxl2	podocalyxin-like 2 [Source:MGI Symbol;Acc:MGI:2442488]
ENSMUSG00000029142	47.6054	66.7901	1.40815	0.4938	0.0026648	Mrpl33	mitochondrial ribosomal protein L33 [Source:MGI Symbol;Acc:MGI:2137225]
ENSMUSG00000026389	38.2172	52.3385	1.40817	0.493821	0.0237042	Steap3	STEAP family member 3 [Source:MGI Symbol;Acc:MGI:1915678]
ENSMUSG00000023990	13.3555	18.7579	1.40835	0.494005	0.0177937	Tcfeb	transcription factor EB [Source:MGI Symbol;Acc:MGI:103270]
ENSMUSG00000075266	22.8517	32.1936	1.40835	0.494007	0.0021944	Cenpw	centromere protein W [Source:MGI Symbol;Acc:MGI:1913561]
ENSMUSG00000037563	444.893	629.024	1.40927	0.49495	0.00180776	Rps16	ribosomal protein S16 [Source:MGI Symbol;Acc:MGI:98118]
ENSMUSG00000021361	191.391	268.544	1.4093	0.494977	0.00905317	Tmem14c	transmembrane protein 14C [Source:MGI Symbol;Acc:MGI:1913404]
ENSMUSG00000000901	9.52111	13.6717	1.40962	0.495308	0.0391755	Mmp11	matrix metallopeptidase 11 [Source:MGI Symbol;Acc:MGI:97008]
ENSMUSG00000021702	62.9354	92.3197	1.41104	0.496763	0.0472737	Thbs4	thrombospondin 4 [Source:MGI Symbol;Acc:MGI:1101779]
ENSMUSG00000030291	45.0817	63.1574	1.41236	0.498106	0.00150272	Med21	mediator complex subunit 21 [Source:MGI Symbol;Acc:MGI:1347064]
ENSMUSG00000029802	86.5854	121.666	1.41255	0.4983	0.00518525	Abcg2	ATP-binding cassette, sub-family G (WHITE), member 2 [Source:MGI Symbol;Acc:MGI:1347061]
ENSMUSG00000054057	15.7672	22.7167	1.41298	0.498746	0.0078522	A930004D18Rik	RIKEN cDNA A930004D18 gene [Source:MGI Symbol;Acc:MGI:1925190]
ENSMUSG00000044285	53.3414	75.3373	1.41311	0.498876	0.0140266	Gm1821	predicted gene 1821 [Source:MGI Symbol;Acc:MGI:3037679]
ENSMUSG00000063873	7.10675	9.82015	1.4135	0.499267	0.036388	Slc24a3	solute carrier family 24 (sodium/potassium/calcium exchanger), member 3 [Source:MGI Symbol;Acc:MGI:2137513]
ENSMUSG00000019872	10.7307	15.6957	1.41396	0.499739	0.0206552	Smpdl3a	sphingomyelin phosphodiesterase, acid-like 3A [Source:MGI Symbol;Acc:MGI:1931437]
ENSMUSG00000031119	34.6112	51.5893	1.41465	0.500448	0.0430884	Gpc4	glypican 4 [Source:MGI Symbol;Acc:MGI:104902]
ENSMUSG00000025374	37.6833	53.0377	1.41483	0.500624	0.00103704	Obfc2b	oligonucleotide/oligosaccharide-binding fold containing 2B [Source:MGI Symbol;Acc:MGI:1917167]
ENSMUSG00000024206	7.53666	11.127	1.41633	0.50216	0.0486975	Rfx2	regulatory factor X, 2 (influences HLA class II expression) [Source:MGI Symbol;Acc:MGI:106583]
ENSMUSG00000048497	21.9044	31.1559	1.41741	0.503257	0.00221845	Mmgt2	membrane magnesium transporter 2 [Source:MGI Symbol;Acc:MGI:2448491]
ENSMUSG00000052353	15.9748	22.2699	1.41749	0.50334	0.0306169	9930013L23Rik	RIKEN cDNA 9930013L23 gene [Source:MGI Symbol;Acc:MGI:2443629]
ENSMUSG00000026532	177.693	250.052	1.41804	0.503898	0.0390571	Spna1	spectrin alpha 1 [Source:MGI Symbol;Acc:MGI:98385]
ENSMUSG00000038526	20.1784	29.6094	1.41805	0.503905	0.00733198	Car14	carbonic anhydrase 14 [Source:MGI Symbol;Acc:MGI:1344341]
ENSMUSG00000044788	8.51018	12.3987	1.41834	0.504207	0.0379558	Fads6	fatty acid desaturase domain family, member 6 [Source:MGI Symbol;Acc:MGI:3039592]
ENSMUSG00000039016	43.5531	62.0009	1.41853	0.504398	0.000852312	Timm8b	translocase of inner mitochondrial membrane 8 homolog b (yeast) [Source:MGI Symbol;Acc:MGI:1353424]
ENSMUSG00000022013	34.414	48.3843	1.41858	0.504445	0.00321237	Dnajc15	DnaJ (Hsp40) homolog, subfamily C, member 15 [Source:MGI Symbol;Acc:MGI:1913398]
ENSMUSG00000034557	41.7695	59.2578	1.42007	0.505965	0.0010349	Zfyve9	zinc finger, FYVE domain containing 9 [Source:MGI Symbol;Acc:MGI:2652838]
ENSMUSG00000048899	9.75227	14.206	1.42013	0.506026	0.0357371	Rimkla	ribosomal modification protein rimK-like family member A [Source:MGI Symbol;Acc:MGI:3040686]
ENSMUSG00000055128	11.431	16.1207	1.42088	0.506784	0.0228977	Cgrrf1	cell growth regulator with ring finger domain 1 [Source:MGI Symbol;Acc:MGI:1916368]
ENSMUSG00000019883	34.1103	47.9861	1.42214	0.508061	0.00708	Echdc1	enoyl Coenzyme A hydratase domain containing 1 [Source:MGI Symbol;Acc:MGI:1277169]
ENSMUSG00000052397	166.146	237.182	1.42448	0.510438	0.000312855	Ezr	ezrin [Source:MGI Symbol;Acc:MGI:98931]
ENSMUSG00000032380	11.5124	16.3231	1.42528	0.511247	0.0438749	Dapk2	death-associated protein kinase 2 [Source:MGI Symbol;Acc:MGI:1341297]
ENSMUSG00000002944	35.9678	51.1053	1.42651	0.512494	0.00341028	Cd36	CD36 antigen [Source:MGI Symbol;Acc:MGI:107899]
ENSMUSG00000026107	17.3506	24.6891	1.42654	0.512525	0.0257558	Obfc2a	oligonucleotide/oligosaccharide-binding fold containing 2A [Source:MGI Symbol;Acc:MGI:1923258]
ENSMUSG00000021069	48.6211	69.0212	1.42727	0.513253	0.000964719	Pygl	liver glycogen phosphorylase [Source:MGI Symbol;Acc:MGI:97829]
ENSMUSG00000016458	46.4401	66.8652	1.4283	0.5143	0.00172579	Wt1	Wilms tumor 1 homolog [Source:MGI Symbol;Acc:MGI:98968]
ENSMUSG00000034041	21.8072	31.5573	1.42942	0.515431	0.00625949	Lyl1	lymphoblastomic leukemia 1 [Source:MGI Symbol;Acc:MGI:96891]
ENSMUSG00000039199	6.76704	10.2369	1.42949	0.515496	0.0487577	Zdhhc1	zinc finger, DHHC domain containing 1 [Source:MGI Symbol;Acc:MGI:1918046]
ENSMUSG00000049760	49.0367	69.8621	1.42974	0.515758	0.00103704	2410015M20Rik	RIKEN cDNA 2410015M20 gene [Source:MGI Symbol;Acc:MGI:2442174]
ENSMUSG00000024588	209.582	298.344	1.43011	0.516124	0.0118505	Fech	ferrochelatase [Source:MGI Symbol;Acc:MGI:95513]
ENSMUSG00000044086	19.5359	28.6446	1.43255	0.51859	0.00945605	Lmod3	leiomodin 3 (fetal) [Source:MGI Symbol;Acc:MGI:2444169]
ENSMUSG00000020427	21.9017	31.6607	1.43326	0.519302	0.00480108	Igfbp3	insulin-like growth factor binding protein 3 [Source:MGI Symbol;Acc:MGI:96438]
ENSMUSG00000024661	873.48	1250.1	1.43431	0.520359	0.00742697	Fth1	ferritin heavy chain 1 [Source:MGI Symbol;Acc:MGI:95588]
ENSMUSG00000042406	176.588	252.656	1.43561	0.521667	0.00123935	Atf4	activating transcription factor 4 [Source:MGI Symbol;Acc:MGI:88096]
ENSMUSG00000030301	20.4718	29.2394	1.43815	0.524213	0.00930937	Ccdc91	coiled-coil domain containing 91 [Source:MGI Symbol;Acc:MGI:1914265]
ENSMUSG00000022351	73.3363	105.919	1.43831	0.524371	0.00118262	Sqle	squalene epoxidase [Source:MGI Symbol;Acc:MGI:109296]
ENSMUSG00000019792	16.4043	23.4564	1.43946	0.525523	0.0110921	Trmt11	tRNA methyltransferase 11 homolog (S. cerevisiae) [Source:MGI Symbol;Acc:MGI:1920931]
ENSMUSG00000018983	37.6746	53.4878	1.44042	0.526493	0.00513814	E2f2	E2F transcription factor 2 [Source:MGI Symbol;Acc:MGI:1096341]
ENSMUSG00000020003	19.2516	26.7711	1.44056	0.526634	0.0094496	Pex7	peroxisomal biogenesis factor 7 [Source:MGI Symbol;Acc:MGI:1321392]
ENSMUSG00000021253	14.7327	21.5361	1.44138	0.527454	0.00577644	Tgfb3	transforming growth factor, beta 3 [Source:MGI Symbol;Acc:MGI:98727]
ENSMUSG00000003198	4.78373	7.01852	1.44214	0.528215	0.0358785	Zfp959	zinc finger protein 959 [Source:MGI Symbol;Acc:MGI:2385058]
ENSMUSG00000073469	40.5492	62.262	1.44257	0.528639	0.0418714	Rnaset2a	ribonuclease T2A [Source:MGI Symbol;Acc:MGI:1915445]
ENSMUSG00000037286	107.041	154.094	1.44381	0.529877	6.8e-05	Stag1	stromal antigen 1 [Source:MGI Symbol;Acc:MGI:1098658]
ENSMUSG00000040435	31.863	45.1459	1.44613	0.532199	0.00614488	Ppp1r15a	protein phosphatase 1, regulatory (inhibitor) subunit 15A [Source:MGI Symbol;Acc:MGI:1927072]
ENSMUSG00000033685	167.903	242.492	1.44716	0.533224	0.0189842	Ucp2	uncoupling protein 2 (mitochondrial, proton carrier) [Source:MGI Symbol;Acc:MGI:109354]
ENSMUSG00000023147	54.7299	80.5965	1.44776	0.533818	0.000998184	Wrb	tryptophan rich basic protein [Source:MGI Symbol;Acc:MGI:2136882]
ENSMUSG00000031532	58.663	85.7696	1.44843	0.534488	0.000365156	Tmem66	transmembrane protein 66 [Source:MGI Symbol;Acc:MGI:1915137]
ENSMUSG00000029703	32.5377	47.0738	1.44908	0.535135	0.000370393	Lrwd1	leucine-rich repeats and WD repeat domain containing 1 [Source:MGI Symbol;Acc:MGI:1918985]
ENSMUSG00000020477	29.1114	41.5955	1.44959	0.535645	0.00955522	Mrps24	mitochondrial ribosomal protein S24 [Source:MGI Symbol;Acc:MGI:1928142]
ENSMUSG00000041801	21.3992	31.9696	1.45138	0.537426	0.00499915	Phlda3	pleckstrin homology-like domain, family A, member 3 [Source:MGI Symbol;Acc:MGI:1351485]
ENSMUSG00000023868	13.662	20.1663	1.4515	0.537543	0.0170568	Pde10a	phosphodiesterase 10A [Source:MGI Symbol;Acc:MGI:1345143]
ENSMUSG00000010830	14.5895	21.5729	1.45327	0.539304	0.00955522	Kdelr3	KDEL (Lys-Asp-Glu-Leu) endoplasmic reticulum protein retention receptor 3 [Source:MGI Symbol;Acc:MGI:2145953]
ENSMUSG00000042770	47.491	68.3757	1.45366	0.539688	0.00714792	Hebp1	heme binding protein 1 [Source:MGI Symbol;Acc:MGI:1333880]
ENSMUSG00000018566	15.3228	24.105	1.45386	0.53989	0.0394179	Slc2a4	solute carrier family 2 (facilitated glucose transporter), member 4 [Source:MGI Symbol;Acc:MGI:95758]
ENSMUSG00000026333	6.99839	10.143	1.45389	0.539923	0.0449661	Gin1	gypsy retrotransposon integrase 1 [Source:MGI Symbol;Acc:MGI:2182036]
ENSMUSG00000023216	81.4062	117.235	1.45621	0.54222	0.0216108	Epb4.2	erythrocyte protein band 4.2 [Source:MGI Symbol;Acc:MGI:95402]
ENSMUSG00000027075	64.0192	92.3749	1.45765	0.543644	0.00958402	Slc43a1	solute carrier family 43, member 1 [Source:MGI Symbol;Acc:MGI:1931352]
ENSMUSG00000092397	21.2381	31.2936	1.45832	0.544309	0.00278865	C130080G10Rik	RIKEN cDNA C130080G10 gene [Source:MGI Symbol;Acc:MGI:4844008]
[truncated: 336 more rows]

## Sheet: DEG het vs hom 
ID	ave_het	ave_hom	foldChange	logFC	adj. p-val	mgi_symbol	description
ENSMUSG00000048087	61.2725	0.686629	-338.579	-8.40335	0.0023454	Gm4737	predicted gene 4737 [Source:MGI Symbol;Acc:MGI:3643647]
ENSMUSG00000062353	47.7345	0.636035	-101.426	-6.66429	0.000150237	Gm15772	predicted gene 15772 [Source:MGI Symbol;Acc:MGI:3805541]
ENSMUSG00000048149	1.77509	0.0810653	-23.4698	-4.55274	0.00131695	Gm12663	predicted gene 12663 [Source:MGI Symbol;Acc:MGI:3652168]
ENSMUSG00000069515	1.89436	0.269593	-11.2415	-3.49077	0.00658511	Lyz1	lysozyme 1 [Source:MGI Symbol;Acc:MGI:96902]
ENSMUSG00000040412	2.07836	0.496679	-9.67977	-3.27497	0.0166108	5330417C22Rik	RIKEN cDNA 5330417C22 gene [Source:MGI Symbol;Acc:MGI:1923930]
ENSMUSG00000051262	1.17318	0.193898	-9.304	-3.21785	0.0173326	Cml3	camello-like 3 [Source:MGI Symbol;Acc:MGI:2136449]
ENSMUSG00000052581	2.13857	0.292494	-9.11162	-3.18771	0.0110698	Lrrtm4	leucine rich repeat transmembrane neuronal 4 [Source:MGI Symbol;Acc:MGI:2389180]
ENSMUSG00000078137	1.47568	0.167501	-8.65612	-3.11372	0.0036497	Gm1337	predicted gene 1337 [Source:MGI Symbol;Acc:MGI:2686183]
ENSMUSG00000021070	1.54227	0.262475	-8.21718	-3.03864	0.0224828	Bdkrb2	bradykinin receptor, beta 2 [Source:MGI Symbol;Acc:MGI:102845]
ENSMUSG00000072676	2.70208	0.61883	-7.79811	-2.96312	0.0313621	Gm10395	predicted gene 10395 [Source:MGI Symbol;Acc:MGI:3711260]
ENSMUSG00000092595	2.09492	0.501333	-7.45678	-2.89855	0.0337082	Gm20427	predicted gene 20427 [Source:MGI Symbol;Acc:MGI:5141892]
ENSMUSG00000031097	23.6176	3.78962	-6.98354	-2.80396	2.01514e-05	Tnni2	troponin I, skeletal, fast 2 [Source:MGI Symbol;Acc:MGI:105070]
ENSMUSG00000063903	1.70238	0.317596	-5.85325	-2.54924	0.0166108	Klk1	kallikrein 1 [Source:MGI Symbol;Acc:MGI:102850]
ENSMUSG00000047415	3.15151	0.699569	-5.76766	-2.52799	0.00426295	Gpr68	G protein-coupled receptor 68 [Source:MGI Symbol;Acc:MGI:2441763]
ENSMUSG00000083657	3.82259	0.937131	-5.17735	-2.37221	0.0387948	Gm12245	predicted gene 12245 [Source:MGI Symbol;Acc:MGI:3649494]
ENSMUSG00000046182	12.5885	2.74464	-5.00405	-2.3231	0.000128716	Gsg1l	GSG1-like [Source:MGI Symbol;Acc:MGI:2685483]
ENSMUSG00000034009	3.40133	1.33166	-4.63559	-2.21275	0.0147486	Rxfp1	relaxin/insulin-like family peptide receptor 1 [Source:MGI Symbol;Acc:MGI:2682211]
ENSMUSG00000081272	9.04539	4.85441	-4.53684	-2.18169	0.0363242	Gm13509	predicted gene 13509 [Source:MGI Symbol;Acc:MGI:3649640]
ENSMUSG00000007279	8.86027	2.19821	-4.22327	-2.07836	0.000450899	Scube2	signal peptide, CUB domain, EGF-like 2 [Source:MGI Symbol;Acc:MGI:1928765]
ENSMUSG00000027603	1.98749	0.45333	-4.21789	-2.07652	0.0197115	Ggt7	gamma-glutamyltransferase 7 [Source:MGI Symbol;Acc:MGI:1913385]
ENSMUSG00000024907	2.61692	0.831681	-4.18717	-2.06598	0.0130431	Gal	galanin [Source:MGI Symbol;Acc:MGI:95637]
ENSMUSG00000090425	6.15872	2.54577	-4.03838	-2.01378	0.0137756	Efna5	ephrin A5 [Source:MGI Symbol;Acc:MGI:107444]
ENSMUSG00000046191	1.56699	0.430428	-4.00859	-2.0031	0.0338348	Pcdhb20	protocadherin beta 20 [Source:MGI Symbol;Acc:MGI:2136758]
ENSMUSG00000075588	2.33225	0.933773	-4.00313	-2.00113	0.041006	Hoxb2	homeobox B2 [Source:MGI Symbol;Acc:MGI:96183]
ENSMUSG00000021567	3.3453	0.788331	-3.97003	-1.98915	0.0049257	Nkd2	naked cuticle 2 homolog (Drosophila) [Source:MGI Symbol;Acc:MGI:1919543]
ENSMUSG00000029123	2.04104	0.567457	-3.95755	-1.98461	0.0263637	Stk32b	serine/threonine kinase 32B [Source:MGI Symbol;Acc:MGI:1927552]
ENSMUSG00000050541	6.67803	1.87175	-3.95745	-1.98457	0.000591196	Adra1b	adrenergic receptor, alpha 1b [Source:MGI Symbol;Acc:MGI:104774]
ENSMUSG00000020891	3.00708	1.05955	-3.90592	-1.96566	0.0141152	Alox8	arachidonate 8-lipoxygenase [Source:MGI Symbol;Acc:MGI:1098228]
ENSMUSG00000027208	1.66722	0.438968	-3.83697	-1.93997	0.0231252	Fgf7	fibroblast growth factor 7 [Source:MGI Symbol;Acc:MGI:95521]
ENSMUSG00000063430	4.77692	1.43828	-3.75003	-1.9069	0.00702919	Wscd2	WSC domain containing 2 [Source:MGI Symbol;Acc:MGI:2445030]
ENSMUSG00000061062	9.64619	2.81011	-3.71719	-1.89421	0.0368704	Gm10093	predicted pseudogene 10093 [Source:MGI Symbol;Acc:MGI:3704479]
ENSMUSG00000030532	8.08198	2.42309	-3.71379	-1.89289	0.0020425	Hddc3	HD domain containing 3 [Source:MGI Symbol;Acc:MGI:1915945]
ENSMUSG00000045179	4.38289	1.30604	-3.56249	-1.83289	0.013899	Sox3	SRY-box containing gene 3 [Source:MGI Symbol;Acc:MGI:98365]
ENSMUSG00000052133	2.94428	0.951757	-3.50521	-1.8095	0.00726142	Sema5b	sema domain, seven thrombospondin repeats (type 1 and type 1-like), transmembrane domain (TM) and short cytoplasmic domain, (semaphorin) 5B [Source:MGI Symbol;Acc:MGI:107555]
ENSMUSG00000057123	142.057	45.1579	-3.3764	-1.75549	0.000103063	Gja5	gap junction protein, alpha 5 [Source:MGI Symbol;Acc:MGI:95716]
ENSMUSG00000069911	2.72974	0.860404	-3.28647	-1.71654	0.00779045	Fam196b	family with sequence similarity 196, member B [Source:MGI Symbol;Acc:MGI:3643491]
ENSMUSG00000022537	27.5189	9.04754	-3.15	-1.65535	0.00015221	Tmem44	transmembrane protein 44 [Source:MGI Symbol;Acc:MGI:1924489]
ENSMUSG00000053441	11.0704	3.6984	-3.10246	-1.63341	0.00037477	Adamts19	a disintegrin-like and metallopeptidase (reprolysin type) with thrombospondin type 1 motif, 19 [Source:MGI Symbol;Acc:MGI:2442875]
ENSMUSG00000020890	2.33957	0.891719	-3.08679	-1.62611	0.0151185	Gucy2e	guanylate cyclase 2e [Source:MGI Symbol;Acc:MGI:105123]
ENSMUSG00000047085	17.0135	6.26454	-3.05301	-1.61023	0.000179212	Lrrc4b	leucine rich repeat containing 4B [Source:MGI Symbol;Acc:MGI:3027390]
ENSMUSG00000031448	38.1534	12.5941	-3.00404	-1.5869	2.64324e-05	Adprhl1	ADP-ribosylhydrolase like 1 [Source:MGI Symbol;Acc:MGI:2442168]
ENSMUSG00000007805	3.1357	1.06692	-2.90933	-1.54069	0.0220901	Twist2	twist homolog 2 (Drosophila) [Source:MGI Symbol;Acc:MGI:104685]
ENSMUSG00000043587	33.8176	12.3775	-2.89511	-1.53362	5.54825e-05	Acpl2	acid phosphatase-like 2 [Source:MGI Symbol;Acc:MGI:2442444]
ENSMUSG00000028133	2.51272	0.909703	-2.8852	-1.52867	0.0210394	Rwdd3	RWD domain containing 3 [Source:MGI Symbol;Acc:MGI:1920420]
ENSMUSG00000015377	10.9409	3.77487	-2.82004	-1.49571	0.000749316	Fam116b	family with sequence similarity 116, member B [Source:MGI Symbol;Acc:MGI:1916690]
ENSMUSG00000031837	3.45939	1.54529	-2.80498	-1.48799	0.0394096	Necab2	N-terminal EF-hand calcium binding protein 2 [Source:MGI Symbol;Acc:MGI:2152211]
ENSMUSG00000039899	32.7641	13.0159	-2.75738	-1.4633	0.000150237	Fgl2	fibrinogen-like protein 2 [Source:MGI Symbol;Acc:MGI:103266]
ENSMUSG00000032911	40.4379	16.1365	-2.75239	-1.46068	0.000797008	Cspg4	chondroitin sulfate proteoglycan 4 [Source:MGI Symbol;Acc:MGI:2153093]
ENSMUSG00000038602	5.87275	2.24751	-2.74964	-1.45924	0.00169815	Slc35f1	solute carrier family 35, member F1 [Source:MGI Symbol;Acc:MGI:2139810]
ENSMUSG00000047793	4.35609	1.53053	-2.74358	-1.45606	0.00641812	Sned1	sushi, nidogen and EGF-like domains 1 [Source:MGI Symbol;Acc:MGI:3045960]
ENSMUSG00000067586	23.1192	8.95697	-2.74236	-1.45542	9.63962e-05	S1pr3	sphingosine-1-phosphate receptor 3 [Source:MGI Symbol;Acc:MGI:1339365]
ENSMUSG00000039252	31.5822	12.5794	-2.73612	-1.45213	0.000181459	Lgi2	leucine-rich repeat LGI family, member 2 [Source:MGI Symbol;Acc:MGI:2180196]
ENSMUSG00000054863	3.25906	1.23396	-2.71175	-1.43922	0.0108362	Fam19a5	family with sequence similarity 19, member A5 [Source:MGI Symbol;Acc:MGI:2146182]
ENSMUSG00000033214	26.1199	10.581	-2.67808	-1.4212	0.000210196	Slitrk5	SLIT and NTRK-like family, member 5 [Source:MGI Symbol;Acc:MGI:2679448]
ENSMUSG00000039629	24.9397	9.85211	-2.67287	-1.41839	0.000441479	Fam40b	family with sequence similarity 40, member B [Source:MGI Symbol;Acc:MGI:2444363]
ENSMUSG00000032291	9.1309	3.53135	-2.64742	-1.40459	0.0480531	Crabp1	cellular retinoic acid binding protein I [Source:MGI Symbol;Acc:MGI:88490]
ENSMUSG00000031283	2.02436	0.747572	-2.64415	-1.4028	0.0331534	Chrdl1	chordin-like 1 [Source:MGI Symbol;Acc:MGI:1933172]
ENSMUSG00000035936	37.4723	14.7898	-2.62368	-1.39159	0.000107676	Aldh5a1	aldhehyde dehydrogenase family 5, subfamily A1 [Source:MGI Symbol;Acc:MGI:2441982]
ENSMUSG00000048251	5.83867	2.52764	-2.60306	-1.38021	0.00881069	Bcl11b	B-cell leukemia/lymphoma 11B [Source:MGI Symbol;Acc:MGI:1929913]
ENSMUSG00000023885	2.8063	1.0369	-2.59905	-1.37798	0.0161481	Thbs2	thrombospondin 2 [Source:MGI Symbol;Acc:MGI:98738]
ENSMUSG00000070287	4.15844	1.87175	-2.59672	-1.37669	0.0114738	Tmem22	transmembrane protein 22 [Source:MGI Symbol;Acc:MGI:2685365]
ENSMUSG00000027894	7.25573	3.01598	-2.56685	-1.36	0.00421424	Slc6a17	solute carrier family 6 (neurotransmitter transporter), member 17 [Source:MGI Symbol;Acc:MGI:2442535]
ENSMUSG00000050824	2.99031	1.36388	-2.5386	-1.34403	0.0316005	Sstr5	somatostatin receptor 5 [Source:MGI Symbol;Acc:MGI:894282]
ENSMUSG00000029999	4.99102	1.97474	-2.53401	-1.34142	0.00576097	Tgfa	transforming growth factor alpha [Source:MGI Symbol;Acc:MGI:98724]
ENSMUSG00000036295	6.33442	2.39281	-2.50221	-1.3232	0.00354815	Lrrn3	leucine rich repeat protein 3, neuronal [Source:MGI Symbol;Acc:MGI:106036]
ENSMUSG00000050953	185.471	75.7813	-2.50139	-1.32273	3.67037e-06	Gja1	gap junction protein, alpha 1 [Source:MGI Symbol;Acc:MGI:95713]
ENSMUSG00000091478	50.0292	19.7764	-2.47392	-1.3068	0.000502731	Gm10039	predicted pseudogene 10039 [Source:MGI Symbol;Acc:MGI:3704382]
ENSMUSG00000025938	4.57344	2.12743	-2.47187	-1.3056	0.0124683	Slco5a1	solute carrier organic anion transporter family, member 5A1 [Source:MGI Symbol;Acc:MGI:2443431]
ENSMUSG00000040187	2.16493	0.890423	-2.45875	-1.29792	0.0229646	Arntl2	aryl hydrocarbon receptor nuclear translocator-like 2 [Source:MGI Symbol;Acc:MGI:2684845]
ENSMUSG00000048503	22.4415	8.90029	-2.43602	-1.28453	7.09086e-05	Tmem136	transmembrane protein 136 [Source:MGI Symbol;Acc:MGI:2685030]
ENSMUSG00000032452	4.12101	1.78259	-2.42056	-1.27534	0.0134872	Clstn2	calsyntenin 2 [Source:MGI Symbol;Acc:MGI:1929897]
ENSMUSG00000057337	3.99454	1.62771	-2.40567	-1.26644	0.0132287	Chst3	carbohydrate (chondroitin 6/keratan) sulfotransferase 3 [Source:MGI Symbol;Acc:MGI:1858224]
ENSMUSG00000052430	5.2747	2.17401	-2.39062	-1.25739	0.0109463	Bmpr1b	bone morphogenetic protein receptor, type 1B [Source:MGI Symbol;Acc:MGI:107191]
ENSMUSG00000016349	23.4288	10.3699	-2.38785	-1.25571	0.000437313	Eef1a2	eukaryotic translation elongation factor 1 alpha 2 [Source:MGI Symbol;Acc:MGI:1096317]
ENSMUSG00000030098	14.5209	6.87011	-2.37671	-1.24896	0.0020425	Grip2	glutamate receptor interacting protein 2 [Source:MGI Symbol;Acc:MGI:2681173]
ENSMUSG00000035551	39.2048	18.0351	-2.36904	-1.2443	0.000834621	Igfbpl1	insulin-like growth factor binding protein-like 1 [Source:MGI Symbol;Acc:MGI:1933198]
ENSMUSG00000030406	2.48185	1.11751	-2.32163	-1.21514	0.0318824	Gipr	gastric inhibitory polypeptide receptor [Source:MGI Symbol;Acc:MGI:1352753]
ENSMUSG00000084349	236.929	108.293	-2.31497	-1.21099	0.00674507	Rpl3-ps1	ribosomal protein L3, pseudogene 1 [Source:MGI Symbol;Acc:MGI:3644217]
ENSMUSG00000019899	20.1305	10.2605	-2.2999	-1.20157	0.00325139	Lama2	laminin, alpha 2 [Source:MGI Symbol;Acc:MGI:99912]
ENSMUSG00000005124	48.8862	20.77	-2.29774	-1.20021	4.3941e-05	Wisp1	WNT1 inducible signaling pathway protein 1 [Source:MGI Symbol;Acc:MGI:1197008]
ENSMUSG00000079588	4.25125	1.81766	-2.2969	-1.19969	0.0202362	Tmem182	transmembrane protein 182 [Source:MGI Symbol;Acc:MGI:1923725]
ENSMUSG00000040136	3.44382	1.60248	-2.29089	-1.19591	0.0340295	Abcc8	ATP-binding cassette, sub-family C (CFTR/MRP), member 8 [Source:MGI Symbol;Acc:MGI:1352629]
ENSMUSG00000044080	10.5337	4.38599	-2.28817	-1.1942	0.00310504	S100a1	S100 calcium binding protein A1 [Source:MGI Symbol;Acc:MGI:1338917]
ENSMUSG00000002808	11.8163	5.21644	-2.27489	-1.1858	0.00158762	Epdr1	ependymin related protein 1 (zebrafish) [Source:MGI Symbol;Acc:MGI:2145369]
ENSMUSG00000060240	11.8558	5.40847	-2.19377	-1.13341	0.000999304	Cend1	cell cycle exit and neuronal differentiation 1 [Source:MGI Symbol;Acc:MGI:1929898]
ENSMUSG00000030513	27.2125	12.4952	-2.18353	-1.12666	0.00199099	Pcsk6	proprotein convertase subtilisin/kexin type 6 [Source:MGI Symbol;Acc:MGI:102897]
ENSMUSG00000037341	4.40782	2.52946	-2.17434	-1.12057	0.0348966	Slc9a7	solute carrier family 9 (sodium/hydrogen exchanger), member 7 [Source:MGI Symbol;Acc:MGI:2444530]
ENSMUSG00000020387	3.17496	1.6039	-2.16475	-1.1142	0.0316727	Phf15	PHD finger protein 15 [Source:MGI Symbol;Acc:MGI:1924151]
ENSMUSG00000036832	36.7302	16.176	-2.15885	-1.11026	0.00015221	Lpar3	lysophosphatidic acid receptor 3 [Source:MGI Symbol;Acc:MGI:1929469]
ENSMUSG00000001482	61.1437	28.3641	-2.15246	-1.10598	1.26103e-05	Def8	differentially expressed in FDCP 8 [Source:MGI Symbol;Acc:MGI:1346331]
ENSMUSG00000019848	10.2729	4.49999	-2.14051	-1.09796	0.00233872	Popdc3	popeye domain containing 3 [Source:MGI Symbol;Acc:MGI:1930153]
ENSMUSG00000023938	25.9267	13.1432	-2.13912	-1.09701	0.000678532	Aars2	alanyl-tRNA synthetase 2, mitochondrial (putative) [Source:MGI Symbol;Acc:MGI:2681839]
ENSMUSG00000039474	30.9149	16.1277	-2.12955	-1.09055	0.00350866	Wfs1	Wolfram syndrome 1 homolog (human) [Source:MGI Symbol;Acc:MGI:1328355]
ENSMUSG00000057378	8.33795	4.30384	-2.12817	-1.08961	0.0323466	Ryr3	ryanodine receptor 3 [Source:MGI Symbol;Acc:MGI:99684]
ENSMUSG00000049313	44.6045	21.298	-2.12254	-1.08579	0.00031358	Sorl1	sortilin-related receptor, LDLR class A repeats-containing [Source:MGI Symbol;Acc:MGI:1202296]
ENSMUSG00000045613	4.8423	2.39048	-2.11561	-1.08107	0.0395787	Chrm2	cholinergic receptor, muscarinic 2, cardiac [Source:MGI Symbol;Acc:MGI:88397]
ENSMUSG00000038390	4.29533	2.37237	-2.10903	-1.07658	0.0257948	Gpr162	G protein-coupled receptor 162 [Source:MGI Symbol;Acc:MGI:1315214]
ENSMUSG00000041362	2.43336	1.16901	-2.10307	-1.0725	0.0352125	4930506M07Rik	RIKEN cDNA 4930506M07 gene [Source:MGI Symbol;Acc:MGI:1918903]
ENSMUSG00000032511	90.393	47.6863	-2.10132	-1.0713	0.0051844	Scn5a	sodium channel, voltage-gated, type V, alpha [Source:MGI Symbol;Acc:MGI:98251]
ENSMUSG00000061353	77.7044	39.0022	-2.0928	-1.06544	0.0179068	Cxcl12	chemokine (C-X-C motif) ligand 12 [Source:MGI Symbol;Acc:MGI:103556]
ENSMUSG00000042404	19.1552	9.03615	-2.08756	-1.06182	0.000534437	Dennd4b	DENN/MADD domain containing 4B [Source:MGI Symbol;Acc:MGI:2446201]
ENSMUSG00000031558	77.8076	38.9199	-2.07993	-1.05654	0.00015221	Slit2	slit homolog 2 (Drosophila) [Source:MGI Symbol;Acc:MGI:1315205]
ENSMUSG00000036040	8.05273	4.17754	-2.07652	-1.05417	0.00339098	Adamtsl2	ADAMTS-like 2 [Source:MGI Symbol;Acc:MGI:1925044]
ENSMUSG00000040472	15.2011	7.12061	-2.06711	-1.04761	0.00134928	Rabggta	Rab geranylgeranyl transferase, a subunit [Source:MGI Symbol;Acc:MGI:1860443]
ENSMUSG00000021313	302.393	148.068	-2.05941	-1.04223	0.00133829	Ryr2	ryanodine receptor 2, cardiac [Source:MGI Symbol;Acc:MGI:99685]
ENSMUSG00000039057	14.6635	7.56391	-2.05418	-1.03856	0.00120922	Myo16	myosin XVI [Source:MGI Symbol;Acc:MGI:2685951]
ENSMUSG00000031790	128.817	64.2703	-2.04862	-1.03465	2.64324e-05	Mmp15	matrix metallopeptidase 15 [Source:MGI Symbol;Acc:MGI:109320]
ENSMUSG00000029119	18.2993	8.92578	-2.04699	-1.0335	0.00191775	Man2b2	mannosidase 2, alpha B2 [Source:MGI Symbol;Acc:MGI:1195262]
ENSMUSG00000045757	5.35141	2.70841	-2.03279	-1.02346	0.031164	Zfp764	zinc finger protein 764 [Source:MGI Symbol;Acc:MGI:2443580]
ENSMUSG00000006542	2.98848	1.44772	-2.03229	-1.0231	0.0430031	Prkag3	protein kinase, AMP-activated, gamma 3 non-catatlytic subunit [Source:MGI Symbol;Acc:MGI:1891343]
ENSMUSG00000032850	7.51362	4.08399	-2.01995	-1.01432	0.0241668	Rnft2	ring finger protein, transmembrane 2 [Source:MGI Symbol;Acc:MGI:2442859]
ENSMUSG00000049134	18.0597	9.01778	-2.0188	-1.0135	0.00536635	Nrap	nebulin-related anchoring protein [Source:MGI Symbol;Acc:MGI:1098765]
ENSMUSG00000035305	20.0294	10.7616	-2.01636	-1.01175	0.00304308	Ror1	receptor tyrosine kinase-like orphan receptor 1 [Source:MGI Symbol;Acc:MGI:1347520]
ENSMUSG00000041592	16.4686	9.11095	-2.01561	-1.01122	0.0113623	Sdk2	sidekick homolog 2 (chicken) [Source:MGI Symbol;Acc:MGI:2443847]
ENSMUSG00000034570	7.23144	3.83905	-2.01044	-1.00751	0.0115469	Inpp5j	inositol polyphosphate 5-phosphatase J [Source:MGI Symbol;Acc:MGI:2158663]
ENSMUSG00000045441	3.78225	2.12601	-2.01043	-1.00751	0.0333789	Gprin3	GPRIN family member 3 [Source:MGI Symbol;Acc:MGI:1924785]
ENSMUSG00000031169	3.42543	1.72268	-2.00359	-1.00259	0.0346823	Porcn	porcupine homolog (Drosophila) [Source:MGI Symbol;Acc:MGI:1890212]
ENSMUSG00000028364	102.564	50.2196	-2.00251	-1.00181	0.0119741	Tnc	tenascin C [Source:MGI Symbol;Acc:MGI:101922]
ENSMUSG00000032041	10.2938	5.08369	-1.99482	-0.996258	0.00359611	Tirap	toll-interleukin 1 receptor (TIR) domain-containing adaptor protein [Source:MGI Symbol;Acc:MGI:2152213]
ENSMUSG00000042842	14.8558	7.16188	-1.99186	-0.994113	0.00467902	Serpinb6b	serine (or cysteine) peptidase inhibitor, clade B, member 6b [Source:MGI Symbol;Acc:MGI:894688]
ENSMUSG00000022658	8.00992	4.5295	-1.98904	-0.992069	0.0109627	Tagln3	transgelin 3 [Source:MGI Symbol;Acc:MGI:1926784]
ENSMUSG00000034220	70.6583	37.0588	-1.97966	-0.985254	0.0004466	Gpc1	glypican 1 [Source:MGI Symbol;Acc:MGI:1194891]
ENSMUSG00000021604	47.7908	24.8373	-1.97171	-0.97945	5.86677e-05	Irx4	Iroquois related homeobox 4 (Drosophila) [Source:MGI Symbol;Acc:MGI:1355275]
ENSMUSG00000021240	8.15252	4.4089	-1.97167	-0.979416	0.0110907	Abcd4	ATP-binding cassette, sub-family D (ALD), member 4 [Source:MGI Symbol;Acc:MGI:1349217]
ENSMUSG00000049115	5.26837	3.08598	-1.95154	-0.964617	0.0244195	Agtr1a	angiotensin II receptor, type 1a [Source:MGI Symbol;Acc:MGI:87964]
ENSMUSG00000025579	82.9256	44.5254	-1.94096	-0.956769	0.000356725	Gaa	glucosidase, alpha, acid [Source:MGI Symbol;Acc:MGI:95609]
ENSMUSG00000034258	7.20982	3.82754	-1.93645	-0.953414	0.0174246	Mfsd7c	major facilitator superfamily domain containing 7C [Source:MGI Symbol;Acc:MGI:2384974]
ENSMUSG00000030376	4.79366	2.52751	-1.9341	-0.951665	0.0319248	Slc8a2	solute carrier family 8 (sodium/calcium exchanger), member 2 [Source:MGI Symbol;Acc:MGI:107996]
ENSMUSG00000028013	31.2125	15.4665	-1.93157	-0.949771	0.000181459	Ppa2	pyrophosphatase (inorganic) 2 [Source:MGI Symbol;Acc:MGI:1922026]
ENSMUSG00000083111	4.84077	2.59894	-1.92247	-0.942961	0.0406151	Gm14421	predicted gene 14421 [Source:MGI Symbol;Acc:MGI:3652254]
ENSMUSG00000046442	11.5996	6.20049	-1.91968	-0.940864	0.00240107	Ppm1e	protein phosphatase 1E (PP2C domain containing) [Source:MGI Symbol;Acc:MGI:2444096]
ENSMUSG00000036273	14.8234	7.81933	-1.91918	-0.940487	0.000661512	Lrrk2	leucine-rich repeat kinase 2 [Source:MGI Symbol;Acc:MGI:1913975]
ENSMUSG00000067629	9.53302	5.32877	-1.91726	-0.939049	0.0234362	Syngap1	synaptic Ras GTPase activating protein 1 homolog (rat) [Source:MGI Symbol;Acc:MGI:3039785]
ENSMUSG00000028251	22.5338	12.0109	-1.90539	-0.930088	0.00019917	2610029I01Rik	RIKEN cDNA 2610029I01 gene [Source:MGI Symbol;Acc:MGI:1924282]
ENSMUSG00000015222	5.25933	2.92113	-1.90062	-0.926469	0.0243855	Mtap2	microtubule-associated protein 2 [Source:MGI Symbol;Acc:MGI:97175]
ENSMUSG00000043153	7.34165	3.51919	-1.8994	-0.925542	0.0167765	Ispd	isoprenoid synthase domain containing [Source:MGI Symbol;Acc:MGI:1923097]
ENSMUSG00000021773	9.7006	5.1621	-1.89768	-0.924234	0.00231921	Comtd1	catechol-O-methyltransferase domain containing 1 [Source:MGI Symbol;Acc:MGI:1916406]
ENSMUSG00000033174	5.34773	2.82266	-1.89656	-0.923386	0.0115469	Mgll	monoglyceride lipase [Source:MGI Symbol;Acc:MGI:1346042]
ENSMUSG00000031616	58.7736	32.4821	-1.89319	-0.92082	0.00166699	Ednra	endothelin receptor type A [Source:MGI Symbol;Acc:MGI:105923]
ENSMUSG00000037509	9.67359	5.43099	-1.89212	-0.920005	0.0069043	Arhgef4	Rho guanine nucleotide exchange factor (GEF) 4 [Source:MGI Symbol;Acc:MGI:2442507]
ENSMUSG00000062077	10.4483	5.69974	-1.89021	-0.918545	0.0129143	Trim54	tripartite motif-containing 54 [Source:MGI Symbol;Acc:MGI:1889623]
ENSMUSG00000020877	9.74589	5.56697	-1.8751	-0.906964	0.00827774	Scrn2	secernin 2 [Source:MGI Symbol;Acc:MGI:1343092]
ENSMUSG00000029309	22.7835	12.2869	-1.87372	-0.905908	0.00190493	Sparcl1	SPARC-like 1 [Source:MGI Symbol;Acc:MGI:108110]
ENSMUSG00000038112	8.059	4.50788	-1.8723	-0.904815	0.0321589	AW551984	expressed sequence AW551984 [Source:MGI Symbol;Acc:MGI:2143322]
ENSMUSG00000071604	35.5127	20.0278	-1.86419	-0.898548	0.00102355	Fam189a2	family with sequence similarity 189, member A2 [Source:MGI Symbol;Acc:MGI:2685813]
ENSMUSG00000035829	10.6003	6.02413	-1.86349	-0.898007	0.00400024	Gm347	predicted gene 347 [Source:MGI Symbol;Acc:MGI:2685193]
ENSMUSG00000038555	4.87776	2.43836	-1.85919	-0.894677	0.0228508	Reep2	receptor accessory protein 2 [Source:MGI Symbol;Acc:MGI:2385070]
ENSMUSG00000022483	173.111	97.7061	-1.84674	-0.884977	0.00120922	Col2a1	collagen, type II, alpha 1 [Source:MGI Symbol;Acc:MGI:88452]
ENSMUSG00000043668	5.78985	3.29132	-1.84297	-0.882034	0.0374894	Tox3	TOX high mobility group box family member 3 [Source:MGI Symbol;Acc:MGI:3039593]
ENSMUSG00000037820	338.452	183.938	-1.84043	-0.880042	4.29559e-05	Tgm2	transglutaminase 2, C polypeptide [Source:MGI Symbol;Acc:MGI:98731]
ENSMUSG00000026479	7.47642	3.88653	-1.83708	-0.877416	0.020813	Lamc2	laminin, gamma 2 [Source:MGI Symbol;Acc:MGI:99913]
ENSMUSG00000010122	20.8616	12.0838	-1.82627	-0.868898	0.00323992	Slc47a1	solute carrier family 47, member 1 [Source:MGI Symbol;Acc:MGI:1914723]
ENSMUSG00000057777	16.2983	9.01079	-1.80502	-0.852016	0.00184191	Mab21l2	mab-21-like 2 (C. elegans) [Source:MGI Symbol;Acc:MGI:1346022]
ENSMUSG00000050751	5.89394	3.73308	-1.80128	-0.849025	0.024807	Pgbd5	piggyBac transposable element derived 5 [Source:MGI Symbol;Acc:MGI:2429955]
ENSMUSG00000037568	92.7068	51.5465	-1.80093	-0.848741	2.28682e-05	Vash2	vasohibin 2 [Source:MGI Symbol;Acc:MGI:2444826]
ENSMUSG00000079022	4.94639	2.98104	-1.79741	-0.845921	0.0321589	Col22a1	collagen, type XXII, alpha 1 [Source:MGI Symbol;Acc:MGI:1916950]
ENSMUSG00000049265	36.5468	22.3358	-1.79322	-0.842555	0.00668526	Kcnk3	potassium channel, subfamily K, member 3 [Source:MGI Symbol;Acc:MGI:1100509]
ENSMUSG00000027004	6.70157	3.83983	-1.79153	-0.841196	0.0407496	Frzb	frizzled-related protein [Source:MGI Symbol;Acc:MGI:892032]
ENSMUSG00000022414	34.9823	19.4258	-1.78808	-0.838412	0.000876888	Tab1	TGF-beta activated kinase 1/MAP3K7 binding protein 1 [Source:MGI Symbol;Acc:MGI:1913763]
ENSMUSG00000005958	41.5052	24.3561	-1.7798	-0.831718	0.00118928	Ephb3	Eph receptor B3 [Source:MGI Symbol;Acc:MGI:104770]
ENSMUSG00000042821	10.0487	5.93212	-1.77311	-0.826281	0.00962477	Snai1	snail homolog 1 (Drosophila) [Source:MGI Symbol;Acc:MGI:98330]
ENSMUSG00000026975	14.3949	8.84388	-1.77231	-0.825634	0.00965745	Wdr85	WD repeat domain 85 [Source:MGI Symbol;Acc:MGI:1914478]
ENSMUSG00000057789	47.4192	26.2155	-1.77194	-0.825326	0.000208634	Bak1	BCL2-antagonist/killer 1 [Source:MGI Symbol;Acc:MGI:1097161]
ENSMUSG00000021196	164.272	94.2652	-1.76746	-0.821675	0.000346801	Pfkp	phosphofructokinase, platelet [Source:MGI Symbol;Acc:MGI:1891833]
ENSMUSG00000023460	72.8498	40.6218	-1.76632	-0.820749	4.02271e-05	Rab12	RAB12, member RAS oncogene family [Source:MGI Symbol;Acc:MGI:894284]
ENSMUSG00000005087	38.8209	22.3326	-1.76553	-0.820105	0.00203675	Cd44	CD44 antigen [Source:MGI Symbol;Acc:MGI:88338]
ENSMUSG00000004267	4.36254	2.53321	-1.76052	-0.815999	0.0463764	Eno2	enolase 2, gamma neuronal [Source:MGI Symbol;Acc:MGI:95394]
ENSMUSG00000059852	11.4811	7.18958	-1.76026	-0.81579	0.013435	Kcng2	potassium voltage-gated channel, subfamily G, member 2 [Source:MGI Symbol;Acc:MGI:3694646]
ENSMUSG00000039954	5.8792	3.36896	-1.75969	-0.815319	0.0220088	Stk32a	serine/threonine kinase 32A [Source:MGI Symbol;Acc:MGI:2442403]
ENSMUSG00000052504	11.9901	7.01036	-1.75569	-0.812037	0.0359982	Epha3	Eph receptor A3 [Source:MGI Symbol;Acc:MGI:99612]
ENSMUSG00000044345	40.5154	23.7231	-1.75212	-0.809105	0.0004466	Marveld1	MARVEL (membrane-associating) domain containing 1 [Source:MGI Symbol;Acc:MGI:2147570]
ENSMUSG00000066800	10.268	5.66104	-1.74649	-0.804461	0.0222619	Rnasel	ribonuclease L (2', 5'-oligoisoadenylate synthetase-dependent) [Source:MGI Symbol;Acc:MGI:1098272]
ENSMUSG00000050908	8.83179	6.07873	-1.74452	-0.80283	0.0406429	Fam18a	family with sequence similarity 18, member A [Source:MGI Symbol;Acc:MGI:3665441]
ENSMUSG00000017466	69.1535	40.7979	-1.74256	-0.801208	5.86677e-05	Timp2	tissue inhibitor of metalloproteinase 2 [Source:MGI Symbol;Acc:MGI:98753]
ENSMUSG00000036264	10.0571	6.21318	-1.73829	-0.79767	0.0281658	Fstl4	follistatin-like 4 [Source:MGI Symbol;Acc:MGI:2443199]
ENSMUSG00000051159	140.769	81.0024	-1.73609	-0.795842	5.54825e-05	Cited1	Cbp/p300-interacting transactivator with Glu/Asp-rich carboxy-terminal domain 1 [Source:MGI Symbol;Acc:MGI:108023]
ENSMUSG00000048402	11.1427	6.81368	-1.73227	-0.792662	0.0197835	Gli2	GLI-Kruppel family member GLI2 [Source:MGI Symbol;Acc:MGI:95728]
ENSMUSG00000025790	42.978	26.5415	-1.72951	-0.790362	0.00190493	Slco3a1	solute carrier organic anion transporter family, member 3a1 [Source:MGI Symbol;Acc:MGI:1351867]
ENSMUSG00000024112	93.3503	57.0513	-1.72658	-0.787917	0.00412407	Cacna1h	calcium channel, voltage-dependent, T type, alpha 1H subunit [Source:MGI Symbol;Acc:MGI:1928842]
ENSMUSG00000051343	35.3989	20.4781	-1.7246	-0.786265	0.00293311	Rab11fip5	RAB11 family interacting protein 5 (class I) [Source:MGI Symbol;Acc:MGI:1098586]
ENSMUSG00000038239	100.897	61.7857	-1.72301	-0.784934	0.00359611	Hrc	histidine rich calcium binding protein [Source:MGI Symbol;Acc:MGI:96226]
ENSMUSG00000034981	71.2821	41.5119	-1.71761	-0.780402	4.29559e-05	Parm1	prostate androgen-regulated mucin-like protein 1 [Source:MGI Symbol;Acc:MGI:2443349]
ENSMUSG00000053007	6.25108	3.87541	-1.71503	-0.778233	0.032345	Creb5	cAMP responsive element binding protein 5 [Source:MGI Symbol;Acc:MGI:2443973]
ENSMUSG00000027716	6.28872	4.02253	-1.7132	-0.77669	0.0366855	Trpc3	transient receptor potential cation channel, subfamily C, member 3 [Source:MGI Symbol;Acc:MGI:109526]
ENSMUSG00000015968	26.0598	16.3657	-1.71085	-0.77471	0.00668093	Cacna1d	calcium channel, voltage-dependent, L type, alpha 1D subunit [Source:MGI Symbol;Acc:MGI:88293]
ENSMUSG00000028246	14.2986	8.23507	-1.70606	-0.770671	0.00448326	6230409E13Rik	RIKEN cDNA 6230409E13 gene [Source:MGI Symbol;Acc:MGI:1923382]
ENSMUSG00000025776	10.195	5.70814	-1.70585	-0.770494	0.016415	Crispld1	cysteine-rich secretory protein LCCL domain containing 1 [Source:MGI Symbol;Acc:MGI:1934666]
ENSMUSG00000055745	22.0251	12.949	-1.70529	-0.770015	0.00160846	Ldoc1l	leucine zipper, down-regulated in cancer 1-like [Source:MGI Symbol;Acc:MGI:2675858]
ENSMUSG00000026944	14.3317	8.08576	-1.70428	-0.76916	0.00817798	Abca2	ATP-binding cassette, sub-family A (ABC1), member 2 [Source:MGI Symbol;Acc:MGI:99606]
ENSMUSG00000027223	13.9495	9.04677	-1.70226	-0.767454	0.0191684	Mapk8ip1	mitogen-activated protein kinase 8 interacting protein 1 [Source:MGI Symbol;Acc:MGI:1309464]
ENSMUSG00000046169	13.0294	8.08899	-1.70212	-0.76733	0.0169396	Adamts6	a disintegrin-like and metallopeptidase (reprolysin type) with thrombospondin type 1 motif, 6 [Source:MGI Symbol;Acc:MGI:1347348]
ENSMUSG00000034353	11.3695	6.18741	-1.69623	-0.762332	0.0183404	Ramp1	receptor (calcitonin) activity modifying protein 1 [Source:MGI Symbol;Acc:MGI:1858418]
ENSMUSG00000025092	16.1849	9.71703	-1.69163	-0.758415	0.00293129	Hspa12a	heat shock protein 12A [Source:MGI Symbol;Acc:MGI:1920692]
ENSMUSG00000068130	5.30536	2.94998	-1.69026	-0.757245	0.047781	Zfp442	zinc finger protein 442 [Source:MGI Symbol;Acc:MGI:3651999]
ENSMUSG00000042010	46.9152	28.888	-1.69015	-0.75715	0.0066578	Acacb	acetyl-Coenzyme A carboxylase beta [Source:MGI Symbol;Acc:MGI:2140940]
ENSMUSG00000039081	11.5237	7.46207	-1.68399	-0.751882	0.0368666	Zfp503	zinc finger protein 503 [Source:MGI Symbol;Acc:MGI:1353644]
ENSMUSG00000068923	25.1478	14.9502	-1.67963	-0.748142	0.00133829	Syt11	synaptotagmin XI [Source:MGI Symbol;Acc:MGI:1859547]
ENSMUSG00000019880	19.4267	11.7272	-1.67848	-0.747159	0.00181662	Rspo3	R-spondin 3 homolog (Xenopus laevis) [Source:MGI Symbol;Acc:MGI:1920030]
ENSMUSG00000040327	9.12308	5.60114	-1.67533	-0.744444	0.0267113	Cul9	cullin 9 [Source:MGI Symbol;Acc:MGI:1925559]
ENSMUSG00000042595	27.4166	16.5138	-1.67361	-0.742962	0.000950526	Fam199x	family with sequence similarity 199, X-linked [Source:MGI Symbol;Acc:MGI:2384304]
ENSMUSG00000024411	17.6677	11.2747	-1.67071	-0.740463	0.0187238	Aqp4	aquaporin 4 [Source:MGI Symbol;Acc:MGI:107387]
ENSMUSG00000024968	26.8179	17.0251	-1.66917	-0.739131	0.00120922	Rcor2	REST corepressor 2 [Source:MGI Symbol;Acc:MGI:1859854]
ENSMUSG00000059049	66.3696	41.8261	-1.66747	-0.737663	0.00169654	Frem1	Fras1 related extracellular matrix protein 1 [Source:MGI Symbol;Acc:MGI:2670972]
ENSMUSG00000015568	127.54	78.3176	-1.66583	-0.736237	0.00031358	Lpl	lipoprotein lipase [Source:MGI Symbol;Acc:MGI:96820]
ENSMUSG00000030108	8.04444	4.99959	-1.6648	-0.735352	0.0367611	Slc6a13	solute carrier family 6 (neurotransmitter transporter, GABA), member 13 [Source:MGI Symbol;Acc:MGI:95629]
ENSMUSG00000075307	22.2605	12.5927	-1.6593	-0.730573	0.012289	Kbtbd10	kelch repeat and BTB (POZ) domain containing 10 [Source:MGI Symbol;Acc:MGI:2683854]
ENSMUSG00000019789	68.2433	41.5388	-1.65589	-0.727603	0.000117054	Hey2	hairy/enhancer-of-split related with YRPW motif 2 [Source:MGI Symbol;Acc:MGI:1341884]
ENSMUSG00000033420	18.4684	11.8942	-1.65478	-0.726638	0.00645669	Antxr1	anthrax toxin receptor 1 [Source:MGI Symbol;Acc:MGI:1916788]
ENSMUSG00000020070	20.1187	11.9537	-1.65431	-0.726226	0.00332382	Rufy2	RUN and FYVE domain-containing 2 [Source:MGI Symbol;Acc:MGI:1917682]
ENSMUSG00000070283	12.1228	7.25517	-1.65264	-0.724775	0.00661525	Ndufaf3	NADH dehydrogenase (ubiquinone) 1 alpha subcomplex, assembly factor 3 [Source:MGI Symbol;Acc:MGI:1913956]
ENSMUSG00000038143	49.0994	30.6504	-1.65095	-0.723295	0.000834621	Stox2	storkhead box 2 [Source:MGI Symbol;Acc:MGI:1918319]
ENSMUSG00000037553	15.7991	10.1721	-1.64873	-0.721354	0.00897305	Zdhhc18	zinc finger, DHHC domain containing 18 [Source:MGI Symbol;Acc:MGI:3527792]
ENSMUSG00000038260	15.5746	9.97413	-1.64636	-0.71928	0.00970046	Trpm4	transient receptor potential cation channel, subfamily M, member 4 [Source:MGI Symbol;Acc:MGI:1915917]
ENSMUSG00000039814	10.3395	6.6689	-1.64261	-0.715987	0.0139279	Xkr5	X Kell blood group precursor-related family, member 5 [Source:MGI Symbol;Acc:MGI:2442327]
ENSMUSG00000054477	6.77978	4.62176	-1.64047	-0.714113	0.0401415	Kcnn2	potassium intermediate/small conductance calcium-activated channel, subfamily N, member 2 [Source:MGI Symbol;Acc:MGI:2153182]
ENSMUSG00000035772	53.978	32.5434	-1.63808	-0.712004	0.000136258	Mrps2	mitochondrial ribosomal protein S2 [Source:MGI Symbol;Acc:MGI:2153089]
ENSMUSG00000032394	17.5271	11.5005	-1.63673	-0.710816	0.00583465	Igdcc3	immunoglobulin superfamily, DCC subclass, member 3 [Source:MGI Symbol;Acc:MGI:1202390]
ENSMUSG00000024924	24.3163	15.7861	-1.63478	-0.709093	0.00420004	Vldlr	very low density lipoprotein receptor [Source:MGI Symbol;Acc:MGI:98935]
ENSMUSG00000063632	11.8991	7.73936	-1.63379	-0.708224	0.0442008	Sox11	SRY-box containing gene 11 [Source:MGI Symbol;Acc:MGI:98359]
ENSMUSG00000037852	50.8778	30.8596	-1.63275	-0.707307	0.0004466	Cpe	carboxypeptidase E [Source:MGI Symbol;Acc:MGI:101932]
ENSMUSG00000078502	12.8642	7.66754	-1.63251	-0.70709	0.0265319	Gm13212	predicted gene 13212 [Source:MGI Symbol;Acc:MGI:3651014]
ENSMUSG00000028023	18.2297	11.2673	-1.62922	-0.704183	0.00164465	Pitx2	paired-like homeodomain transcription factor 2 [Source:MGI Symbol;Acc:MGI:109340]
ENSMUSG00000041119	6.33045	4.0827	-1.62852	-0.703566	0.0346823	Pde9a	phosphodiesterase 9A [Source:MGI Symbol;Acc:MGI:1277179]
ENSMUSG00000034194	34.6432	22.3409	-1.62737	-0.702544	0.00186132	R3hcc1	R3H domain and coiled-coil containing 1 [Source:MGI Symbol;Acc:MGI:1919093]
ENSMUSG00000029683	49.9651	31.3231	-1.62671	-0.701959	0.000980035	Lmod2	leiomodin 2 (cardiac) [Source:MGI Symbol;Acc:MGI:2135672]
ENSMUSG00000034612	27.468	16.85	-1.62548	-0.700865	0.000784123	Chst11	carbohydrate sulfotransferase 11 [Source:MGI Symbol;Acc:MGI:1927166]
ENSMUSG00000030249	110.235	71.9373	-1.62483	-0.700289	0.0188132	Abcc9	ATP-binding cassette, sub-family C (CFTR/MRP), member 9 [Source:MGI Symbol;Acc:MGI:1352630]
ENSMUSG00000047379	22.4456	14.342	-1.6224	-0.698133	0.00269885	B3gnt1	UDP-GlcNAc:betaGal beta-1,3-N-acetylglucosaminyltransferase 1 [Source:MGI Symbol;Acc:MGI:1919680]
ENSMUSG00000038677	16.1691	10.0598	-1.6194	-0.695456	0.0183814	Scube3	signal peptide, CUB domain, EGF-like 3 [Source:MGI Symbol;Acc:MGI:3045253]
ENSMUSG00000038486	50.6481	32.8532	-1.61777	-0.694004	0.00375019	Sv2a	synaptic vesicle glycoprotein 2 a [Source:MGI Symbol;Acc:MGI:1927139]
ENSMUSG00000035245	23.4331	14.1627	-1.61732	-0.693603	0.00326629	A130022J15Rik	RIKEN cDNA A130022J15 gene [Source:MGI Symbol;Acc:MGI:2141669]
ENSMUSG00000027985	17.4561	11.3106	-1.61631	-0.692701	0.0114738	Lef1	lymphoid enhancer binding factor 1 [Source:MGI Symbol;Acc:MGI:96770]
ENSMUSG00000029287	97.211	61.3493	-1.61534	-0.691838	0.000775515	Tgfbr3	transforming growth factor, beta receptor III [Source:MGI Symbol;Acc:MGI:104637]
ENSMUSG00000032841	12.0792	7.72009	-1.61219	-0.689019	0.012289	Prr5l	proline rich 5 like [Source:MGI Symbol;Acc:MGI:1919696]
ENSMUSG00000031828	6.53843	4.05358	-1.61143	-0.688341	0.0495516	Klhl36	kelch-like 36 (Drosophila) [Source:MGI Symbol;Acc:MGI:2385305]
ENSMUSG00000024940	11.4043	7.80975	-1.60983	-0.68691	0.0443179	Ltbp3	latent transforming growth factor beta binding protein 3 [Source:MGI Symbol;Acc:MGI:1101355]
ENSMUSG00000054640	411.836	260.004	-1.60879	-0.685975	0.00554554	Slc8a1	solute carrier family 8 (sodium/calcium exchanger), member 1 [Source:MGI Symbol;Acc:MGI:107956]
ENSMUSG00000026659	16.492	10.5501	-1.60249	-0.680312	0.00359611	Dusp12	dual specificity phosphatase 12 [Source:MGI Symbol;Acc:MGI:1890614]
ENSMUSG00000027993	17.668	10.5997	-1.60115	-0.679107	0.0450394	Trim2	tripartite motif-containing 2 [Source:MGI Symbol;Acc:MGI:1933163]
ENSMUSG00000024053	189.984	119.583	-1.59942	-0.677551	0.00200405	Emilin2	elastin microfibril interfacer 2 [Source:MGI Symbol;Acc:MGI:2389136]
ENSMUSG00000040537	11.1247	7.20821	-1.59838	-0.676614	0.0217195	Adam22	a disintegrin and metallopeptidase domain 22 [Source:MGI Symbol;Acc:MGI:1340046]
ENSMUSG00000005672	18.3998	11.3266	-1.59787	-0.676152	0.00897305	Kit	kit oncogene [Source:MGI Symbol;Acc:MGI:96677]
ENSMUSG00000032024	12.8	8.68563	-1.59709	-0.675442	0.0449056	9030425E11Rik	RIKEN cDNA 9030425E11 gene [Source:MGI Symbol;Acc:MGI:1918816]
ENSMUSG00000038208	14.964	10.3432	-1.59345	-0.672149	0.0113981	Pgap3	post-GPI attachment to proteins 3 [Source:MGI Symbol;Acc:MGI:2444461]
ENSMUSG00000033722	18.6418	12.011	-1.59343	-0.672136	0.00609016	BC034090	cDNA sequence BC034090 [Source:MGI Symbol;Acc:MGI:2672904]
ENSMUSG00000031216	33.4237	21.2718	-1.59252	-0.671312	0.00251692	Stard8	START domain containing 8 [Source:MGI Symbol;Acc:MGI:2448556]
ENSMUSG00000020182	26.7686	16.6378	-1.59166	-0.67053	0.0156652	Ddc	dopa decarboxylase [Source:MGI Symbol;Acc:MGI:94876]
ENSMUSG00000051379	51.9561	33.9754	-1.58856	-0.667721	0.000984537	Flrt3	fibronectin leucine rich transmembrane protein 3 [Source:MGI Symbol;Acc:MGI:1918686]
ENSMUSG00000008136	104.993	66.0731	-1.58796	-0.667179	0.000287907	Fhl2	four and a half LIM domains 2 [Source:MGI Symbol;Acc:MGI:1338762]
ENSMUSG00000032485	38.5877	25.0092	-1.5871	-0.666396	0.00250698	Scap	SREBF chaperone [Source:MGI Symbol;Acc:MGI:2135958]
ENSMUSG00000091562	23.5844	14.6229	-1.58444	-0.663974	0.0348918	Gm9581	predicted gene 9581 [Source:MGI Symbol;Acc:MGI:3779989]
ENSMUSG00000040105	7.99918	5.23055	-1.58343	-0.663049	0.0185613	Ppapdc2	phosphatidic acid phosphatase type 2 domain containing 2 [Source:MGI Symbol;Acc:MGI:1921661]
ENSMUSG00000033763	45.8969	29.229	-1.58331	-0.662946	0.000460464	Mtss1l	metastasis suppressor 1-like [Source:MGI Symbol;Acc:MGI:3039591]
ENSMUSG00000090066	26.3314	17.2056	-1.58189	-0.661647	0.0121834	1110002E22Rik	RIKEN cDNA 1110002E22 gene [Source:MGI Symbol;Acc:MGI:1915066]
ENSMUSG00000040998	50.2845	33.1237	-1.58119	-0.661007	0.00155269	Npnt	nephronectin [Source:MGI Symbol;Acc:MGI:2148811]
ENSMUSG00000044461	27.2251	18.1773	-1.58011	-0.660022	0.0102059	Shisa2	shisa homolog 2 (Xenopus laevis) [Source:MGI Symbol;Acc:MGI:2444716]
ENSMUSG00000055980	44.3077	27.9057	-1.57878	-0.65881	0.0004466	Irs1	insulin receptor substrate 1 [Source:MGI Symbol;Acc:MGI:99454]
ENSMUSG00000002930	21.5881	13.6688	-1.57821	-0.65829	0.00274203	Gsbs	G substrate [Source:MGI Symbol;Acc:MGI:1333876]
ENSMUSG00000061603	32.7646	22.53	-1.57796	-0.658059	0.0338853	Akap6	A kinase (PRKA) anchor protein 6 [Source:MGI Symbol;Acc:MGI:3050566]
ENSMUSG00000079260	10.2688	7.30099	-1.57651	-0.656735	0.0476196	Glb1	galactosidase, beta 1 [Source:MGI Symbol;Acc:MGI:88151]
ENSMUSG00000024049	482.324	310.38	-1.57621	-0.656456	0.00587582	Myom1	myomesin 1 [Source:MGI Symbol;Acc:MGI:1341430]
ENSMUSG00000027966	23.8581	16.3693	-1.57531	-0.65564	0.0236882	Col11a1	collagen, type XI, alpha 1 [Source:MGI Symbol;Acc:MGI:88446]
ENSMUSG00000062312	111.628	73.0683	-1.57476	-0.655134	0.0023454	Erbb2	v-erb-b2 erythroblastic leukemia viral oncogene homolog 2, neuro/glioblastoma derived oncogene homolog (avian) [Source:MGI Symbol;Acc:MGI:95410]
ENSMUSG00000022203	18.3468	11.724	-1.57173	-0.652355	0.00426295	Efs	embryonal Fyn-associated substrate [Source:MGI Symbol;Acc:MGI:105311]
ENSMUSG00000029376	14.326	9.81537	-1.56922	-0.650044	0.0293358	Mthfd2l	methylenetetrahydrofolate dehydrogenase (NADP+ dependent) 2-like [Source:MGI Symbol;Acc:MGI:1915871]
ENSMUSG00000009378	43.2833	29.3373	-1.56909	-0.649925	0.0254161	Slc16a12	solute carrier family 16 (monocarboxylic acid transporters), member 12 [Source:MGI Symbol;Acc:MGI:2147716]
ENSMUSG00000040964	26.3704	17.4011	-1.5689	-0.649756	0.00269594	Arhgef10l	Rho guanine nucleotide exchange factor (GEF) 10-like [Source:MGI Symbol;Acc:MGI:1920004]
ENSMUSG00000020256	16.4366	11.593	-1.56889	-0.649743	0.0369103	Aldh1l2	aldehyde dehydrogenase 1 family, member L2 [Source:MGI Symbol;Acc:MGI:2444680]
ENSMUSG00000036052	21.0529	13.8853	-1.5681	-0.649021	0.00814401	Dnajb5	DnaJ (Hsp40) homolog, subfamily B, member 5 [Source:MGI Symbol;Acc:MGI:1930018]
ENSMUSG00000006288	34.7265	23.4258	-1.56761	-0.648564	0.00293129	Ttc5	tetratricopeptide repeat domain 5 [Source:MGI Symbol;Acc:MGI:2683584]
ENSMUSG00000019558	41.3127	27.5725	-1.56697	-0.647974	0.00127436	Slc6a8	solute carrier family 6 (neurotransmitter transporter, creatine), member 8 [Source:MGI Symbol;Acc:MGI:2147834]
ENSMUSG00000024617	98.2151	64.1697	-1.56545	-0.646573	0.00231921	Camk2a	calcium/calmodulin-dependent protein kinase II alpha [Source:MGI Symbol;Acc:MGI:88256]
ENSMUSG00000039410	13.1056	8.32371	-1.56477	-0.645946	0.00836973	Prdm16	PR domain containing 16 [Source:MGI Symbol;Acc:MGI:1917923]
ENSMUSG00000022723	66.6942	43.4311	-1.56318	-0.644488	0.00355343	Crybg3	beta-gamma crystallin domain containing 3 [Source:MGI Symbol;Acc:MGI:2676311]
ENSMUSG00000033788	44.8892	30.512	-1.56178	-0.643188	0.00426893	Dysf	dysferlin [Source:MGI Symbol;Acc:MGI:1349385]
ENSMUSG00000029108	66.7428	44.2586	-1.56047	-0.641977	0.00965745	Pcdh7	protocadherin 7 [Source:MGI Symbol;Acc:MGI:1860487]
ENSMUSG00000021226	15.9014	10.1354	-1.56009	-0.641626	0.0272152	Acot2	acyl-CoA thioesterase 2 [Source:MGI Symbol;Acc:MGI:2159605]
ENSMUSG00000078190	10.0281	6.71483	-1.55914	-0.640746	0.0207216	Dnm3os	dynamin 3, opposite strand [Source:MGI Symbol;Acc:MGI:3052332]
ENSMUSG00000006567	10.1569	7.01024	-1.5566	-0.6384	0.0374894	Atp7b	ATPase, Cu++ transporting, beta polypeptide [Source:MGI Symbol;Acc:MGI:103297]
ENSMUSG00000024869	13.3936	8.87868	-1.55619	-0.638017	0.0128311	Nudt8	nudix (nucleoside diphosphate linked moiety X)-type motif 8 [Source:MGI Symbol;Acc:MGI:1913637]
ENSMUSG00000002329	45.3333	28.5076	-1.55519	-0.637087	0.0012819	Mdp1	magnesium-dependent phosphatase 1 [Source:MGI Symbol;Acc:MGI:1915131]
ENSMUSG00000046027	27.8418	18.009	-1.55511	-0.637016	0.00335568	Stard5	StAR-related lipid transfer (START) domain containing 5 [Source:MGI Symbol;Acc:MGI:2156765]
ENSMUSG00000046794	71.6945	46.8572	-1.55508	-0.636987	0.000432329	Ppp1r3b	protein phosphatase 1, regulatory (inhibitor) subunit 3B [Source:MGI Symbol;Acc:MGI:2177268]
ENSMUSG00000042015	24.8045	16.209	-1.55248	-0.634573	0.0010829	Wdr41	WD repeat domain 41 [Source:MGI Symbol;Acc:MGI:2445123]
ENSMUSG00000006800	170.45	113.748	-1.55075	-0.632967	0.00506723	Sulf2	sulfatase 2 [Source:MGI Symbol;Acc:MGI:1919293]
ENSMUSG00000021573	11.6728	7.21287	-1.55047	-0.632708	0.0211902	Tppp	tubulin polymerization promoting protein [Source:MGI Symbol;Acc:MGI:1920198]
ENSMUSG00000056043	8.76682	5.62417	-1.55018	-0.632435	0.0190345	Rgs9bp	regulator of G-protein signalling 9 binding protein [Source:MGI Symbol;Acc:MGI:2384418]
ENSMUSG00000031824	19.5347	12.9577	-1.54847	-0.630848	0.027598	6430548M08Rik	RIKEN cDNA 6430548M08 gene [Source:MGI Symbol;Acc:MGI:2443793]
ENSMUSG00000031880	109.958	72.4931	-1.54652	-0.629024	0.00118928	Rrad	Ras-related associated with diabetes [Source:MGI Symbol;Acc:MGI:1930943]
ENSMUSG00000028883	59.1719	39.1442	-1.54267	-0.625431	0.00217706	Sema3a	sema domain, immunoglobulin domain (Ig), short basic domain, secreted, (semaphorin) 3A [Source:MGI Symbol;Acc:MGI:107558]
ENSMUSG00000040272	9.9944	6.47649	-1.54156	-0.624389	0.0310112	Accs	1-aminocyclopropane-1-carboxylate synthase homolog (Arabidopsis)(non-functional) [Source:MGI Symbol;Acc:MGI:1919717]
ENSMUSG00000031672	304.515	197.904	-1.53909	-0.622075	3.81033e-05	Got2	glutamate oxaloacetate transaminase 2, mitochondrial [Source:MGI Symbol;Acc:MGI:95792]
ENSMUSG00000024891	12.9834	9.05052	-1.53883	-0.621833	0.0231162	Slc29a2	solute carrier family 29 (nucleoside transporters), member 2 [Source:MGI Symbol;Acc:MGI:1345278]
ENSMUSG00000018821	7.96757	5.53553	-1.53872	-0.621728	0.0341798	Avpi1	arginine vasopressin-induced 1 [Source:MGI Symbol;Acc:MGI:1916784]
ENSMUSG00000029598	36.3385	24.2624	-1.53871	-0.621725	0.00452063	Plbd2	phospholipase B domain containing 2 [Source:MGI Symbol;Acc:MGI:1919022]
ENSMUSG00000025203	536.725	350.417	-1.53846	-0.621488	7.85628e-05	Scd2	stearoyl-Coenzyme A desaturase 2 [Source:MGI Symbol;Acc:MGI:98240]
ENSMUSG00000020542	60.3935	39.8943	-1.53836	-0.621395	0.0038438	Myocd	myocardin [Source:MGI Symbol;Acc:MGI:2137495]
ENSMUSG00000036644	61.3151	39.8849	-1.53747	-0.620559	0.000223919	Tbc1d9b	TBC1 domain family, member 9B [Source:MGI Symbol;Acc:MGI:1924045]
ENSMUSG00000026163	100.303	66.228	-1.53685	-0.619979	0.00117553	Sphkap	SPHK1 interactor, AKAP domain containing [Source:MGI Symbol;Acc:MGI:1924879]
ENSMUSG00000032333	10.2568	6.79363	-1.53644	-0.619589	0.018368	Stoml1	stomatin-like 1 [Source:MGI Symbol;Acc:MGI:1916356]
ENSMUSG00000048486	24.6098	15.8846	-1.53488	-0.618126	0.00307526	Fitm2	fat storage-inducing transmembrane protein 2 [Source:MGI Symbol;Acc:MGI:2444508]
ENSMUSG00000020393	62.1013	42.0601	-1.53467	-0.617924	0.00211072	Kremen1	kringle containing transmembrane protein 1 [Source:MGI Symbol;Acc:MGI:1933988]
ENSMUSG00000037089	47.8869	30.6708	-1.53461	-0.617875	0.00205874	Slc35b2	solute carrier family 35, member B2 [Source:MGI Symbol;Acc:MGI:1921086]
ENSMUSG00000053093	4455.66	2919.62	-1.53198	-0.615394	0.012909	Myh7	myosin, heavy polypeptide 7, cardiac muscle, beta [Source:MGI Symbol;Acc:MGI:2155600]
ENSMUSG00000039835	45.0112	29.6822	-1.53149	-0.614931	0.00141784	Nhsl1	NHS-like 1 [Source:MGI Symbol;Acc:MGI:106390]
ENSMUSG00000036403	36.1854	23.9242	-1.52782	-0.611475	0.00182104	Cep135	centrosomal protein 135 [Source:MGI Symbol;Acc:MGI:2681869]
ENSMUSG00000043311	11.3721	7.92052	-1.52771	-0.611366	0.0237739	D17H6S53E	DNA segment, Chr 17, human D6S53E [Source:MGI Symbol;Acc:MGI:90673]
ENSMUSG00000020605	20.2859	13.0977	-1.52707	-0.610764	0.00392947	Hs1bp3	HCLS1 binding protein 3 [Source:MGI Symbol;Acc:MGI:1913224]
ENSMUSG00000071540	22.0697	14.8069	-1.52608	-0.609834	0.0220062	3425401B19Rik	RIKEN cDNA 3425401B19 gene [Source:MGI Symbol;Acc:MGI:3588196]
ENSMUSG00000026640	30.6758	20.9162	-1.52561	-0.609385	0.0153816	Plxna2	plexin A2 [Source:MGI Symbol;Acc:MGI:107684]
ENSMUSG00000040249	104.518	69.5522	-1.52512	-0.608922	0.00679601	Lrp1	low density lipoprotein receptor-related protein 1 [Source:MGI Symbol;Acc:MGI:96828]
ENSMUSG00000039683	24.5364	16.2156	-1.52383	-0.607706	0.027598	Sdk1	sidekick homolog 1 (chicken) [Source:MGI Symbol;Acc:MGI:2444413]
ENSMUSG00000090648	44.4952	28.5864	-1.52196	-0.605932	0.0446608	Gm17446	predicted gene, 17446 [Source:MGI Symbol;Acc:MGI:4937080]
ENSMUSG00000034382	8.34664	5.97534	-1.5216	-0.605586	0.0340344	AI661453	expressed sequence AI661453 [Source:MGI Symbol;Acc:MGI:2146908]
ENSMUSG00000027774	123.459	81.3763	-1.52101	-0.605026	0.00021093	Gfm1	G elongation factor, mitochondrial 1 [Source:MGI Symbol;Acc:MGI:107339]
ENSMUSG00000040111	25.7244	17.4972	-1.51996	-0.60403	0.028418	Gramd1b	GRAM domain containing 1B [Source:MGI Symbol;Acc:MGI:1925037]
ENSMUSG00000035561	57.7086	37.2832	-1.5188	-0.602936	0.00257243	Aldh1b1	aldehyde dehydrogenase 1 family, member B1 [Source:MGI Symbol;Acc:MGI:1919785]
ENSMUSG00000022210	27.8505	18.808	-1.5174	-0.601599	0.0115097	Dhrs4	dehydrogenase/reductase (SDR family) member 4 [Source:MGI Symbol;Acc:MGI:90169]
ENSMUSG00000063455	16.1052	11.4941	-1.51682	-0.601048	0.0432338	D630045J12Rik	RIKEN cDNA D630045J12 gene [Source:MGI Symbol;Acc:MGI:2669829]
ENSMUSG00000004317	163.41	109.215	-1.51415	-0.598506	0.00336532	Clcn5	chloride channel 5 [Source:MGI Symbol;Acc:MGI:99486]
ENSMUSG00000023034	12.0189	8.42994	-1.51378	-0.598154	0.0196109	Nr4a1	nuclear receptor subfamily 4, group A, member 1 [Source:MGI Symbol;Acc:MGI:1352454]
ENSMUSG00000034858	15.0219	10.1702	-1.51363	-0.598013	0.00965745	BC031353	cDNA sequence BC031353 [Source:MGI Symbol;Acc:MGI:2387648]
ENSMUSG00000035407	7.60934	5.38893	-1.51182	-0.596282	0.0412424	Kank4	KN motif and ankyrin repeat domains 4 [Source:MGI Symbol;Acc:MGI:3043381]
ENSMUSG00000022887	8.80275	5.99631	-1.51048	-0.595011	0.0366599	Masp1	mannan-binding lectin serine peptidase 1 [Source:MGI Symbol;Acc:MGI:88492]
ENSMUSG00000024084	12.214	8.44483	-1.50907	-0.593656	0.0161495	Qpct	glutaminyl-peptide cyclotransferase (glutaminyl cyclase) [Source:MGI Symbol;Acc:MGI:1917786]
ENSMUSG00000038168	44.9668	31.5152	-1.50779	-0.592437	0.00729395	Leprel1	leprecan-like 1 [Source:MGI Symbol;Acc:MGI:2146663]
ENSMUSG00000027864	200.687	136.544	-1.50631	-0.591021	0.00265048	Ptgfrn	prostaglandin F2 receptor negative regulator [Source:MGI Symbol;Acc:MGI:1277114]
ENSMUSG00000017724	9.13827	6.1671	-1.50413	-0.588929	0.0203324	Etv4	ets variant gene 4 (E1A enhancer binding protein, E1AF) [Source:MGI Symbol;Acc:MGI:99423]
ENSMUSG00000040752	3723.48	2501.28	-1.50362	-0.58844	0.01842	Myh6	myosin, heavy polypeptide 6, cardiac muscle, alpha [Source:MGI Symbol;Acc:MGI:97255]
ENSMUSG00000037335	42.4055	28.6701	-1.50345	-0.588274	0.00169654	Hand1	heart and neural crest derivatives expressed transcript 1 [Source:MGI Symbol;Acc:MGI:103577]
ENSMUSG00000035357	42.0673	28.3082	-1.50314	-0.587984	0.000824519	Pdzrn3	PDZ domain containing RING finger 3 [Source:MGI Symbol;Acc:MGI:1933157]
ENSMUSG00000032006	14.3626	9.03939	-1.50239	-0.587262	0.0346823	Pdgfd	platelet-derived growth factor, D polypeptide [Source:MGI Symbol;Acc:MGI:1919035]
ENSMUSG00000008999	130.553	88.3946	-1.49996	-0.58492	0.00100921	Bmp7	bone morphogenetic protein 7 [Source:MGI Symbol;Acc:MGI:103302]
ENSMUSG00000033737	37.118	25.5777	-1.49892	-0.583925	0.0115612	Fndc3c1	fibronectin type III domain containing 3C1 [Source:MGI Symbol;Acc:MGI:2685630]
ENSMUSG00000048070	22.7168	15.5806	-1.4986	-0.58362	0.00831951	Pirt	phosphoinositide-interacting regulator of transient receptor potential channels [Source:MGI Symbol;Acc:MGI:2443635]
ENSMUSG00000042558	25.2011	17.0875	-1.49843	-0.583452	0.0126082	Adprhl2	ADP-ribosylhydrolase like 2 [Source:MGI Symbol;Acc:MGI:2140364]
ENSMUSG00000050248	18.8647	13.5146	-1.49831	-0.583336	0.0156604	Evc2	Ellis van Creveld syndrome 2 homolog (human) [Source:MGI Symbol;Acc:MGI:1915775]
ENSMUSG00000030409	16.5482	11.6577	-1.49615	-0.581256	0.00711042	Dmpk	dystrophia myotonica-protein kinase [Source:MGI Symbol;Acc:MGI:94906]
ENSMUSG00000048078	48.2401	33.2698	-1.4959	-0.581009	0.00684584	Odz4	odd Oz/ten-m homolog 4 (Drosophila) [Source:MGI Symbol;Acc:MGI:2447063]
ENSMUSG00000058806	30.4191	21.1024	-1.49547	-0.580596	0.00553238	Col13a1	collagen, type XIII, alpha 1 [Source:MGI Symbol;Acc:MGI:1277201]
ENSMUSG00000002007	23.9959	16.3116	-1.49325	-0.578455	0.0066578	Srpk3	serine/arginine-rich protein specific kinase 3 [Source:MGI Symbol;Acc:MGI:1891338]
ENSMUSG00000026932	10.9488	7.43283	-1.49244	-0.577678	0.015818	Nacc2	nucleus accumbens associated 2, BEN and BTB (POZ) domain containing [Source:MGI Symbol;Acc:MGI:1915241]
ENSMUSG00000050315	98.2186	66.4666	-1.49153	-0.57679	0.000534437	Synpo2	synaptopodin 2 [Source:MGI Symbol;Acc:MGI:2153070]
ENSMUSG00000028033	24.2675	15.6198	-1.49133	-0.576604	0.00647302	Kcnq5	potassium voltage-gated channel, subfamily Q, member 5 [Source:MGI Symbol;Acc:MGI:1924937]
ENSMUSG00000027339	15.2845	10.1744	-1.49087	-0.57615	0.0309288	Rassf2	Ras association (RalGDS/AF-6) domain family member 2 [Source:MGI Symbol;Acc:MGI:2442060]
ENSMUSG00000037892	23.4749	16.1142	-1.48939	-0.574725	0.0126373	Pcdh18	protocadherin 18 [Source:MGI Symbol;Acc:MGI:1920423]
ENSMUSG00000059325	80.8625	54.0079	-1.48931	-0.574643	0.00207109	Hopx	HOP homeobox [Source:MGI Symbol;Acc:MGI:1916782]
ENSMUSG00000042804	20.6936	14.4175	-1.4878	-0.573178	0.013435	Gpr153	G protein-coupled receptor 153 [Source:MGI Symbol;Acc:MGI:1916157]
ENSMUSG00000042961	14.5006	10.0406	-1.484	-0.569494	0.0295593	Egflam	EGF-like, fibronectin type III and laminin G domains [Source:MGI Symbol;Acc:MGI:2146149]
ENSMUSG00000006720	8.51593	6.06631	-1.47837	-0.564008	0.0369103	Zfp184	zinc finger protein 184 (Kruppel-like) [Source:MGI Symbol;Acc:MGI:1922244]
ENSMUSG00000027792	46.3047	32.2665	-1.478	-0.563648	0.0260252	Bche	butyrylcholinesterase [Source:MGI Symbol;Acc:MGI:894278]
ENSMUSG00000050447	16.2908	10.6247	-1.47755	-0.56321	0.0182531	Lypd6	LY6/PLAUR domain containing 6 [Source:MGI Symbol;Acc:MGI:2443848]
ENSMUSG00000051339	53.4748	37.4668	-1.4744	-0.560132	0.00191775	2900026A02Rik	RIKEN cDNA 2900026A02 gene [Source:MGI Symbol;Acc:MGI:1920194]
ENSMUSG00000035914	45.1205	32.5267	-1.47334	-0.559087	0.00896605	Cd276	CD276 antigen [Source:MGI Symbol;Acc:MGI:2183926]
ENSMUSG00000034324	14.1421	10.3262	-1.4725	-0.558265	0.0301453	Tmem132c	transmembrane protein 132C [Source:MGI Symbol;Acc:MGI:2443061]
ENSMUSG00000032064	13.5794	9.82558	-1.47202	-0.557796	0.0227209	Dixdc1	DIX domain containing 1 [Source:MGI Symbol;Acc:MGI:2679721]
ENSMUSG00000041530	71.4273	47.8738	-1.47107	-0.556867	0.0010829	Eif2c1	eukaryotic translation initiation factor 2C, 1 [Source:MGI Symbol;Acc:MGI:2446630]
ENSMUSG00000026556	29.9725	21.4669	-1.46921	-0.555037	0.00965745	Vangl2	vang-like 2 (van gogh, Drosophila) [Source:MGI Symbol;Acc:MGI:2135272]
ENSMUSG00000024899	25.8021	17.8923	-1.46776	-0.553617	0.00806013	Papss2	3'-phosphoadenosine 5'-phosphosulfate synthase 2 [Source:MGI Symbol;Acc:MGI:1330223]
ENSMUSG00000017756	62.8805	44.9595	-1.46732	-0.553183	0.00631717	Slc12a7	solute carrier family 12, member 7 [Source:MGI Symbol;Acc:MGI:1342283]
ENSMUSG00000068747	184.173	128.843	-1.46707	-0.552942	0.00881069	Sort1	sortilin 1 [Source:MGI Symbol;Acc:MGI:1338015]
ENSMUSG00000018845	308.82	211.885	-1.46619	-0.552077	0.000651936	Unc45b	unc-45 homolog B (C. elegans) [Source:MGI Symbol;Acc:MGI:2443377]
ENSMUSG00000032363	12.8119	9.19854	-1.46518	-0.551075	0.0184377	Adamts7	a disintegrin-like and metallopeptidase (reprolysin type) with thrombospondin type 1 motif, 7 [Source:MGI Symbol;Acc:MGI:1347346]
ENSMUSG00000030046	32.6449	23.7926	-1.46502	-0.550923	0.0427805	Bmp10	bone morphogenetic protein 10 [Source:MGI Symbol;Acc:MGI:1338820]
ENSMUSG00000030096	89.5742	63.4773	-1.46464	-0.550544	0.00668526	Slc6a6	solute carrier family 6 (neurotransmitter transporter, taurine), member 6 [Source:MGI Symbol;Acc:MGI:98488]
ENSMUSG00000018427	50.0466	34.181	-1.46415	-0.550065	0.00113705	Ypel2	yippee-like 2 (Drosophila) [Source:MGI Symbol;Acc:MGI:1925114]
ENSMUSG00000023411	14.3432	9.95963	-1.46412	-0.550038	0.0310126	Nfatc4	nuclear factor of activated T-cells, cytoplasmic, calcineurin-dependent 4 [Source:MGI Symbol;Acc:MGI:1920431]
ENSMUSG00000001173	35.9649	24.0368	-1.46392	-0.549839	0.00230926	Ocrl	oculocerebrorenal syndrome of Lowe [Source:MGI Symbol;Acc:MGI:109589]
ENSMUSG00000056900	116.336	78.3768	-1.46376	-0.549679	0.00653596	Usp13	ubiquitin specific peptidase 13 (isopeptidase T-3) [Source:MGI Symbol;Acc:MGI:1919857]
ENSMUSG00000030284	32.2016	22.2024	-1.4633	-0.54923	0.00153089	Creld1	cysteine-rich with EGF-like domains 1 [Source:MGI Symbol;Acc:MGI:2152539]
ENSMUSG00000022994	201.639	141.117	-1.46267	-0.548606	0.00359611	Adcy6	adenylate cyclase 6 [Source:MGI Symbol;Acc:MGI:87917]
ENSMUSG00000039477	50.7749	36.2831	-1.46222	-0.548157	0.00961825	Tnrc18	trinucleotide repeat containing 18 [Source:MGI Symbol;Acc:MGI:3648294]
ENSMUSG00000052911	58.5284	42.1856	-1.46193	-0.547873	0.026595	Lamb2	laminin, beta 2 [Source:MGI Symbol;Acc:MGI:99916]
ENSMUSG00000041616	825.183	577.877	-1.46163	-0.547575	0.0115469	Nppa	natriuretic peptide type A [Source:MGI Symbol;Acc:MGI:97367]
ENSMUSG00000001270	129.301	88.558	-1.46112	-0.547077	0.000430223	Ckb	creatine kinase, brain [Source:MGI Symbol;Acc:MGI:88407]
ENSMUSG00000035382	29.4066	20.4311	-1.45896	-0.544938	0.00581499	Pcsk7	proprotein convertase subtilisin/kexin type 7 [Source:MGI Symbol;Acc:MGI:107421]
ENSMUSG00000078794	48.5822	33.8284	-1.45678	-0.542786	0.00200405	Dact3	dapper homolog 3, antagonist of beta-catenin (xenopus) [Source:MGI Symbol;Acc:MGI:3654828]
ENSMUSG00000038886	59.9228	43.0772	-1.45329	-0.539326	0.00506723	Man2a2	mannosidase 2, alpha 2 [Source:MGI Symbol;Acc:MGI:2150656]
ENSMUSG00000033400	129.373	88.7677	-1.4531	-0.539131	0.000555288	Agl	amylo-1,6-glucosidase, 4-alpha-glucanotransferase [Source:MGI Symbol;Acc:MGI:1924809]
ENSMUSG00000026585	62.5182	42.342	-1.45295	-0.538982	0.00256974	Kifap3	kinesin-associated protein 3 [Source:MGI Symbol;Acc:MGI:107566]
ENSMUSG00000029651	74.8322	52.0204	-1.45274	-0.538772	0.00167984	Mtus2	microtubule associated tumor suppressor candidate 2 [Source:MGI Symbol;Acc:MGI:1915388]
ENSMUSG00000022270	43.5611	30.6052	-1.45206	-0.538097	0.0035674	Fam134b	family with sequence similarity 134, member B [Source:MGI Symbol;Acc:MGI:1913520]
ENSMUSG00000026494	81.9366	57.0477	-1.45025	-0.536305	0.00629721	Kif26b	kinesin family member 26B [Source:MGI Symbol;Acc:MGI:2447076]
ENSMUSG00000078937	134.422	93.0122	-1.45023	-0.536279	0.000824519	Cpt1b	carnitine palmitoyltransferase 1b, muscle [Source:MGI Symbol;Acc:MGI:1098297]
ENSMUSG00000051043	34.9091	23.8594	-1.44965	-0.535708	0.00587582	Gprc5c	G protein-coupled receptor, family C, group 5, member C [Source:MGI Symbol;Acc:MGI:1917605]
ENSMUSG00000040183	17.7439	11.7931	-1.44934	-0.5354	0.0268965	Ankrd6	ankyrin repeat domain 6 [Source:MGI Symbol;Acc:MGI:2154278]
ENSMUSG00000046743	38.5988	27.8703	-1.44825	-0.53431	0.0324505	Fat4	FAT tumor suppressor homolog 4 (Drosophila) [Source:MGI Symbol;Acc:MGI:3045256]
ENSMUSG00000022075	26.0297	18.3589	-1.44748	-0.533538	0.0199939	Rhobtb2	Rho-related BTB domain containing 2 [Source:MGI Symbol;Acc:MGI:2180557]
ENSMUSG00000000555	150.57	105.827	-1.44588	-0.531945	0.00203675	Itga5	integrin alpha 5 (fibronectin receptor alpha) [Source:MGI Symbol;Acc:MGI:96604]
ENSMUSG00000022353	96.331	66.4613	-1.44568	-0.531748	0.000377622	Mtss1	metastasis suppressor 1 [Source:MGI Symbol;Acc:MGI:2384818]
ENSMUSG00000032121	8.94608	6.00148	-1.44477	-0.530844	0.0452644	Tmem218	transmembrane protein 218 [Source:MGI Symbol;Acc:MGI:1913529]
ENSMUSG00000021614	925.417	651.776	-1.44443	-0.530502	0.00965745	Vcan	versican [Source:MGI Symbol;Acc:MGI:102889]
ENSMUSG00000029093	20.6667	14.424	-1.44431	-0.530377	0.0248104	Sorcs2	sortilin-related VPS10 domain containing receptor 2 [Source:MGI Symbol;Acc:MGI:1932289]
ENSMUSG00000015579	57.0073	38.819	-1.44355	-0.529625	0.00212834	Nkx2-5	NK2 transcription factor related, locus 5 (Drosophila) [Source:MGI Symbol;Acc:MGI:97350]
ENSMUSG00000067279	85.6631	59.4816	-1.43978	-0.525844	0.000842329	Ppp1r3c	protein phosphatase 1, regulatory (inhibitor) subunit 3C [Source:MGI Symbol;Acc:MGI:1858229]
ENSMUSG00000046997	26.7353	19.3118	-1.43967	-0.525743	0.0069043	Spsb4	splA/ryanodine receptor domain and SOCS box containing 4 [Source:MGI Symbol;Acc:MGI:2183445]
ENSMUSG00000032827	54.4938	40.049	-1.43886	-0.524931	0.017142	Ppp1r9a	protein phosphatase 1, regulatory (inhibitor) subunit 9A [Source:MGI Symbol;Acc:MGI:2442401]
ENSMUSG00000039542	37.9512	26.6425	-1.43584	-0.521897	0.00897305	Ncam1	neural cell adhesion molecule 1 [Source:MGI Symbol;Acc:MGI:97281]
ENSMUSG00000025555	104.467	73.1272	-1.43546	-0.521508	0.000207603	Farp1	FERM, RhoGEF (Arhgef) and pleckstrin domain protein 1 (chondrocyte-derived) [Source:MGI Symbol;Acc:MGI:2446173]
ENSMUSG00000005897	15.1556	10.409	-1.43476	-0.520814	0.0227968	Nr2c1	nuclear receptor subfamily 2, group C, member 1 [Source:MGI Symbol;Acc:MGI:1352465]
ENSMUSG00000079243	145.355	103.117	-1.43455	-0.520595	0.0114738	Xirp1	xin actin-binding repeat containing 1 [Source:MGI Symbol;Acc:MGI:1333878]
ENSMUSG00000038068	8.65111	6.1935	-1.43398	-0.520027	0.0489664	Rnf144b	ring finger protein 144B [Source:MGI Symbol;Acc:MGI:2384986]
ENSMUSG00000026564	82.413	58.5214	-1.43228	-0.518317	0.00521864	Dusp27	dual specificity phosphatase 27 (putative) [Source:MGI Symbol;Acc:MGI:2685055]
ENSMUSG00000020828	15.4946	10.8952	-1.43066	-0.516682	0.027405	Pld2	phospholipase D2 [Source:MGI Symbol;Acc:MGI:892877]
ENSMUSG00000074305	46.917	32.7209	-1.42905	-0.515058	0.00233343	C230081A13Rik	RIKEN cDNA C230081A13 gene [Source:MGI Symbol;Acc:MGI:2442366]
ENSMUSG00000052374	552.796	390.085	-1.42895	-0.51496	0.00661525	Actn2	actinin alpha 2 [Source:MGI Symbol;Acc:MGI:109192]
ENSMUSG00000040820	18.4499	13.0444	-1.42848	-0.514479	0.0116784	Hlcs	holocarboxylase synthetase (biotin- [propriony-Coenzyme A-carboxylase (ATP-hydrolysing)] ligase) [Source:MGI Symbol;Acc:MGI:894646]
ENSMUSG00000020601	68.2124	48.3187	-1.42843	-0.514434	0.00309522	Trib2	tribbles homolog 2 (Drosophila) [Source:MGI Symbol;Acc:MGI:2145021]
ENSMUSG00000029638	33.556	23.8278	-1.42833	-0.514328	0.0222521	Glcci1	glucocorticoid induced transcript 1 [Source:MGI Symbol;Acc:MGI:2179717]
ENSMUSG00000019797	32.5424	23.0982	-1.4281	-0.514096	0.00418352	1700021F05Rik	RIKEN cDNA 1700021F05 gene [Source:MGI Symbol;Acc:MGI:1915101]
ENSMUSG00000019846	199.709	144.992	-1.42726	-0.513245	0.0258489	Lama4	laminin, alpha 4 [Source:MGI Symbol;Acc:MGI:109321]
ENSMUSG00000029338	95.2787	68.0217	-1.42696	-0.512948	0.00767466	Antxr2	anthrax toxin receptor 2 [Source:MGI Symbol;Acc:MGI:1919164]
ENSMUSG00000031903	12.8929	9.10072	-1.42526	-0.511223	0.0188047	Pla2g15	phospholipase A2, group XV [Source:MGI Symbol;Acc:MGI:2178076]
ENSMUSG00000024598	351.652	249.286	-1.42511	-0.51107	0.00684367	Fbn2	fibrillin 2 [Source:MGI Symbol;Acc:MGI:95490]
ENSMUSG00000042429	19.0449	13.9583	-1.4251	-0.511059	0.045297	Adora1	adenosine A1 receptor [Source:MGI Symbol;Acc:MGI:99401]
ENSMUSG00000027198	57.2171	40.9985	-1.42467	-0.510629	0.00306367	Ext2	exostoses (multiple) 2 [Source:MGI Symbol;Acc:MGI:108050]
ENSMUSG00000027750	139.661	100.464	-1.42431	-0.510268	0.00965745	Postn	periostin, osteoblast specific factor [Source:MGI Symbol;Acc:MGI:1926321]
ENSMUSG00000029016	25.3635	18.1702	-1.42361	-0.509551	0.0239572	Clcn6	chloride channel 6 [Source:MGI Symbol;Acc:MGI:1347049]
ENSMUSG00000015944	28.5449	20.5125	-1.42349	-0.509429	0.00631717	Gatsl2	GATS protein-like 2 [Source:MGI Symbol;Acc:MGI:1933384]
ENSMUSG00000039384	12.211	8.50874	-1.42308	-0.509018	0.0218657	Dusp10	dual specificity phosphatase 10 [Source:MGI Symbol;Acc:MGI:1927070]
ENSMUSG00000074505	13.324	9.26298	-1.42153	-0.50744	0.0378583	Fat3	FAT tumor suppressor homolog 3 (Drosophila) [Source:MGI Symbol;Acc:MGI:2444314]
ENSMUSG00000021699	21.5645	14.7763	-1.42128	-0.50719	0.00965745	Pde4d	phosphodiesterase 4D, cAMP specific [Source:MGI Symbol;Acc:MGI:99555]
ENSMUSG00000028977	43.8154	32.3109	-1.41945	-0.505329	0.0313621	Casz1	castor homolog 1, zinc finger (Drosophila) [Source:MGI Symbol;Acc:MGI:1196251]
ENSMUSG00000032010	30.0886	21.3088	-1.41854	-0.504405	0.0066994	Usp2	ubiquitin specific peptidase 2 [Source:MGI Symbol;Acc:MGI:1858178]
ENSMUSG00000045636	131.311	92.539	-1.41757	-0.503422	0.000129005	Mtus1	mitochondrial tumor suppressor 1 [Source:MGI Symbol;Acc:MGI:2142572]
ENSMUSG00000046380	13.2529	8.94221	-1.41578	-0.501601	0.0388469	Jrk	jerky [Source:MGI Symbol;Acc:MGI:106214]
ENSMUSG00000089637	122.182	86.5627	-1.41557	-0.501387	0.0255422	Hmga1-rs1	high mobility group AT-hook I, related sequence 1 [Source:MGI Symbol;Acc:MGI:96161]
ENSMUSG00000025959	22.2488	15.6338	-1.41433	-0.500117	0.0273265	Klf7	Kruppel-like factor 7 (ubiquitous) [Source:MGI Symbol;Acc:MGI:1935151]
ENSMUSG00000004105	61.8208	43.0945	-1.41414	-0.499922	0.00264832	Angptl2	angiopoietin-like 2 [Source:MGI Symbol;Acc:MGI:1347002]
ENSMUSG00000032338	32.3276	22.6455	-1.41401	-0.499797	0.0408024	Hcn4	hyperpolarization-activated, cyclic nucleotide-gated K+ 4 [Source:MGI Symbol;Acc:MGI:1298209]
ENSMUSG00000035390	18.5814	13.1773	-1.41336	-0.499127	0.0179068	Brsk1	BR serine/threonine kinase 1 [Source:MGI Symbol;Acc:MGI:2685946]
ENSMUSG00000039765	19.935	13.865	-1.41316	-0.498928	0.0487825	Cc2d2a	coiled-coil and C2 domain containing 2A [Source:MGI Symbol;Acc:MGI:1924487]
ENSMUSG00000038319	90.375	65.949	-1.41224	-0.497986	0.00965745	Kcnh2	potassium voltage-gated channel, subfamily H (eag-related), member 2 [Source:MGI Symbol;Acc:MGI:1341722]
ENSMUSG00000071317	58.0112	41.598	-1.41223	-0.49798	0.00307314	Bves	blood vessel epicardial substance [Source:MGI Symbol;Acc:MGI:1346013]
ENSMUSG00000034055	24.8541	17.8572	-1.41217	-0.497915	0.0168048	Phka1	phosphorylase kinase alpha 1 [Source:MGI Symbol;Acc:MGI:97576]
ENSMUSG00000050234	29.7573	21.4865	-1.41049	-0.496197	0.0114738	Gja4	gap junction protein, alpha 4 [Source:MGI Symbol;Acc:MGI:95715]
ENSMUSG00000032263	22.2394	16.6199	-1.41048	-0.496183	0.0277077	Bckdhb	branched chain ketoacid dehydrogenase E1, beta polypeptide [Source:MGI Symbol;Acc:MGI:88137]
ENSMUSG00000026113	17.9651	12.8667	-1.40999	-0.49569	0.00881069	Inpp4a	inositol polyphosphate-4-phosphatase, type I [Source:MGI Symbol;Acc:MGI:1931123]
ENSMUSG00000070565	46.083	33.2716	-1.40957	-0.495259	0.00155431	Rasal2	RAS protein activator like 2 [Source:MGI Symbol;Acc:MGI:2443881]
ENSMUSG00000030122	123.921	89.3916	-1.40696	-0.492581	0.00313781	Ptms	parathymosin [Source:MGI Symbol;Acc:MGI:1916452]
ENSMUSG00000024059	33.4874	24.3674	-1.4067	-0.492311	0.00480268	Clip4	CAP-GLY domain containing linker protein family, member 4 [Source:MGI Symbol;Acc:MGI:1919100]
ENSMUSG00000027378	17.2487	12.8521	-1.40615	-0.491753	0.0178332	Nphp1	nephronophthisis 1 (juvenile) homolog (human) [Source:MGI Symbol;Acc:MGI:1858233]
ENSMUSG00000027546	25.4248	18.606	-1.40562	-0.491202	0.0102579	Atp9a	ATPase, class II, type 9A [Source:MGI Symbol;Acc:MGI:1330826]
ENSMUSG00000021375	154.778	110.751	-1.40526	-0.490834	0.00251692	Kif13a	kinesin family member 13A [Source:MGI Symbol;Acc:MGI:1098264]
ENSMUSG00000034295	101.266	72.5344	-1.40462	-0.490179	0.00451205	Fhod3	formin homology 2 domain containing 3 [Source:MGI Symbol;Acc:MGI:1925847]
ENSMUSG00000042747	42.4121	30.1038	-1.40447	-0.490025	0.00346759	Krtcap2	keratinocyte associated protein 2 [Source:MGI Symbol;Acc:MGI:1913309]
ENSMUSG00000005907	17.1498	11.837	-1.4041	-0.489641	0.0282717	Pex1	peroxisomal biogenesis factor 1 [Source:MGI Symbol;Acc:MGI:1918632]
ENSMUSG00000022261	43.2193	31.3293	-1.40173	-0.487208	0.00371097	Sdc2	syndecan 2 [Source:MGI Symbol;Acc:MGI:1349165]
ENSMUSG00000040331	92.7735	64.8451	-1.40143	-0.486902	0.00170777	Nsmce4a	non-SMC element 4 homolog A (S. cerevisiae) [Source:MGI Symbol;Acc:MGI:1915122]
ENSMUSG00000022199	39.347	30.6541	-1.40001	-0.485434	0.0285802	Slc22a17	solute carrier family 22 (organic cation transporter), member 17 [Source:MGI Symbol;Acc:MGI:1926225]
ENSMUSG00000068699	344.247	250.08	-1.39995	-0.485371	0.0466539	Flnc	filamin C, gamma [Source:MGI Symbol;Acc:MGI:95557]
ENSMUSG00000042790	35.3345	24.6378	-1.39969	-0.485104	0.00851108	Rnf214	ring finger protein 214 [Source:MGI Symbol;Acc:MGI:2444451]
ENSMUSG00000038170	153.813	110.808	-1.39926	-0.484662	0.00204516	Pde4dip	phosphodiesterase 4D interacting protein (myomegalin) [Source:MGI Symbol;Acc:MGI:1891434]
ENSMUSG00000072720	153.81	112.818	-1.39865	-0.484032	0.045297	Myo18b	myosin XVIIIb [Source:MGI Symbol;Acc:MGI:1921626]
ENSMUSG00000041731	125.103	89.6994	-1.3975	-0.482844	0.000954991	Pgm5	phosphoglucomutase 5 [Source:MGI Symbol;Acc:MGI:1925668]
ENSMUSG00000025369	132.881	94.6244	-1.39737	-0.482718	0.000848017	Smarcc2	SWI/SNF related, matrix associated, actin dependent regulator of chromatin, subfamily c, member 2 [Source:MGI Symbol;Acc:MGI:1915344]
ENSMUSG00000033453	20.0167	15.082	-1.39733	-0.482669	0.0474989	Adamts15	a disintegrin-like and metallopeptidase (reprolysin type) with thrombospondin type 1 motif, 15 [Source:MGI Symbol;Acc:MGI:2449569]
ENSMUSG00000021892	45.6251	31.4111	-1.39728	-0.482618	0.00833725	Sh3bp5	SH3-domain binding protein 5 (BTK-associated) [Source:MGI Symbol;Acc:MGI:1344391]
ENSMUSG00000028518	130.603	92.096	-1.39655	-0.481865	0.0155373	Prkaa2	protein kinase, AMP-activated, alpha 2 catalytic subunit [Source:MGI Symbol;Acc:MGI:1336173]
ENSMUSG00000055322	144.855	103.957	-1.39613	-0.481435	0.00195685	Tns1	tensin 1 [Source:MGI Symbol;Acc:MGI:104552]
ENSMUSG00000019889	65.4953	47.9409	-1.3961	-0.4814	0.00651064	Ptprk	protein tyrosine phosphatase, receptor type, K [Source:MGI Symbol;Acc:MGI:103310]
ENSMUSG00000045136	140.153	100.388	-1.39598	-0.481282	0.000842006	Tubb2b	tubulin, beta 2B [Source:MGI Symbol;Acc:MGI:1920960]
ENSMUSG00000042613	84.118	62.8495	-1.39467	-0.479929	0.01272	Pbxip1	pre-B-cell leukemia transcription factor interacting protein 1 [Source:MGI Symbol;Acc:MGI:2441670]
ENSMUSG00000044617	28.5386	20.5939	-1.39338	-0.478592	0.0108362	Zbtb39	zinc finger and BTB domain containing 39 [Source:MGI Symbol;Acc:MGI:2443316]
ENSMUSG00000038679	16.4452	12.405	-1.39137	-0.476508	0.0310221	Trps1	trichorhinophalangeal syndrome I (human) [Source:MGI Symbol;Acc:MGI:1927616]
ENSMUSG00000008206	26.9884	19.5208	-1.39088	-0.475999	0.0196435	Lass4	LAG1 homolog, ceramide synthase 4 [Source:MGI Symbol;Acc:MGI:1914510]
ENSMUSG00000032224	16.7293	12.8991	-1.39065	-0.47576	0.0499128	Fam81a	family with sequence similarity 81, member A [Source:MGI Symbol;Acc:MGI:1924136]
ENSMUSG00000037355	14.9727	11.057	-1.39034	-0.475434	0.0303454	4933407H18Rik	RIKEN cDNA 4933407H18 gene [Source:MGI Symbol;Acc:MGI:1918351]
ENSMUSG00000032840	28.7543	21.5586	-1.39027	-0.475365	0.00743102	2410131K14Rik	RIKEN cDNA 2410131K14 gene [Source:MGI Symbol;Acc:MGI:1924042]
ENSMUSG00000025161	191.563	139.228	-1.38836	-0.473379	0.0010829	Slc16a3	solute carrier family 16 (monocarboxylic acid transporters), member 3 [Source:MGI Symbol;Acc:MGI:1933438]
ENSMUSG00000029822	22.7281	16.7782	-1.38749	-0.472478	0.00987827	Osbpl3	oxysterol binding protein-like 3 [Source:MGI Symbol;Acc:MGI:1918970]
ENSMUSG00000041444	37.5429	27.6827	-1.3854	-0.470307	0.00612419	Arhgap32	Rho GTPase activating protein 32 [Source:MGI Symbol;Acc:MGI:2450166]
ENSMUSG00000039611	31.5362	23.4929	-1.38453	-0.469396	0.0121711	2810432L12Rik	RIKEN cDNA 2810432L12 gene [Source:MGI Symbol;Acc:MGI:1914313]
ENSMUSG00000019864	25.5113	18.474	-1.3842	-0.469057	0.0141818	Rtn4ip1	reticulon 4 interacting protein 1 [Source:MGI Symbol;Acc:MGI:2178759]
ENSMUSG00000041594	28.9256	22.2324	-1.38404	-0.46889	0.02298	Tmtc4	transmembrane and tetratricopeptide repeat containing 4 [Source:MGI Symbol;Acc:MGI:1921050]
ENSMUSG00000068566	192.245	140.24	-1.38397	-0.468817	0.00237969	Myadm	myeloid-associated differentiation marker [Source:MGI Symbol;Acc:MGI:1355332]
ENSMUSG00000002980	165.637	123.38	-1.38362	-0.468449	0.0121664	Bcam	basal cell adhesion molecule [Source:MGI Symbol;Acc:MGI:1929940]
ENSMUSG00000060187	33.0098	24.459	-1.3824	-0.46717	0.00972679	Lrrc10	leucine rich repeat containing 10 [Source:MGI Symbol;Acc:MGI:2448063]
ENSMUSG00000024277	102.028	73.7829	-1.38228	-0.467045	0.00169654	Mapre2	microtubule-associated protein, RP/EB family, member 2 [Source:MGI Symbol;Acc:MGI:106271]
ENSMUSG00000032086	48.1312	34.9411	-1.38178	-0.46653	0.00597103	Bace1	beta-site APP cleaving enzyme 1 [Source:MGI Symbol;Acc:MGI:1346542]
ENSMUSG00000070476	19.0833	14.612	-1.38154	-0.466279	0.0309684	9030418K01Rik	RIKEN cDNA 9030418K01 gene [Source:MGI Symbol;Acc:MGI:1918782]
ENSMUSG00000073557	109.531	80.4262	-1.38105	-0.465766	0.020813	Ppp1r12b	protein phosphatase 1, regulatory (inhibitor) subunit 12B [Source:MGI Symbol;Acc:MGI:1916417]
ENSMUSG00000025647	34.4536	24.4335	-1.38104	-0.465756	0.00411683	Shisa5	shisa homolog 5 (Xenopus laevis) [Source:MGI Symbol;Acc:MGI:1915044]
ENSMUSG00000029672	44.3354	33.1133	-1.38068	-0.465382	0.0071602	Fam3c	family with sequence similarity 3, member C [Source:MGI Symbol;Acc:MGI:107892]
ENSMUSG00000038583	364.071	264.171	-1.38018	-0.464858	0.0089635	Pln	phospholamban [Source:MGI Symbol;Acc:MGI:97622]
ENSMUSG00000070047	156.386	115.186	-1.37993	-0.464592	0.03597	Fat1	FAT tumor suppressor homolog 1 (Drosophila) [Source:MGI Symbol;Acc:MGI:109168]
ENSMUSG00000003934	120.429	90.1877	-1.37872	-0.463333	0.0108685	Efnb3	ephrin B3 [Source:MGI Symbol;Acc:MGI:109196]
ENSMUSG00000074415	16.284	12.2618	-1.37861	-0.463216	0.0453064	2610203C20Rik	RIKEN cDNA 2610203C20 gene [Source:MGI Symbol;Acc:MGI:1917705]
ENSMUSG00000000628	96.6429	70.7722	-1.37854	-0.463145	0.00307314	Hk2	hexokinase 2 [Source:MGI Symbol;Acc:MGI:1315197]
ENSMUSG00000026207	103.902	78.7016	-1.3783	-0.462886	0.0247041	Speg	SPEG complex locus [Source:MGI Symbol;Acc:MGI:109282]
ENSMUSG00000024331	72.6712	53.0591	-1.37684	-0.461366	0.0150169	Dsc2	desmocollin 2 [Source:MGI Symbol;Acc:MGI:103221]
ENSMUSG00000032220	15.4297	11.4654	-1.37504	-0.459473	0.038163	Myo1e	myosin IE [Source:MGI Symbol;Acc:MGI:106621]
ENSMUSG00000034520	62.814	46.7046	-1.37473	-0.459143	0.00441171	Gjc1	gap junction protein, gamma 1 [Source:MGI Symbol;Acc:MGI:95718]
ENSMUSG00000011256	148.27	108.977	-1.37417	-0.458557	0.00247063	Adam19	a disintegrin and metallopeptidase domain 19 (meltrin beta) [Source:MGI Symbol;Acc:MGI:105377]
ENSMUSG00000036030	39.5885	29.9392	-1.37388	-0.458254	0.013435	Prtg	protogenin homolog (Gallus gallus) [Source:MGI Symbol;Acc:MGI:2444710]
ENSMUSG00000032883	69.737	51.3289	-1.37367	-0.458039	0.00208209	Acsl3	acyl-CoA synthetase long-chain family member 3 [Source:MGI Symbol;Acc:MGI:1921455]
ENSMUSG00000024501	440.737	321.65	-1.37264	-0.456954	0.000848017	Dpysl3	dihydropyrimidinase-like 3 [Source:MGI Symbol;Acc:MGI:1349762]
ENSMUSG00000009733	21.2969	15.5555	-1.37077	-0.45499	0.0108496	Tcfcp2	transcription factor CP2 [Source:MGI Symbol;Acc:MGI:98509]
ENSMUSG00000039959	120.071	88.9965	-1.37074	-0.454955	0.00201892	Hip1	huntingtin interacting protein 1 [Source:MGI Symbol;Acc:MGI:1099804]
ENSMUSG00000032648	140.994	103.274	-1.37024	-0.454428	0.0049257	Pygm	muscle glycogen phosphorylase [Source:MGI Symbol;Acc:MGI:97830]
ENSMUSG00000014748	70.8468	51.0926	-1.36946	-0.453612	0.00190493	Tex261	testis expressed gene 261 [Source:MGI Symbol;Acc:MGI:1096575]
ENSMUSG00000051456	22.6881	16.4712	-1.36945	-0.453598	0.0241668	Hspb3	heat shock protein 3 [Source:MGI Symbol;Acc:MGI:1928479]
ENSMUSG00000000266	61.1225	44.4042	-1.3692	-0.45333	0.0149304	Mid2	midline 2 [Source:MGI Symbol;Acc:MGI:1344333]
ENSMUSG00000038437	58.4883	44.6474	-1.36864	-0.452742	0.0222521	Mllt6	myeloid/lymphoid or mixed-lineage leukemia (trithorax homolog, Drosophila); translocated to, 6 [Source:MGI Symbol;Acc:MGI:1935145]
ENSMUSG00000022799	174.052	127.235	-1.36822	-0.452303	0.00278469	Arhgap31	Rho GTPase activating protein 31 [Source:MGI Symbol;Acc:MGI:1333857]
ENSMUSG00000004085	126.396	92.7449	-1.36781	-0.451863	0.0145222	B230120H23Rik	RIKEN cDNA B230120H23 gene [Source:MGI Symbol;Acc:MGI:2443258]
ENSMUSG00000069808	24.6935	17.8985	-1.36773	-0.451781	0.00748158	Fam57a	family with sequence similarity 57, member A [Source:MGI Symbol;Acc:MGI:2151840]
ENSMUSG00000031441	91.6522	69.4004	-1.36755	-0.451591	0.0167765	Atp11a	ATPase, class VI, type 11A [Source:MGI Symbol;Acc:MGI:1354735]
ENSMUSG00000034898	39.2998	29.6544	-1.36718	-0.451205	0.0224828	Filip1	filamin A interacting protein 1 [Source:MGI Symbol;Acc:MGI:1917848]
ENSMUSG00000017817	213.574	157.595	-1.36695	-0.450965	0.00354815	Jph2	junctophilin 2 [Source:MGI Symbol;Acc:MGI:1891496]
ENSMUSG00000021140	99.1571	74.0838	-1.36637	-0.45035	0.0051844	Pcnx	pecanex homolog (Drosophila) [Source:MGI Symbol;Acc:MGI:1891924]
ENSMUSG00000029406	36.9658	27.353	-1.36623	-0.450203	0.00394063	Pitpnm2	phosphatidylinositol transfer protein, membrane-associated 2 [Source:MGI Symbol;Acc:MGI:1336192]
ENSMUSG00000018263	71.38	53.7856	-1.36597	-0.449924	0.0089837	Tbx5	T-box 5 [Source:MGI Symbol;Acc:MGI:102541]
ENSMUSG00000079442	38.3759	28.5581	-1.36595	-0.449908	0.00425798	St6galnac4	ST6 (alpha-N-acetyl-neuraminyl-2,3-beta-galactosyl-1,3)-N-acetylgalactosaminide alpha-2,6-sialyltransferase 4 [Source:MGI Symbol;Acc:MGI:1341894]
ENSMUSG00000025880	31.8952	24.4598	-1.36533	-0.449253	0.0210305	Smad7	MAD homolog 7 (Drosophila) [Source:MGI Symbol;Acc:MGI:1100518]
ENSMUSG00000000278	37.1487	26.465	-1.36397	-0.447809	0.0268965	Scpep1	serine carboxypeptidase 1 [Source:MGI Symbol;Acc:MGI:1921867]
ENSMUSG00000035891	21.047	15.3013	-1.36349	-0.447299	0.0492962	Cerk	ceramide kinase [Source:MGI Symbol;Acc:MGI:2386052]
ENSMUSG00000050288	65.0186	49.3607	-1.36268	-0.446446	0.0108362	Fzd2	frizzled homolog 2 (Drosophila) [Source:MGI Symbol;Acc:MGI:1888513]
ENSMUSG00000046417	18.5019	13.1165	-1.36246	-0.446209	0.0327291	BC046404	cDNA sequence BC046404 [Source:MGI Symbol;Acc:MGI:2682293]
ENSMUSG00000036632	22.3074	16.3877	-1.3617	-0.445404	0.00791969	Alg5	asparagine-linked glycosylation 5 homolog (yeast, dolichyl-phosphate beta-glucosyltransferase) [Source:MGI Symbol;Acc:MGI:1913498]
ENSMUSG00000019769	58.7697	44.9668	-1.36162	-0.445329	0.0419082	Syne1	synaptic nuclear envelope 1 [Source:MGI Symbol;Acc:MGI:1927152]
ENSMUSG00000039103	336.226	248.111	-1.36085	-0.444508	0.00375019	Nexn	nexilin [Source:MGI Symbol;Acc:MGI:1916060]
ENSMUSG00000045092	91.5405	69.1616	-1.3608	-0.444457	0.0108362	S1pr1	sphingosine-1-phosphate receptor 1 [Source:MGI Symbol;Acc:MGI:1096355]
ENSMUSG00000005583	116.409	84.965	-1.36008	-0.443688	0.00146126	Mef2c	myocyte enhancer factor 2C [Source:MGI Symbol;Acc:MGI:99458]
ENSMUSG00000028479	33.5827	25.6348	-1.35913	-0.442685	0.0180471	Gne	glucosamine [Source:MGI Symbol;Acc:MGI:1354951]
ENSMUSG00000026837	161.021	121.317	-1.35819	-0.441689	0.0156278	Col5a1	collagen, type V, alpha 1 [Source:MGI Symbol;Acc:MGI:88457]
ENSMUSG00000079481	58.0594	43.6705	-1.35806	-0.441548	0.0121608	Nhsl2	NHS-like 2 [Source:MGI Symbol;Acc:MGI:3645090]
ENSMUSG00000029673	29.4356	22.3955	-1.3579	-0.441376	0.0124413	Auts2	autism susceptibility candidate 2 [Source:MGI Symbol;Acc:MGI:1919847]
ENSMUSG00000034413	16.5885	12.0187	-1.35784	-0.441314	0.038163	Neurl1b	neuralized homolog 1b (Drosophila) [Source:MGI Symbol;Acc:MGI:3643092]
ENSMUSG00000035164	13.2292	9.91358	-1.35777	-0.441241	0.0490885	Zc3h12c	zinc finger CCCH type containing 12C [Source:MGI Symbol;Acc:MGI:3026959]
ENSMUSG00000058056	210.753	156.052	-1.35767	-0.441133	0.012289	Palld	palladin, cytoskeletal associated protein [Source:MGI Symbol;Acc:MGI:1919583]
ENSMUSG00000026509	127.338	93.9532	-1.35693	-0.440348	0.00190493	Capn2	calpain 2 [Source:MGI Symbol;Acc:MGI:88264]
ENSMUSG00000026623	185.218	137.838	-1.35677	-0.440175	0.0169396	Lpgat1	lysophosphatidylglycerol acyltransferase 1 [Source:MGI Symbol;Acc:MGI:2446186]
ENSMUSG00000072966	22.7064	17.4935	-1.35666	-0.440062	0.0312741	Gprasp2	G protein-coupled receptor associated sorting protein 2 [Source:MGI Symbol;Acc:MGI:2442071]
ENSMUSG00000031217	34.4742	26.0049	-1.35489	-0.438176	0.00487621	Efnb1	ephrin B1 [Source:MGI Symbol;Acc:MGI:102708]
ENSMUSG00000052512	73.8986	54.9235	-1.35387	-0.437088	0.0310919	Nav2	neuron navigator 2 [Source:MGI Symbol;Acc:MGI:2183691]
ENSMUSG00000021823	206.322	153.151	-1.35376	-0.436969	0.0126082	Vcl	vinculin [Source:MGI Symbol;Acc:MGI:98927]
ENSMUSG00000021782	68.3508	51.7681	-1.35354	-0.436741	0.00670018	Dlg5	discs, large homolog 5 (Drosophila) [Source:MGI Symbol;Acc:MGI:1918478]
ENSMUSG00000028289	61.02	45.7493	-1.35344	-0.436627	0.0043032	Epha7	Eph receptor A7 [Source:MGI Symbol;Acc:MGI:95276]
ENSMUSG00000064179	58.6094	43.5043	-1.35331	-0.436493	0.0156604	Tnnt1	troponin T1, skeletal, slow [Source:MGI Symbol;Acc:MGI:1333868]
ENSMUSG00000026042	186.558	139.673	-1.35298	-0.436137	0.0116359	Col5a2	collagen, type V, alpha 2 [Source:MGI Symbol;Acc:MGI:88458]
ENSMUSG00000041650	28.4568	21.0733	-1.35078	-0.433789	0.0158524	Pcca	propionyl-Coenzyme A carboxylase, alpha polypeptide [Source:MGI Symbol;Acc:MGI:97499]
ENSMUSG00000030499	24.2181	18.6468	-1.34971	-0.432646	0.0284755	Kctd15	potassium channel tetramerisation domain containing 15 [Source:MGI Symbol;Acc:MGI:2385276]
ENSMUSG00000018428	66.5699	50.6523	-1.34941	-0.432327	0.0352125	Akap1	A kinase (PRKA) anchor protein 1 [Source:MGI Symbol;Acc:MGI:104729]
ENSMUSG00000021190	65.8701	49.3848	-1.349	-0.431892	0.00807978	Lgmn	legumain [Source:MGI Symbol;Acc:MGI:1330838]
ENSMUSG00000074743	32.871	24.3579	-1.34881	-0.431686	0.0425271	Thbd	thrombomodulin [Source:MGI Symbol;Acc:MGI:98736]
ENSMUSG00000022309	119.83	89.3646	-1.34849	-0.43134	0.0109463	Angpt1	angiopoietin 1 [Source:MGI Symbol;Acc:MGI:108448]
ENSMUSG00000027164	31.3189	22.5103	-1.34793	-0.430745	0.0306151	Traf6	TNF receptor-associated factor 6 [Source:MGI Symbol;Acc:MGI:108072]
ENSMUSG00000006369	126.794	97.152	-1.34663	-0.429358	0.012289	Fbln1	fibulin 1 [Source:MGI Symbol;Acc:MGI:95487]
ENSMUSG00000049804	129.207	96.7187	-1.34649	-0.429208	0.00539505	Armcx4	armadillo repeat containing, X-linked 4 [Source:MGI Symbol;Acc:MGI:2147887]
ENSMUSG00000028134	81.8142	59.6784	-1.34628	-0.428982	0.00297826	Ptbp2	polypyrimidine tract binding protein 2 [Source:MGI Symbol;Acc:MGI:1860489]
ENSMUSG00000025666	46.1913	34.4709	-1.34543	-0.428067	0.00647302	Tmem47	transmembrane protein 47 [Source:MGI Symbol;Acc:MGI:2177570]
ENSMUSG00000024304	301.974	227.597	-1.3452	-0.427816	0.0123069	Cdh2	cadherin 2 [Source:MGI Symbol;Acc:MGI:88355]
ENSMUSG00000031274	166.092	124.681	-1.3448	-0.42739	0.0164423	Col4a5	collagen, type IV, alpha 5 [Source:MGI Symbol;Acc:MGI:88456]
ENSMUSG00000029207	26.6007	19.4015	-1.34425	-0.426797	0.0260252	Apbb2	amyloid beta (A4) precursor protein-binding, family B, member 2 [Source:MGI Symbol;Acc:MGI:108405]
ENSMUSG00000037784	34.2463	25.9949	-1.34229	-0.424692	0.0160241	Dzip1l	DAZ interacting protein 1-like [Source:MGI Symbol;Acc:MGI:1919757]
ENSMUSG00000026131	114.61	85.8193	-1.3422	-0.424596	0.0223482	Dst	dystonin [Source:MGI Symbol;Acc:MGI:104627]
ENSMUSG00000043940	94.6137	70.9944	-1.34047	-0.422739	0.00793142	Wdfy3	WD repeat and FYVE domain containing 3 [Source:MGI Symbol;Acc:MGI:1096875]
ENSMUSG00000026185	1167.32	873.699	-1.33991	-0.422136	0.00182104	Igfbp5	insulin-like growth factor binding protein 5 [Source:MGI Symbol;Acc:MGI:96440]
ENSMUSG00000027276	52.282	41.2968	-1.33876	-0.420894	0.0329396	Jag1	jagged 1 [Source:MGI Symbol;Acc:MGI:1095416]
ENSMUSG00000028420	23.3371	18.2182	-1.33853	-0.420651	0.0410867	Tmem38b	transmembrane protein 38B [Source:MGI Symbol;Acc:MGI:1098718]
ENSMUSG00000026339	35.6306	27.9288	-1.33801	-0.420085	0.0115612	Ccdc93	coiled-coil domain containing 93 [Source:MGI Symbol;Acc:MGI:1918079]
ENSMUSG00000033389	20.7559	16.1108	-1.33761	-0.419653	0.0181962	Arhgap44	Rho GTPase activating protein 44 [Source:MGI Symbol;Acc:MGI:2144423]
ENSMUSG00000029467	1559.33	1179.27	-1.33751	-0.41955	0.028418	Atp2a2	ATPase, Ca++ transporting, cardiac muscle, slow twitch 2 [Source:MGI Symbol;Acc:MGI:88110]
ENSMUSG00000039952	269.955	204.527	-1.33749	-0.419525	0.0179257	Dag1	dystroglycan 1 [Source:MGI Symbol;Acc:MGI:101864]
ENSMUSG00000020658	53.1528	40.2348	-1.33514	-0.416988	0.0258301	Efr3b	EFR3 homolog B (S. cerevisiae) [Source:MGI Symbol;Acc:MGI:2444851]
ENSMUSG00000041957	121.845	90.9352	-1.33464	-0.41645	0.000797008	Pkp2	plakophilin 2 [Source:MGI Symbol;Acc:MGI:1914701]
ENSMUSG00000045160	48.1711	34.5815	-1.33434	-0.416123	0.0451911	Bola3	bolA-like 3 (E. coli) [Source:MGI Symbol;Acc:MGI:1925903]
ENSMUSG00000022883	53.7259	40.8751	-1.33389	-0.415643	0.00965986	Robo1	roundabout homolog 1 (Drosophila) [Source:MGI Symbol;Acc:MGI:1274781]
ENSMUSG00000073705	12.6128	9.37102	-1.33335	-0.415052	0.0375711	Apitd1	apoptosis-inducing, TAF9-like domain 1 [Source:MGI Symbol;Acc:MGI:1917178]
ENSMUSG00000046329	47.6967	35.5889	-1.33221	-0.413817	0.00467894	Slc25a23	solute carrier family 25 (mitochondrial carrier; phosphate carrier), member 23 [Source:MGI Symbol;Acc:MGI:1914222]
ENSMUSG00000007122	217.065	165.188	-1.3312	-0.412724	0.0254161	Casq1	calsequestrin 1 [Source:MGI Symbol;Acc:MGI:1309468]
ENSMUSG00000032034	121.902	93.7783	-1.33082	-0.41231	0.0290471	Kcnj5	potassium inwardly-rectifying channel, subfamily J, member 5 [Source:MGI Symbol;Acc:MGI:104755]
ENSMUSG00000036564	96.2625	72.0935	-1.33074	-0.412231	0.0185343	Ndrg4	N-myc downstream regulated gene 4 [Source:MGI Symbol;Acc:MGI:2384590]
ENSMUSG00000028414	49.8676	38.2175	-1.33046	-0.411927	0.0115005	Fktn	fukutin [Source:MGI Symbol;Acc:MGI:2179507]
ENSMUSG00000030259	64.5661	48.3381	-1.32961	-0.411007	0.00344687	Rassf8	Ras association (RalGDS/AF-6) domain family (N-terminal) member 8 [Source:MGI Symbol;Acc:MGI:1918573]
ENSMUSG00000021838	73.8254	55.8813	-1.32909	-0.410434	0.00965745	Samd4	sterile alpha motif domain containing 4 [Source:MGI Symbol;Acc:MGI:1921730]
ENSMUSG00000026620	26.7863	20.5805	-1.32889	-0.41022	0.0115612	Mark1	MAP/microtubule affinity-regulating kinase 1 [Source:MGI Symbol;Acc:MGI:2664902]
ENSMUSG00000045039	56.0702	43.8867	-1.32876	-0.410086	0.0258489	Megf8	multiple EGF-like-domains 8 [Source:MGI Symbol;Acc:MGI:2446294]
ENSMUSG00000032826	47.5288	36.4847	-1.32769	-0.408914	0.00791969	Ank2	ankyrin 2, brain [Source:MGI Symbol;Acc:MGI:88025]
ENSMUSG00000058881	70.8799	54.0201	-1.32688	-0.40804	0.0030119	Zfp516	zinc finger protein 516 [Source:MGI Symbol;Acc:MGI:2443957]
ENSMUSG00000039850	20.2523	15.8645	-1.32618	-0.407273	0.0228919	A730011L01Rik	RIKEN cDNA A730011L01 gene [Source:MGI Symbol;Acc:MGI:2444688]
ENSMUSG00000022995	95.5762	71.7123	-1.32579	-0.406849	0.00167984	Enah	enabled homolog (Drosophila) [Source:MGI Symbol;Acc:MGI:108360]
ENSMUSG00000038146	41.9085	33.1985	-1.32436	-0.405291	0.0490885	Notch3	Notch gene homolog 3 (Drosophila) [Source:MGI Symbol;Acc:MGI:99460]
ENSMUSG00000039239	87.8282	66.7484	-1.32302	-0.403837	0.00359611	Tgfb2	transforming growth factor, beta 2 [Source:MGI Symbol;Acc:MGI:98726]
ENSMUSG00000024998	31.1988	23.1931	-1.3229	-0.403701	0.0206879	Plce1	phospholipase C, epsilon 1 [Source:MGI Symbol;Acc:MGI:1921305]
ENSMUSG00000033161	889.804	680.955	-1.32125	-0.4019	0.0133346	Atp1a1	ATPase, Na+/K+ transporting, alpha 1 polypeptide [Source:MGI Symbol;Acc:MGI:88105]
ENSMUSG00000013076	148.855	113.275	-1.3207	-0.401299	0.00264832	Amotl1	angiomotin-like 1 [Source:MGI Symbol;Acc:MGI:1922973]
ENSMUSG00000006576	30.1491	23.7142	-1.31951	-0.400002	0.0310221	Slc4a3	solute carrier family 4 (anion exchanger), member 3 [Source:MGI Symbol;Acc:MGI:109350]
ENSMUSG00000031969	28.7497	22.5089	-1.31879	-0.399218	0.0113148	Acad8	acyl-Coenzyme A dehydrogenase family, member 8 [Source:MGI Symbol;Acc:MGI:1914198]
ENSMUSG00000038072	31.5562	24.3303	-1.31823	-0.398606	0.0294502	Galnt11	UDP-N-acetyl-alpha-D-galactosamine:polypeptide N-acetylgalactosaminyltransferase 11 [Source:MGI Symbol;Acc:MGI:2444392]
ENSMUSG00000028247	21.9641	16.3557	-1.3182	-0.398571	0.038824	Coq3	coenzyme Q3 homolog, methyltransferase (yeast) [Source:MGI Symbol;Acc:MGI:101813]
ENSMUSG00000028347	77.1283	60.8687	-1.31798	-0.398327	0.0476196	Tmeff1	transmembrane protein with EGF-like and two follistatin-like domains 1 [Source:MGI Symbol;Acc:MGI:1926810]
ENSMUSG00000034708	78.9269	61.2441	-1.3178	-0.39813	0.0206879	Grn	granulin [Source:MGI Symbol;Acc:MGI:95832]
ENSMUSG00000004698	31.2476	23.5143	-1.31674	-0.396971	0.0191684	Hdac9	histone deacetylase 9 [Source:MGI Symbol;Acc:MGI:1931221]
ENSMUSG00000009418	103.58	78.9127	-1.31658	-0.396797	0.00679452	Nav1	neuron navigator 1 [Source:MGI Symbol;Acc:MGI:2183683]
ENSMUSG00000018474	110.102	85.013	-1.3164	-0.396594	0.0094792	Chd3	chromodomain helicase DNA binding protein 3 [Source:MGI Symbol;Acc:MGI:1344395]
ENSMUSG00000031626	314.673	240.294	-1.31615	-0.396326	0.00513876	Sorbs2	sorbin and SH3 domain containing 2 [Source:MGI Symbol;Acc:MGI:1924574]
ENSMUSG00000030835	117.197	89.5244	-1.31614	-0.396312	0.0114738	Nomo1	nodal modulator 1 [Source:MGI Symbol;Acc:MGI:2385850]
ENSMUSG00000042524	46.1815	35.2912	-1.316	-0.396155	0.0103566	Sun2	Sad1 and UNC84 domain containing 2 [Source:MGI Symbol;Acc:MGI:2443011]
ENSMUSG00000026447	30.9404	23.1454	-1.31522	-0.395305	0.0346823	Pik3c2b	phosphoinositide-3-kinase, class 2, beta polypeptide [Source:MGI Symbol;Acc:MGI:2685045]
ENSMUSG00000033233	13.6491	10.411	-1.31485	-0.394898	0.041792	Trim45	tripartite motif-containing 45 [Source:MGI Symbol;Acc:MGI:1918187]
ENSMUSG00000058396	44.9763	35.3111	-1.31479	-0.394829	0.0279379	Gpr182	G protein-coupled receptor 182 [Source:MGI Symbol;Acc:MGI:109545]
ENSMUSG00000022893	66.7348	51.608	-1.31449	-0.394508	0.0131544	Adamts1	a disintegrin-like and metallopeptidase (reprolysin type) with thrombospondin type 1 motif, 1 [Source:MGI Symbol;Acc:MGI:109249]
ENSMUSG00000051950	31.7788	22.716	-1.31442	-0.394425	0.043509	B3galtl	beta 1,3-galactosyltransferase-like [Source:MGI Symbol;Acc:MGI:2685903]
ENSMUSG00000025352	24.5708	19.3306	-1.3144	-0.3944	0.0446226	Gdf11	growth differentiation factor 11 [Source:MGI Symbol;Acc:MGI:1338027]
ENSMUSG00000019763	34.9575	27.2812	-1.31395	-0.393911	0.0125996	Rmnd1	required for meiotic nuclear division 1 homolog (S. cerevisiae) [Source:MGI Symbol;Acc:MGI:1913334]
ENSMUSG00000004558	84.9744	64.1601	-1.31376	-0.3937	0.00154778	Ndrg2	N-myc downstream regulated gene 2 [Source:MGI Symbol;Acc:MGI:1352498]
ENSMUSG00000043895	31.1957	24.8762	-1.31325	-0.393142	0.0327468	S1pr2	sphingosine-1-phosphate receptor 2 [Source:MGI Symbol;Acc:MGI:99569]
ENSMUSG00000044465	26.5191	20.4167	-1.3126	-0.392423	0.0175914	Fam160a2	family with sequence similarity 160, member A2 [Source:MGI Symbol;Acc:MGI:1921599]
ENSMUSG00000032782	26.7773	20.2889	-1.31227	-0.392062	0.0324505	Cntrob	centrobin, centrosomal BRCA2 interacting protein [Source:MGI Symbol;Acc:MGI:2443290]
ENSMUSG00000026821	21.326	16.4143	-1.31139	-0.391102	0.0225672	Ralgds	ral guanine nucleotide dissociation stimulator [Source:MGI Symbol;Acc:MGI:107485]
ENSMUSG00000017765	49.8954	39.3746	-1.31125	-0.390948	0.03312	Slc12a4	solute carrier family 12, member 4 [Source:MGI Symbol;Acc:MGI:1309465]
ENSMUSG00000027358	30.3522	22.6769	-1.31037	-0.389975	0.0366855	Bmp2	bone morphogenetic protein 2 [Source:MGI Symbol;Acc:MGI:88177]
ENSMUSG00000029510	24.5742	19.8184	-1.30973	-0.389274	0.0464094	Gpc2	glypican 2 (cerebroglycan) [Source:MGI Symbol;Acc:MGI:1919201]
ENSMUSG00000030102	100.378	77.4581	-1.30967	-0.389208	0.0188132	Itpr1	inositol 1,4,5-trisphosphate receptor 1 [Source:MGI Symbol;Acc:MGI:96623]
ENSMUSG00000048120	30.327	22.9651	-1.30905	-0.388524	0.0144318	Entpd1	ectonucleoside triphosphate diphosphohydrolase 1 [Source:MGI Symbol;Acc:MGI:102805]
ENSMUSG00000027784	26.6213	20.2225	-1.30868	-0.388113	0.0434203	Ppm1l	protein phosphatase 1 (formerly 2C)-like [Source:MGI Symbol;Acc:MGI:2139740]
ENSMUSG00000060206	53.0282	41.8974	-1.30839	-0.387789	0.0234362	Zfp462	zinc finger protein 462 [Source:MGI Symbol;Acc:MGI:107690]
ENSMUSG00000062960	133.223	104.124	-1.30824	-0.38763	0.026575	Kdr	kinase insert domain protein receptor [Source:MGI Symbol;Acc:MGI:96683]
ENSMUSG00000022322	49.0832	36.6983	-1.30769	-0.387019	0.0157695	Shcbp1	Shc SH2-domain binding protein 1 [Source:MGI Symbol;Acc:MGI:1338802]
ENSMUSG00000038910	20.9184	15.9557	-1.30767	-0.386999	0.0315859	Plcl2	phospholipase C-like 2 [Source:MGI Symbol;Acc:MGI:1352756]
ENSMUSG00000063564	51.4221	41.8164	-1.3074	-0.386704	0.0463195	Col23a1	collagen, type XXIII, alpha 1 [Source:MGI Symbol;Acc:MGI:2653243]
ENSMUSG00000021993	38.035	28.3317	-1.3071	-0.386367	0.0146541	Mipep	mitochondrial intermediate peptidase [Source:MGI Symbol;Acc:MGI:1917728]
ENSMUSG00000031963	20.1987	15.7833	-1.30663	-0.385854	0.0408447	Bmper	BMP-binding endothelial regulator [Source:MGI Symbol;Acc:MGI:1920480]
ENSMUSG00000004891	149.461	114.15	-1.30626	-0.38544	0.00418352	Nes	nestin [Source:MGI Symbol;Acc:MGI:101784]
ENSMUSG00000001349	197.88	152.574	-1.30594	-0.385088	0.00203738	Cnn1	calponin 1 [Source:MGI Symbol;Acc:MGI:104979]
ENSMUSG00000000631	180.888	139.76	-1.30542	-0.384517	0.0134872	Myo18a	myosin XVIIIA [Source:MGI Symbol;Acc:MGI:2667185]
ENSMUSG00000029311	29.3396	23.4015	-1.30502	-0.384073	0.0289296	Hsd17b11	hydroxysteroid (17-beta) dehydrogenase 11 [Source:MGI Symbol;Acc:MGI:2149821]
ENSMUSG00000063659	44.278	34.0101	-1.30489	-0.383926	0.00375054	Zfp238	zinc finger protein 238 [Source:MGI Symbol;Acc:MGI:1353609]
ENSMUSG00000089917	28.4655	22.3653	-1.30478	-0.383807	0.029214	Uckl1	uridine-cytidine kinase 1-like 1 [Source:MGI Symbol;Acc:MGI:1915806]
ENSMUSG00000015488	57.4354	45.3503	-1.30426	-0.383232	0.0104261	5930434B04Rik	RIKEN cDNA 5930434B04 gene [Source:MGI Symbol;Acc:MGI:1924317]
ENSMUSG00000042035	100.812	78.9626	-1.30403	-0.382979	0.0132593	Igsf3	immunoglobulin superfamily, member 3 [Source:MGI Symbol;Acc:MGI:1926158]
ENSMUSG00000024232	103.219	79.456	-1.30277	-0.381584	0.00513876	Bambi	BMP and activin membrane-bound inhibitor, homolog (Xenopus laevis) [Source:MGI Symbol;Acc:MGI:1915260]
ENSMUSG00000031486	195.974	152.728	-1.30118	-0.379826	0.0044386	Gpr124	G protein-coupled receptor 124 [Source:MGI Symbol;Acc:MGI:1925810]
ENSMUSG00000031310	67.1893	52.3417	-1.29897	-0.377373	0.0115612	Zmym3	zinc finger, MYM-type 3 [Source:MGI Symbol;Acc:MGI:1927231]
ENSMUSG00000049999	25.6717	19.3387	-1.29852	-0.376869	0.0411329	Ppp1r3d	protein phosphatase 1, regulatory subunit 3D [Source:MGI Symbol;Acc:MGI:1917664]
ENSMUSG00000060913	132.055	101.212	-1.29699	-0.375172	0.00249774	Trim55	tripartite motif-containing 55 [Source:MGI Symbol;Acc:MGI:3036269]
ENSMUSG00000038807	37.2131	29.0522	-1.29648	-0.3746	0.0150732	Rap1gap2	RAP1 GTPase activating protein 2 [Source:MGI Symbol;Acc:MGI:3028623]
ENSMUSG00000030323	30.1659	23.6864	-1.29643	-0.37454	0.0353283	Ift122	intraflagellar transport 122 homolog (Chlamydomonas) [Source:MGI Symbol;Acc:MGI:1932386]
ENSMUSG00000024548	26.8716	21.6983	-1.29584	-0.373882	0.047857	Setbp1	SET binding protein 1 [Source:MGI Symbol;Acc:MGI:1933199]
ENSMUSG00000000881	22.8615	18.2786	-1.29382	-0.371635	0.047291	Dlg3	discs, large homolog 3 (Drosophila) [Source:MGI Symbol;Acc:MGI:1888986]
ENSMUSG00000089682	29.9568	23.6503	-1.29358	-0.371366	0.0268925	Bcl2l2	BCL2-like 2 [Source:MGI Symbol;Acc:MGI:108052]
ENSMUSG00000056493	52.5101	40.7651	-1.29284	-0.370548	0.0234362	Foxk1	forkhead box K1 [Source:MGI Symbol;Acc:MGI:1347488]
ENSMUSG00000057738	441.095	343.286	-1.29268	-0.370363	0.0158196	Spna2	spectrin alpha 2 [Source:MGI Symbol;Acc:MGI:98386]
ENSMUSG00000002103	42.6696	35.0561	-1.29255	-0.370221	0.042986	Acp2	acid phosphatase 2, lysosomal [Source:MGI Symbol;Acc:MGI:87882]
ENSMUSG00000029916	34.1025	25.9959	-1.29214	-0.369758	0.0259221	Agk	acylglycerol kinase [Source:MGI Symbol;Acc:MGI:1917173]
ENSMUSG00000020661	284.671	221.346	-1.29167	-0.369241	0.00338387	Dnmt3a	DNA methyltransferase 3A [Source:MGI Symbol;Acc:MGI:1261827]
ENSMUSG00000021068	49.2491	37.3906	-1.29085	-0.368322	0.0133346	Nin	ninein [Source:MGI Symbol;Acc:MGI:105108]
ENSMUSG00000028273	268.421	207.23	-1.29081	-0.368274	0.00195685	Pdlim5	PDZ and LIM domain 5 [Source:MGI Symbol;Acc:MGI:1927489]
ENSMUSG00000031570	24.501	18.8301	-1.29071	-0.368165	0.036357	Ppapdc1b	phosphatidic acid phosphatase type 2 domain containing 1B [Source:MGI Symbol;Acc:MGI:1919160]
ENSMUSG00000027293	150.148	116.297	-1.29024	-0.367641	0.00275821	Ehd4	EH-domain containing 4 [Source:MGI Symbol;Acc:MGI:1919619]
ENSMUSG00000001983	19.196	14.5778	-1.2901	-0.367487	0.0331534	Taco1	translational activator of mitochondrially encoded cytochrome c oxidase I [Source:MGI Symbol;Acc:MGI:1917457]
ENSMUSG00000028991	72.3736	56.5128	-1.28992	-0.367279	0.013435	Mtor	mechanistic target of rapamycin (serine/threonine kinase) [Source:MGI Symbol;Acc:MGI:1928394]
ENSMUSG00000027799	49.8404	38.6167	-1.2894	-0.366699	0.0136298	Nbea	neurobeachin [Source:MGI Symbol;Acc:MGI:1347075]
ENSMUSG00000022840	60.246	47.4066	-1.28896	-0.366212	0.0455562	Adcy5	adenylate cyclase 5 [Source:MGI Symbol;Acc:MGI:99673]
ENSMUSG00000039891	68.1566	53.7425	-1.28806	-0.365194	0.0217195	Txlnb	taxilin beta [Source:MGI Symbol;Acc:MGI:2671945]
ENSMUSG00000036698	107.905	83.4372	-1.28777	-0.364878	0.0292636	Eif2c2	eukaryotic translation initiation factor 2C, 2 [Source:MGI Symbol;Acc:MGI:2446632]
ENSMUSG00000009828	33.0263	25.5735	-1.28733	-0.364379	0.0157891	Ick	intestinal cell kinase [Source:MGI Symbol;Acc:MGI:1934157]
ENSMUSG00000039157	18.6504	14.8053	-1.28704	-0.364054	0.0332217	Fam102a	family with sequence similarity 102, member A [Source:MGI Symbol;Acc:MGI:2138935]
ENSMUSG00000038119	58.6676	46.4521	-1.28659	-0.363551	0.0241288	Cdon	cell adhesion molecule-related/down-regulated by oncogenes [Source:MGI Symbol;Acc:MGI:1926387]
ENSMUSG00000041936	200.143	159.101	-1.28585	-0.362726	0.0225381	Agrn	agrin [Source:MGI Symbol;Acc:MGI:87961]
ENSMUSG00000025816	35.2416	28.1643	-1.28566	-0.362506	0.0321589	Sec61a2	Sec61, alpha subunit 2 (S. cerevisiae) [Source:MGI Symbol;Acc:MGI:1931071]
ENSMUSG00000029381	66.5859	52.0538	-1.2856	-0.362439	0.0139279	Shroom3	shroom family member 3 [Source:MGI Symbol;Acc:MGI:1351655]
ENSMUSG00000058672	49.9301	38.4464	-1.28551	-0.362336	0.0134855	Tubb2a	tubulin, beta 2A [Source:MGI Symbol;Acc:MGI:107861]
ENSMUSG00000038564	32.2503	25.616	-1.28507	-0.361846	0.0243323	Ift172	intraflagellar transport 172 homolog (Chlamydomonas) [Source:MGI Symbol;Acc:MGI:2682064]
ENSMUSG00000033938	84.3175	65.6022	-1.28471	-0.36144	0.0095159	Ndufb7	NADH dehydrogenase (ubiquinone) 1 beta subcomplex, 7 [Source:MGI Symbol;Acc:MGI:1914166]
ENSMUSG00000075592	110.193	86.9116	-1.28465	-0.361379	0.0452346	Nynrin	NYN domain and retroviral integrase containing [Source:MGI Symbol;Acc:MGI:2652872]
ENSMUSG00000029231	87.6402	67.9485	-1.28388	-0.360507	0.026204	Pdgfra	platelet derived growth factor receptor, alpha polypeptide [Source:MGI Symbol;Acc:MGI:97530]
ENSMUSG00000024127	43.2946	33.5116	-1.2828	-0.359297	0.00691862	Prepl	prolyl endopeptidase-like [Source:MGI Symbol;Acc:MGI:2441932]
ENSMUSG00000036242	163.539	130.232	-1.28191	-0.35829	0.0180592	3632451O06Rik	RIKEN cDNA 3632451O06 gene [Source:MGI Symbol;Acc:MGI:1914669]
ENSMUSG00000022440	39.3059	30.3068	-1.28185	-0.358231	0.0102579	C1qtnf6	C1q and tumor necrosis factor related protein 6 [Source:MGI Symbol;Acc:MGI:1919959]
ENSMUSG00000057880	61.6279	49.3656	-1.28146	-0.35779	0.0180961	Abat	4-aminobutyrate aminotransferase [Source:MGI Symbol;Acc:MGI:2443582]
ENSMUSG00000026211	177.614	139.968	-1.28107	-0.35735	0.00567752	Obsl1	obscurin-like 1 [Source:MGI Symbol;Acc:MGI:2138628]
ENSMUSG00000001995	90.7803	71.769	-1.27989	-0.356021	0.00608418	Sipa1l2	signal-induced proliferation-associated 1 like 2 [Source:MGI Symbol;Acc:MGI:2676970]
ENSMUSG00000058254	37.9946	31.1514	-1.27886	-0.354862	0.0341549	Tspan7	tetraspanin 7 [Source:MGI Symbol;Acc:MGI:1298407]
ENSMUSG00000056608	37.3142	29.9089	-1.27859	-0.354558	0.0300265	Chd9	chromodomain helicase DNA binding protein 9 [Source:MGI Symbol;Acc:MGI:1924001]
ENSMUSG00000035342	57.5345	46.1488	-1.27843	-0.354378	0.0210301	Lzts2	leucine zipper, putative tumor suppressor 2 [Source:MGI Symbol;Acc:MGI:2385095]
ENSMUSG00000005534	64.9855	51.1533	-1.2784	-0.354339	0.038223	Insr	insulin receptor [Source:MGI Symbol;Acc:MGI:96575]
ENSMUSG00000035629	55.7336	44.2868	-1.27819	-0.354107	0.0129026	1700021K19Rik	RIKEN cDNA 1700021K19 gene [Source:MGI Symbol;Acc:MGI:1915160]
ENSMUSG00000053819	111.134	87.2091	-1.27692	-0.352667	0.0127394	Camk2d	calcium/calmodulin-dependent protein kinase II, delta [Source:MGI Symbol;Acc:MGI:1341265]
ENSMUSG00000024220	30.0841	23.9421	-1.27595	-0.351569	0.0460928	Zfp523	zinc finger protein 523 [Source:MGI Symbol;Acc:MGI:2687278]
ENSMUSG00000026208	505.438	397.426	-1.27584	-0.351444	0.00681637	Des	desmin [Source:MGI Symbol;Acc:MGI:94885]
ENSMUSG00000039693	27.4175	21.7127	-1.27532	-0.350858	0.0234362	5730528L13Rik	RIKEN cDNA 5730528L13 gene [Source:MGI Symbol;Acc:MGI:1913915]
ENSMUSG00000058793	90.5909	70.1947	-1.27502	-0.350516	0.0332086	Cds2	CDP-diacylglycerol synthase (phosphatidate cytidylyltransferase) 2 [Source:MGI Symbol;Acc:MGI:1332236]
ENSMUSG00000023036	207.988	165.137	-1.27475	-0.350218	0.0110698	Pcdhgc5	protocadherin gamma subfamily C, 5 [Source:MGI Symbol;Acc:MGI:1935205]
ENSMUSG00000021756	137.942	109.991	-1.2744	-0.349818	0.0112033	Il6st	interleukin 6 signal transducer [Source:MGI Symbol;Acc:MGI:96560]
ENSMUSG00000004044	231.985	182.576	-1.27337	-0.348651	0.00279353	Ptrf	polymerase I and transcript release factor [Source:MGI Symbol;Acc:MGI:1277968]
ENSMUSG00000038708	162.559	128.87	-1.27284	-0.34805	0.0126082	Golga4	golgi autoantigen, golgin subfamily a, 4 [Source:MGI Symbol;Acc:MGI:1859646]
ENSMUSG00000060166	42.0315	34.8397	-1.27094	-0.345895	0.044753	Zdhhc8	zinc finger, DHHC domain containing 8 [Source:MGI Symbol;Acc:MGI:1338012]
ENSMUSG00000030084	77.8602	62.9494	-1.27048	-0.345373	0.0384064	Plxna1	plexin A1 [Source:MGI Symbol;Acc:MGI:107685]
ENSMUSG00000039917	27.4046	22.0559	-1.2701	-0.344942	0.0420293	Rhbdd2	rhomboid domain containing 2 [Source:MGI Symbol;Acc:MGI:1915612]
ENSMUSG00000045962	442.316	346.239	-1.26985	-0.344656	0.00970281	Wnk1	WNK lysine deficient protein kinase 1 [Source:MGI Symbol;Acc:MGI:2442092]
ENSMUSG00000031565	57.2507	45.5966	-1.26958	-0.344355	0.0121323	Fgfr1	fibroblast growth factor receptor 1 [Source:MGI Symbol;Acc:MGI:95522]
ENSMUSG00000050043	113.951	90.9721	-1.26897	-0.343656	0.00513876	Tmx2	thioredoxin-related transmembrane protein 2 [Source:MGI Symbol;Acc:MGI:1914208]
ENSMUSG00000057329	28.2066	22.7139	-1.2689	-0.343583	0.0257071	Bcl2	B-cell leukemia/lymphoma 2 [Source:MGI Symbol;Acc:MGI:88138]
ENSMUSG00000006356	361.422	284.113	-1.26857	-0.343199	0.00469578	Crip2	cysteine rich protein 2 [Source:MGI Symbol;Acc:MGI:1915587]
ENSMUSG00000033004	89.9912	70.1258	-1.26835	-0.342952	0.0466539	Mycbp2	MYC binding protein 2 [Source:MGI Symbol;Acc:MGI:2179432]
ENSMUSG00000020674	281.692	225.087	-1.26801	-0.342566	0.0237739	Pxdn	peroxidasin homolog (Drosophila) [Source:MGI Symbol;Acc:MGI:1916925]
ENSMUSG00000025477	109.327	85.9219	-1.26728	-0.34173	0.00647302	Inpp5a	inositol polyphosphate-5-phosphatase A [Source:MGI Symbol;Acc:MGI:2686961]
ENSMUSG00000026181	93.9767	73.5463	-1.26686	-0.341256	0.0173934	Ppm1f	protein phosphatase 1F (PP2C domain containing) [Source:MGI Symbol;Acc:MGI:1918464]
ENSMUSG00000071176	43.3701	33.796	-1.26653	-0.340878	0.019358	Arhgef10	Rho guanine nucleotide exchange factor (GEF) 10 [Source:MGI Symbol;Acc:MGI:2444453]
ENSMUSG00000005533	47.5761	38.3094	-1.26586	-0.340122	0.0166108	Igf1r	insulin-like growth factor I receptor [Source:MGI Symbol;Acc:MGI:96433]
ENSMUSG00000015846	56.0274	44.6285	-1.2648	-0.338913	0.0183814	Rxra	retinoid X receptor alpha [Source:MGI Symbol;Acc:MGI:98214]
ENSMUSG00000001248	46.543	37.0903	-1.26435	-0.338398	0.00987827	Gramd1a	GRAM domain containing 1A [Source:MGI Symbol;Acc:MGI:105490]
ENSMUSG00000063382	31.6595	25.6049	-1.26415	-0.33817	0.0432147	Bcl9l	B-cell CLL/lymphoma 9-like [Source:MGI Symbol;Acc:MGI:1933114]
ENSMUSG00000058230	126.758	100.697	-1.26393	-0.337912	0.00419861	Grlf1	glucocorticoid receptor DNA binding factor 1 [Source:MGI Symbol;Acc:MGI:1929494]
ENSMUSG00000063077	203.123	161.299	-1.26215	-0.335884	0.005753	Kif1b	kinesin family member 1B [Source:MGI Symbol;Acc:MGI:108426]
ENSMUSG00000042155	129.227	102.461	-1.26144	-0.335077	0.00979628	Klhl23	kelch-like 23 (Drosophila) [Source:MGI Symbol;Acc:MGI:2683536]
ENSMUSG00000003166	105.142	84.9289	-1.26124	-0.334845	0.0121861	Dgcr2	DiGeorge syndrome critical region gene 2 [Source:MGI Symbol;Acc:MGI:892866]
ENSMUSG00000003865	143.703	113.673	-1.26114	-0.334726	0.00293796	Gys1	glycogen synthase 1, muscle [Source:MGI Symbol;Acc:MGI:101805]
ENSMUSG00000021978	141.504	113.962	-1.26031	-0.333782	0.0307119	Extl3	exostoses (multiple)-like 3 [Source:MGI Symbol;Acc:MGI:1860765]
ENSMUSG00000048264	28.2264	21.9566	-1.26022	-0.333672	0.0362419	Dip2c	DIP2 disco-interacting protein 2 homolog C (Drosophila) [Source:MGI Symbol;Acc:MGI:1920179]
ENSMUSG00000036093	238.552	188.218	-1.25837	-0.331554	0.00970964	Arl5a	ADP-ribosylation factor-like 5A [Source:MGI Symbol;Acc:MGI:1922673]
ENSMUSG00000046574	48.9336	38.7153	-1.25782	-0.330931	0.0181962	Prr12	proline rich 12 [Source:MGI Symbol;Acc:MGI:2679002]
ENSMUSG00000071064	44.2634	34.9529	-1.25697	-0.32995	0.0352892	Zfp827	zinc finger protein 827 [Source:MGI Symbol;Acc:MGI:2444807]
ENSMUSG00000045671	33.8776	27.9934	-1.25633	-0.329217	0.0345578	Spred2	sprouty-related, EVH1 domain containing 2 [Source:MGI Symbol;Acc:MGI:2150019]
ENSMUSG00000013236	150.799	123.408	-1.25579	-0.328598	0.0432147	Ptprs	protein tyrosine phosphatase, receptor type, S [Source:MGI Symbol;Acc:MGI:97815]
ENSMUSG00000023927	31.7036	25.4031	-1.25557	-0.328346	0.044847	Satb1	special AT-rich sequence binding protein 1 [Source:MGI Symbol;Acc:MGI:105084]
ENSMUSG00000036057	47.7309	38.7922	-1.25503	-0.327719	0.0278987	Ptpn23	protein tyrosine phosphatase, non-receptor type 23 [Source:MGI Symbol;Acc:MGI:2144837]
ENSMUSG00000027217	115.325	93.1643	-1.25492	-0.327591	0.0127827	Tspan18	tetraspanin 18 [Source:MGI Symbol;Acc:MGI:1917186]
ENSMUSG00000029145	39.3948	30.99	-1.2543	-0.326878	0.0210305	Eif2b4	eukaryotic translation initiation factor 2B, subunit 4 delta [Source:MGI Symbol;Acc:MGI:95300]
ENSMUSG00000036606	201.408	162.826	-1.25424	-0.326819	0.0141968	Plxnb2	plexin B2 [Source:MGI Symbol;Acc:MGI:2154239]
ENSMUSG00000024754	300.418	242.036	-1.25409	-0.326637	0.0191684	Tmem2	transmembrane protein 2 [Source:MGI Symbol;Acc:MGI:1890373]
ENSMUSG00000038393	101.53	80.6217	-1.25367	-0.326162	0.0206588	Txnip	thioredoxin interacting protein [Source:MGI Symbol;Acc:MGI:1889549]
ENSMUSG00000039376	234.261	187.263	-1.25331	-0.325743	0.020813	Synpo2l	synaptopodin 2-like [Source:MGI Symbol;Acc:MGI:1916010]
ENSMUSG00000034723	101.223	81.482	-1.25322	-0.325636	0.0142812	Tmx4	thioredoxin-related transmembrane protein 4 [Source:MGI Symbol;Acc:MGI:106558]
ENSMUSG00000034574	116.758	94.0222	-1.25162	-0.3238	0.0126373	Daam1	dishevelled associated activator of morphogenesis 1 [Source:MGI Symbol;Acc:MGI:1914596]
ENSMUSG00000020900	581.356	466.263	-1.25135	-0.323483	0.013435	Myh10	myosin, heavy polypeptide 10, non-muscle [Source:MGI Symbol;Acc:MGI:1930780]
ENSMUSG00000041117	101.357	80.7595	-1.25084	-0.322895	0.00359611	Ccdc8	coiled-coil domain containing 8 [Source:MGI Symbol;Acc:MGI:3612184]
ENSMUSG00000041548	68.8289	54.0845	-1.2506	-0.322618	0.0325364	Hspb8	heat shock protein 8 [Source:MGI Symbol;Acc:MGI:2135756]
ENSMUSG00000013089	37.6689	30.0246	-1.2504	-0.322393	0.0435083	Etv5	ets variant gene 5 [Source:MGI Symbol;Acc:MGI:1096867]
ENSMUSG00000019731	60.3711	48.6248	-1.25008	-0.322018	0.00857445	Slc35e1	solute carrier family 35, member E1 [Source:MGI Symbol;Acc:MGI:2142403]
ENSMUSG00000038838	28.0359	23.1631	-1.24953	-0.32139	0.0386178	Vars2	valyl-tRNA synthetase 2, mitochondrial (putative) [Source:MGI Symbol;Acc:MGI:1916165]
ENSMUSG00000032875	97.2708	78.8028	-1.2495	-0.321353	0.0071602	Arhgef17	Rho guanine nucleotide exchange factor (GEF) 17 [Source:MGI Symbol;Acc:MGI:2673002]
ENSMUSG00000051586	52.5249	42.3919	-1.24931	-0.321126	0.0234362	Mical3	microtubule associated monoxygenase, calponin and LIM domain containing 3 [Source:MGI Symbol;Acc:MGI:2442733]
ENSMUSG00000041220	70.9133	57.0756	-1.24834	-0.320009	0.0266951	Elovl6	ELOVL family member 6, elongation of long chain fatty acids (yeast) [Source:MGI Symbol;Acc:MGI:2156528]
ENSMUSG00000025366	45.9695	37.8682	-1.24804	-0.319662	0.0352125	Esyt1	extended synaptotagmin-like protein 1 [Source:MGI Symbol;Acc:MGI:1344426]
ENSMUSG00000033295	161.982	132.616	-1.24799	-0.319611	0.038145	Ptprf	protein tyrosine phosphatase, receptor type, F [Source:MGI Symbol;Acc:MGI:102695]
ENSMUSG00000032898	76.2149	61.8366	-1.24798	-0.319598	0.0094792	Fbxo21	F-box protein 21 [Source:MGI Symbol;Acc:MGI:1924223]
ENSMUSG00000022707	30.0108	23.7249	-1.24649	-0.317867	0.0304987	Gbe1	glucan (1,4-alpha-), branching enzyme 1 [Source:MGI Symbol;Acc:MGI:1921435]
ENSMUSG00000039414	41.2178	32.6836	-1.24627	-0.317621	0.0488572	Heatr5b	HEAT repeat containing 5B [Source:MGI Symbol;Acc:MGI:2444098]
ENSMUSG00000024063	402.458	323.062	-1.24565	-0.316893	0.00403017	Lbh	limb-bud and heart [Source:MGI Symbol;Acc:MGI:1925139]
ENSMUSG00000020532	75.7245	60.5548	-1.24506	-0.316214	0.0268965	Acaca	acetyl-Coenzyme A carboxylase alpha [Source:MGI Symbol;Acc:MGI:108451]
ENSMUSG00000026269	34.748	28.3302	-1.24494	-0.316075	0.0344856	Rnpepl1	arginyl aminopeptidase (aminopeptidase B)-like 1 [Source:MGI Symbol;Acc:MGI:1914170]
ENSMUSG00000045312	43.0588	35.1156	-1.24486	-0.315982	0.0434203	Lhfpl2	lipoma HMGIC fusion partner-like 2 [Source:MGI Symbol;Acc:MGI:2145236]
ENSMUSG00000000976	28.0613	22.8634	-1.24427	-0.315297	0.0481536	Heatr6	HEAT repeat containing 6 [Source:MGI Symbol;Acc:MGI:1919790]
ENSMUSG00000031993	51.825	42.3093	-1.24398	-0.314958	0.0463764	Snx19	sorting nexin 19 [Source:MGI Symbol;Acc:MGI:1921581]
ENSMUSG00000000184	561.139	449.408	-1.24392	-0.314898	0.00797173	Ccnd2	cyclin D2 [Source:MGI Symbol;Acc:MGI:88314]
ENSMUSG00000006221	423.202	341.149	-1.24347	-0.314372	0.0169811	Hspb7	heat shock protein family, member 7 (cardiovascular) [Source:MGI Symbol;Acc:MGI:1352494]
ENSMUSG00000036932	86.686	70.2428	-1.24319	-0.31405	0.0152615	Aifm1	apoptosis-inducing factor, mitochondrion-associated 1 [Source:MGI Symbol;Acc:MGI:1349419]
ENSMUSG00000032030	71.5668	57.1832	-1.24294	-0.313757	0.0262138	Cul5	cullin 5 [Source:MGI Symbol;Acc:MGI:1922967]
ENSMUSG00000053702	747.663	606.035	-1.24282	-0.313613	0.0464638	Nebl	nebulette [Source:MGI Symbol;Acc:MGI:1921353]
ENSMUSG00000062661	75.6745	60.6814	-1.24243	-0.313166	0.00539505	Ncs1	neuronal calcium sensor 1 [Source:MGI Symbol;Acc:MGI:109166]
ENSMUSG00000038604	62.0687	51.0846	-1.24185	-0.312486	0.02298	Fam65a	family with sequence similarity 65, member A [Source:MGI Symbol;Acc:MGI:1922937]
ENSMUSG00000028041	27.7345	22.7076	-1.24126	-0.311801	0.0481167	Adam15	a disintegrin and metallopeptidase domain 15 (metargidin) [Source:MGI Symbol;Acc:MGI:1333882]
ENSMUSG00000011148	50.4168	40.3206	-1.24066	-0.311107	0.0271021	Adssl1	adenylosuccinate synthetase like 1 [Source:MGI Symbol;Acc:MGI:87947]
ENSMUSG00000039740	37.5144	29.6351	-1.2401	-0.31046	0.0227968	Alg2	asparagine-linked glycosylation 2 homolog (yeast, alpha-1,3-mannosyltransferase) [Source:MGI Symbol;Acc:MGI:1914731]
ENSMUSG00000034109	94.8203	77.7231	-1.24007	-0.31042	0.0233834	Golim4	golgi integral membrane protein 4 [Source:MGI Symbol;Acc:MGI:1920374]
ENSMUSG00000049550	74.7576	59.9974	-1.23978	-0.310087	0.0191684	Clip1	CAP-GLY domain containing linker protein 1 [Source:MGI Symbol;Acc:MGI:1928401]
ENSMUSG00000025190	134.784	107.592	-1.23966	-0.309941	0.00778856	Got1	glutamate oxaloacetate transaminase 1, soluble [Source:MGI Symbol;Acc:MGI:95791]
ENSMUSG00000033565	236.134	191.408	-1.23917	-0.309377	0.0071602	Rbfox2	RNA binding protein, fox-1 homolog (C. elegans) 2 [Source:MGI Symbol;Acc:MGI:1933973]
ENSMUSG00000031557	78.2319	62.956	-1.23883	-0.30898	0.0163396	Plekha2	pleckstrin homology domain-containing, family A (phosphoinositide binding specific) member 2 [Source:MGI Symbol;Acc:MGI:1928144]
ENSMUSG00000022048	75.8407	62.0902	-1.23882	-0.308962	0.0421943	Dpysl2	dihydropyrimidinase-like 2 [Source:MGI Symbol;Acc:MGI:1349763]
ENSMUSG00000050530	66.7203	55.1863	-1.23867	-0.308795	0.0353328	Fam171a1	family with sequence similarity 171, member A1 [Source:MGI Symbol;Acc:MGI:2442917]
ENSMUSG00000028833	32.3595	26.2061	-1.23865	-0.308767	0.0310974	Ncdn	neurochondrin [Source:MGI Symbol;Acc:MGI:1347351]
ENSMUSG00000019817	760.399	613.284	-1.23837	-0.308437	0.00225825	Plagl1	pleiomorphic adenoma gene-like 1 [Source:MGI Symbol;Acc:MGI:1100874]
ENSMUSG00000078517	76.2735	63.0432	-1.23826	-0.308316	0.0291041	C230096C10Rik	RIKEN cDNA C230096C10 gene [Source:MGI Symbol;Acc:MGI:2443696]
ENSMUSG00000040711	68.1116	55.5703	-1.2377	-0.307659	0.0491705	Sh3pxd2b	SH3 and PX domains 2B [Source:MGI Symbol;Acc:MGI:2442062]
ENSMUSG00000022477	573.142	469.012	-1.23764	-0.307592	0.0488428	Aco2	aconitase 2, mitochondrial [Source:MGI Symbol;Acc:MGI:87880]
ENSMUSG00000031698	196.856	160.408	-1.23758	-0.307517	0.0188496	Mylk3	myosin light chain kinase 3 [Source:MGI Symbol;Acc:MGI:2443063]
ENSMUSG00000038116	58.5335	46.9226	-1.23668	-0.306475	0.0203324	Phf20	PHD finger protein 20 [Source:MGI Symbol;Acc:MGI:2444148]
ENSMUSG00000030268	35.4188	28.1302	-1.2359	-0.305559	0.0446159	Bcat1	branched chain aminotransferase 1, cytosolic [Source:MGI Symbol;Acc:MGI:104861]
ENSMUSG00000017686	72.7514	59.0399	-1.23579	-0.305437	0.0122108	Rhot1	ras homolog gene family, member T1 [Source:MGI Symbol;Acc:MGI:1926078]
ENSMUSG00000032601	88.5334	70.8881	-1.23567	-0.305297	0.017142	Prkar2a	protein kinase, cAMP dependent regulatory, type II alpha [Source:MGI Symbol;Acc:MGI:108025]
ENSMUSG00000020898	68.5193	55.4818	-1.2354	-0.304982	0.0247504	1500010J02Rik	RIKEN cDNA 1500010J02 gene [Source:MGI Symbol;Acc:MGI:1916214]
ENSMUSG00000019841	91.3717	74.1271	-1.23507	-0.304595	0.0374315	Rev3l	REV3-like, catalytic subunit of DNA polymerase zeta RAD54 like (S. cerevisiae) [Source:MGI Symbol;Acc:MGI:1337131]
ENSMUSG00000052727	202.821	163.962	-1.23468	-0.304136	0.0419389	Mtap1b	microtubule-associated protein 1B [Source:MGI Symbol;Acc:MGI:1306778]
ENSMUSG00000053080	74.1463	61.2023	-1.23394	-0.303274	0.0363242	2700081O15Rik	RIKEN cDNA 2700081O15 gene [Source:MGI Symbol;Acc:MGI:1919667]
ENSMUSG00000023009	31.56	25.8188	-1.23383	-0.303149	0.0398278	Nckap5l	NCK-associated protein 5-like [Source:MGI Symbol;Acc:MGI:3609653]
ENSMUSG00000020231	49.6032	40.6601	-1.23319	-0.302392	0.0260588	Dip2a	DIP2 disco-interacting protein 2 homolog A (Drosophila) [Source:MGI Symbol;Acc:MGI:2385920]
ENSMUSG00000022892	287.404	235.105	-1.23268	-0.301802	0.0188132	App	amyloid beta (A4) precursor protein [Source:MGI Symbol;Acc:MGI:88059]
ENSMUSG00000023169	181.563	148.203	-1.23251	-0.301601	0.0212219	Slc38a1	solute carrier family 38, member 1 [Source:MGI Symbol;Acc:MGI:2145895]
ENSMUSG00000038132	150.865	122.877	-1.23201	-0.30101	0.0105442	Rbm24	RNA binding motif protein 24 [Source:MGI Symbol;Acc:MGI:3610364]
ENSMUSG00000030753	99.9297	79.9672	-1.23128	-0.300162	0.0153116	Prkrir	protein-kinase, interferon-inducible double stranded RNA dependent inhibitor, repressor of (P58 repressor) [Source:MGI Symbol;Acc:MGI:1920231]
ENSMUSG00000001870	163.359	134.112	-1.23108	-0.299928	0.0216404	Ltbp1	latent transforming growth factor beta binding protein 1 [Source:MGI Symbol;Acc:MGI:109151]
ENSMUSG00000017721	77.1305	63.8522	-1.23098	-0.299802	0.0210301	Pigt	phosphatidylinositol glycan anchor biosynthesis, class T [Source:MGI Symbol;Acc:MGI:1926178]
ENSMUSG00000061410	58.7937	48.9272	-1.2309	-0.299712	0.0374494	Zcchc14	zinc finger, CCHC domain containing 14 [Source:MGI Symbol;Acc:MGI:2159407]
[truncated: 1,201 more rows]

## Sheet: DEG control vs het
ID	ave_control	ave_het	foldChange	logFC	adj. p-val	mgi_symbol	description	gene_biotype
[truncated: 24 more rows]

## Sheet: Unchanged
ID	ave_control	ave_homo	foldChange	logFC	adj.P.Val	mgi_symbol	description	gene_biotype
[truncated: 11,676 more rows]
