# Supplementary material for: CTCF counter-regulates cardiomyocyte development and maturation programs in the embryonic heart
Source: PLoS Genet. 2017 Aug 28;13(8):e1006985. doi: 10.1371/journal.pgen.1006985 (PMC5591014; doi:10.1371/journal.pgen.1006985)
Supplement: S5 Table — (XLSX) [file pgen.1006985.s013.xlsx]

## Sheet: all DEG
Term	Count	%	P-Value	Fold Enrichment
translation	109	4.8	1.2e-25	2.9
cellular protein metabolic process	387	17.1	1.2e-22	1.6
heart development	64	2.8	2.2e-11	2.4
phosphorylation	130	5.7	6.6e-07	1.5
tetrapyrrole biosynthetic process	12	0.5	9.4e-07	5.6
porphyrin biosynthetic process	12	0.5	9.4e-07	5.6
protein modification process	201	8.9	5.9e-06	1.3
ion homeostasis	62	2.7	7.6e-06	1.8
blood vessel development	54	2.4	8.4e-06	1.9
axonogenesis	40	1.8	1.3e-05	2.1
porphyrin metabolic process	13	0.6	1.5e-05	4.2
cell part morphogenesis	48	2.1	1.5e-05	1.9
cell morphogenesis involved in differentiation	48	2.1	1.5e-05	1.9
cell cycle checkpoint	19	0.8	1.6e-05	3.1
cell morphogenesis involved in neuron differentiation	43	1.9	1.6e-05	2
cellular chemical homeostasis	57	2.5	1.6e-05	1.8
organ morphogenesis	106	4.7	1.6e-05	1.5
vasculature development	54	2.4	1.7e-05	1.8
cell projection morphogenesis	46	2	2e-05	1.9
cell morphogenesis	63	2.8	2.1e-05	1.7
blood vessel morphogenesis	45	2	2.7e-05	1.9
heart morphogenesis	23	1	3.1e-05	2.6
neuron projection development	48	2.1	3.3e-05	1.8
neuron projection morphogenesis	41	1.8	3.6e-05	2
negative regulation of programmed cell death	51	2.3	7.5e-05	1.8
muscle organ development	40	1.8	8e-05	1.9
cellular cation homeostasis	36	1.6	8.1e-05	2
cellular response to reactive oxygen species	10	0.4	8.3e-05	4.7
negative regulation of cell death	51	2.3	8.4e-05	1.7
tissue morphogenesis	49	2.2	0.00016	1.7
erythrocyte homeostasis	17	0.8	0.00018	2.8
erythrocyte differentiation	16	0.7	0.0003	2.8
negative regulation of apoptosis	48	2.1	0.00033	1.7
regulation of heart contraction	16	0.7	0.0005	2.7
purine nucleoside triphosphate metabolic process	26	1.1	0.00055	2.1
hemopoiesis	49	2.2	0.00056	1.6
cardiac muscle tissue development	17	0.8	0.00074	2.5
hemopoietic or lymphoid organ development	53	2.3	0.00075	1.6
mitochondrial transport	14	0.6	0.00084	2.8
striated muscle tissue development	29	1.3	0.00084	1.9
chordate embryonic development	73	3.2	0.00089	1.5
tissue development	103	4.5	0.00099	1.4

## Sheet: up DEG
Term	Count	%	P-Value	Fold Enrichment
translation	104	9.6	3.1e-50	5.6
cellular protein metabolic process	220	20.4	6e-21	1.8
porphyrin biosynthetic process	10	0.9	2.2e-07	9.5
tetrapyrrole biosynthetic process	10	0.9	2.2e-07	9.5
porphyrin metabolic process	11	1	9.3e-07	7.3
erythrocyte homeostasis	13	1.2	2.6e-05	4.4
erythrocyte differentiation	12	1.1	7.4e-05	4.3
proton transport	12	1.1	0.00016	4
ATP synthesis coupled proton transport	10	0.9	0.0002	4.6
energy coupled proton transport, down electrochemical gradient	10	0.9	0.0002	4.6
purine nucleoside triphosphate metabolic process	17	1.6	0.00039	2.8
protein catabolic process	53	4.9	0.00044	1.6
ion transmembrane transport	10	0.9	0.00057	4.1
cellular protein catabolic process	51	4.7	0.00062	1.6
cell cycle checkpoint	11	1	0.0007	3.6

## Sheet: down DEG
Term	Count	%	P-Value	Fold Enrichment
heart development	57	4.8	1.5e-20	4.2
organ morphogenesis	82	6.9	3.4e-12	2.3
blood vessel development	45	3.8	5.8e-11	3
protein modification process	134	11.3	6.8e-11	1.7
phosphorylation	89	7.5	1.3e-10	2
vasculature development	45	3.8	1.3e-10	3
tissue development	82	6.9	1.3e-10	2.1
cell morphogenesis involved in differentiation	39	3.3	1.4e-09	3
cell morphogenesis	49	4.1	1.6e-09	2.6
heart morphogenesis	22	1.9	1.6e-09	4.9
blood vessel morphogenesis	37	3.1	2.6e-09	3.1
cell projection morphogenesis	37	3.1	4.6e-09	3
cell part morphogenesis	38	3.2	5.1e-09	2.9
enzyme linked receptor protein signaling pathway	44	3.7	7.4e-09	2.6
neuron projection development	38	3.2	1.1e-08	2.9
axonogenesis	32	2.7	1.1e-08	3.2
tissue morphogenesis	40	3.4	1.2e-08	2.8
cell morphogenesis involved in neuron differentiation	34	2.9	1.3e-08	3.1
neuron projection morphogenesis	33	2.8	2e-08	3.1
muscle organ development	32	2.7	7.2e-08	3
intracellular signaling cascade	94	7.9	4.6e-07	1.7
neuron development	41	3.5	1.1e-06	2.3
regulation of signal transduction	72	6.1	1.6e-06	1.8
striated muscle tissue development	24	2	2.1e-06	3.1
cardiac muscle tissue development	15	1.3	5.6e-06	4.3
regulation of phosphate metabolic process	40	3.4	6e-06	2.2
regulation of phosphorus metabolic process	40	3.4	6e-06	2.2
neurogenesis	60	5.1	6.5e-06	1.8
muscle tissue development	24	2	7.1e-06	2.9
generation of neurons	56	4.7	1.1e-05	1.8
regulation of kinase activity	29	2.4	1.4e-05	2.5
chordate embryonic development	49	4.1	1.8e-05	1.9
brain development	37	3.1	3e-05	2.1
regulation of heart contraction	13	1.1	3.4e-05	4.3
in utero embryonic development	35	3	3.4e-05	2.2
regulation of cell migration	18	1.5	3.4e-05	3.2
branching morphogenesis of a tube	18	1.5	3.9e-05	3.2
ion homeostasis	37	3.1	4.3e-05	2.1
morphogenesis of an epithelium	26	2.2	4.7e-05	2.5
cell migration	32	2.7	5.7e-05	2.2
cartilage development	16	1.4	6.1e-05	3.4
central nervous system development	43	3.6	6.3e-05	1.9
cellular protein metabolic process	167	14.1	9.1e-05	1.3
chromatin modification	31	2.6	0.0001	2.2
cardiac cell differentiation	10	0.8	0.00011	5
gastrulation	15	1.3	0.00013	3.3
negative regulation of gene expression	45	3.8	0.00017	1.8
cellular chemical homeostasis	33	2.8	0.00019	2
mesoderm formation	10	0.8	0.00023	4.6
mesoderm morphogenesis	10	0.8	0.00036	4.3
gland development	26	2.2	0.00038	2.2
actin filament organization	12	1	0.00047	3.5
forebrain development	23	1.9	0.0005	2.3
regulation of metal ion transport	11	0.9	0.00052	3.8
protein kinase cascade	29	2.4	0.00053	2
formation of primary germ layer	10	0.8	0.00054	4.1
gene silencing	12	1	0.00055	3.5
regulation of small GTPase mediated signal transduction	28	2.4	0.00068	2
negative regulation of macromolecule metabolic process	50	4.2	0.00081	1.6
negative regulation of cellular biosynthetic process	44	3.7	0.00088	1.7
dephosphorylation	20	1.7	0.00089	2.3
striated muscle cell differentiation	15	1.3	0.00091	2.8
vasculogenesis	10	0.8	0.00095	3.8
regulation of gene expression, epigenetic	13	1.1	0.00096	3

## Sheet: methods
DAVID
GOTERM_BP_5
count>10
EASE=0.001

## Sheet: legend
S5 Table
all DEG BP:		GO terms for Biological Processes enriched in all differentially expressed genes between control and mutant hearts at E10.5
all DEG CC:		GO terms for Cellular Compartment enriched in all differentially expressed genes between control and mutant hearts at E10.5
up DEG BP:		GO terms for Biological Processes enriched in differentially expressed genes upregulated in mutant hearts compared to controls at E10.5
up DEG CC:		GO terms for Cellular Compartment enriched in differentially expressed genes upregulated in mutant hearts compared to controls at E10.5
down DEG BP:		GO terms for Biological Processes enriched in differentially expressed genes downregulated in mutant hearts compared to controls at E10.5
down DEG CC:		GO terms for Cellular Compartment enriched in differentially expressed genes downregulated in mutant hearts compared to controls at E10.5
Gene Onthology (GO) term enrichment was perfomed using DAVID (http://david.abcc.ncifcrf.gov), with cut-offs of 10 genes and EASE value of 0,0001

## Sheet: all DEG BP
Term	Count	%	P-Value	Fold Enrichment
tetrapyrrole biosynthetic process	12	0.5	7.5e-07	5.7
porphyrin biosynthetic process	12	0.5	7.5e-07	5.7
cellular response to reactive oxygen species	10	0.4	7e-05	4.8
cellular response to oxidative stress	11	0.5	7.6e-05	4.3
porphyrin metabolic process	13	0.6	1.2e-05	4.3
tetrapyrrole metabolic process	13	0.6	1.2e-05	4.3
response to reactive oxygen species	15	0.7	2.5e-05	3.6
cell cycle checkpoint	19	0.8	1.2e-05	3.1
translation	108	4.8	8.5e-26	2.9
heart morphogenesis	23	1	2.2e-05	2.7
electron transport chain	33	1.5	8.6e-07	2.5
heart development	64	2.8	8.5e-12	2.5
di-, tri-valent inorganic cation homeostasis	38	1.7	3.1e-06	2.2
cellular di-, tri-valent inorganic cation homeostasis	34	1.5	2e-05	2.2
axonogenesis	41	1.8	3e-06	2.2
generation of precursor metabolites and energy	65	2.9	3.6e-09	2.1
cell morphogenesis involved in neuron differentiation	44	2	3.7e-06	2.1
neuron projection morphogenesis	42	1.9	9e-06	2
cellular cation homeostasis	36	1.6	5.1e-05	2
cation homeostasis	43	1.9	1.2e-05	2
cell projection morphogenesis	47	2.1	5e-06	2
cell morphogenesis involved in differentiation	49	2.2	3.7e-06	2
cell part morphogenesis	49	2.2	3.7e-06	2
neuron projection development	50	2.2	3.7e-06	2
blood vessel morphogenesis	45	2	1.5e-05	2
muscle organ development	40	1.8	4.9e-05	2
cellular homeostasis	77	3.4	1.6e-08	1.9
blood vessel development	54	2.4	4.4e-06	1.9
vasculature development	54	2.4	9.3e-06	1.9
cell projection organization	68	3	9.1e-07	1.8
negative regulation of programmed cell death	52	2.3	2e-05	1.8
cellular chemical homeostasis	57	2.5	8.2e-06	1.8
negative regulation of cell death	52	2.3	2.3e-05	1.8
ion homeostasis	62	2.8	3.7e-06	1.8
chemical homeostasis	77	3.4	2.5e-07	1.8
cellular ion homeostasis	55	2.4	1.6e-05	1.8
cell morphogenesis	64	2.8	5.4e-06	1.8
tissue morphogenesis	49	2.2	9e-05	1.8
tube development	53	2.4	8.9e-05	1.7
homeostatic process	117	5.2	3e-09	1.7
cellular component morphogenesis	70	3.1	7.3e-06	1.7
cytoskeleton organization	65	2.9	1.6e-05	1.7
phosphorus metabolic process	157	7	7.9e-09	1.6
phosphate metabolic process	157	7	7.9e-09	1.6
phosphorylation	129	5.7	3.4e-07	1.5

## Sheet: all DEG CC
Term	Count	%	P-Value	Fold Enrichment
cytosolic ribosome	12	0.5	8.5e-07	5.7
small ribosomal subunit	16	0.7	1.7e-07	4.7
ribosome	93	4.1	5.9e-36	4.1
ribosomal subunit	29	1.3	3e-10	3.7
respiratory chain	28	1.2	1.1e-09	3.7
cytosolic part	26	1.2	1.4e-08	3.5
sarcomere	24	1.1	3.2e-05	2.5
contractile fiber part	25	1.1	3.7e-05	2.5
myofibril	26	1.2	3.4e-05	2.4
contractile fiber	27	1.2	2.6e-05	2.4
ribonucleoprotein complex	129	5.7	1e-21	2.4
mitochondrial inner membrane	78	3.5	7.3e-12	2.2
mitochondrial membrane	96	4.3	4e-14	2.2
organelle inner membrane	80	3.6	1.7e-11	2.2
mitochondrial envelope	100	4.4	4.2e-14	2.2
mitochondrial part	124	5.5	1.4e-14	2
organelle envelope	119	5.3	8.5e-12	1.9
envelope	119	5.3	1.1e-11	1.9
mitochondrion	251	11.1	8.8e-16	1.6
cytosol	103	4.6	1.4e-06	1.6
organelle membrane	151	6.7	4.6e-09	1.6
non-membrane-bounded organelle	335	14.9	1.5e-15	1.5
intracellular non-membrane-bounded organelle	335	14.9	1.5e-15	1.5

## Sheet: up DEG BP
Term	Count	%	P-Value	Fold Enrichment
tetrapyrrole biosynthetic process	10	0.9	1.7e-07	9.8
porphyrin biosynthetic process	10	0.9	1.7e-07	9.8
tetrapyrrole metabolic process	11	1	7.1e-07	7.5
porphyrin metabolic process	11	1	7.1e-07	7.5
response to reactive oxygen species	12	1.1	2.8e-06	5.9
translation	104	9.7	2.9e-51	5.8
oxidative phosphorylation	15	1.4	1.8e-06	4.7
electron transport chain	29	2.7	1.4e-11	4.6
erythrocyte homeostasis	13	1.2	2e-05	4.5
heterocycle biosynthetic process	13	1.2	2e-05	4.5
erythrocyte differentiation	12	1.1	5.6e-05	4.4
cofactor biosynthetic process	18	1.7	1.1e-05	3.5
generation of precursor metabolites and energy	45	4.2	5e-11	3.1
oxidation reduction	70	6.5	8.1e-07	1.8

## Sheet: up DEG CC
Term	Count	%	P-Value	Fold Enrichment
cytosolic ribosome	12	1.1	4.2e-10	11.7
small ribosomal subunit	15	1.4	1.2e-10	9.1
proteasome core complex	10	0.9	5.7e-07	8.8
ribosome	92	8.6	2.9e-62	8.4
respiratory chain	28	2.6	2.6e-17	7.6
ribosomal subunit	28	2.6	4.2e-17	7.4
large ribosomal subunit	14	1.3	1.2e-07	6.3
mitochondrial membrane part	15	1.4	3.5e-07	5.4
cytosolic part	19	1.8	7.4e-09	5.3
proton-transporting two-sector ATPase complex	11	1	9.4e-05	4.6
ribonucleoprotein complex	115	10.7	2.2e-43	4.4
proteasome complex	14	1.3	1.7e-05	4.2
mitochondrial inner membrane	64	6	1.8e-20	3.8
organelle inner membrane	64	6	3.1e-19	3.6
mitochondrial membrane	70	6.5	4e-19	3.3
mitochondrial envelope	72	6.7	7.4e-19	3.2
mitochondrial part	86	8	3.7e-19	2.9
organelle envelope	79	7.4	1.3e-14	2.6
envelope	79	7.4	1.6e-14	2.6
mitochondrion	173	16.1	4.2e-27	2.3
organelle membrane	91	8.5	3.9e-10	2
cytosol	61	5.7	7.4e-07	1.9
non-membrane-bounded organelle	194	18.1	3.7e-17	1.8
intracellular non-membrane-bounded organelle	194	18.1	3.7e-17	1.8

## Sheet: down DEG BP
Term	Count	%	P-Value	Fold Enrichment
heart morphogenesis	22	1.9	1.3e-09	4.9
cardiac muscle tissue development	15	1.3	4.8e-06	4.4
regulation of heart contraction	13	1.1	3e-05	4.3
heart development	57	4.8	9.1e-21	4.3
actin filament organization	13	1.1	9.8e-05	3.9
transmembrane receptor protein serine/threonine kinase signaling pathway	17	1.4	1.3e-05	3.6
axon guidance	21	1.8	1.2e-06	3.6
cartilage development	16	1.4	5.2e-05	3.4
axonogenesis	33	2.8	2.1e-09	3.4
regulation of MAP kinase activity	17	1.4	3.4e-05	3.4
actin cytoskeleton organization	33	2.8	2.9e-09	3.3
actin filament-based process	35	3	1e-09	3.3
regulation of cell migration	18	1.5	2.9e-05	3.3
branching morphogenesis of a tube	18	1.5	3.4e-05	3.2
neuron projection morphogenesis	34	2.9	4.1e-09	3.2
tube morphogenesis	33	2.8	7.4e-09	3.2
cell morphogenesis involved in neuron differentiation	35	3	2.6e-09	3.2
striated muscle tissue development	24	2	1.7e-06	3.1
cell morphogenesis involved in differentiation	40	3.4	2.8e-10	3.1
cell projection morphogenesis	38	3.2	9.2e-10	3.1
blood vessel morphogenesis	37	3.1	1.9e-09	3.1
blood vessel development	45	3.8	4e-11	3.1
morphogenesis of a branching structure	23	1.9	4.7e-06	3.1
cell part morphogenesis	39	3.3	1e-09	3.1
neuron projection development	40	3.4	6.6e-10	3.1
muscle organ development	32	2.7	5.5e-08	3
vasculature development	45	3.8	9.1e-11	3
regulation of cell motion	19	1.6	6.3e-05	3
muscle tissue development	24	2	5.8e-06	2.9
muscle cell differentiation	20	1.7	6.5e-05	2.8
cell projection organization	54	4.6	1e-11	2.8
tissue morphogenesis	40	3.4	8.8e-09	2.8
tube development	44	3.7	1.8e-09	2.8
enzyme linked receptor protein signaling pathway	45	3.8	1.7e-09	2.7
cell morphogenesis	50	4.2	3.5e-10	2.7
extracellular structure organization	23	1.9	7.9e-05	2.6
cellular component morphogenesis	54	4.6	4.1e-10	2.6
transmembrane receptor protein tyrosine kinase signaling pathway	29	2.4	1.1e-05	2.5
regulation of kinase activity	29	2.4	1.1e-05	2.5
regulation of protein kinase activity	28	2.4	1.7e-05	2.5
morphogenesis of an epithelium	26	2.2	3.8e-05	2.5
neuron development	43	3.6	1.1e-07	2.4
regulation of transferase activity	29	2.4	2.2e-05	2.4
regulation of system process	28	2.4	7e-05	2.3
cytoskeleton organization	45	3.8	3.6e-07	2.3
regulation of phosphorylation	39	3.3	4.6e-06	2.2
chemical homeostasis	48	4.1	5.7e-07	2.2
chromatin modification	31	2.6	8e-05	2.2
cell motion	48	4.1	6.7e-07	2.2
regulation of phosphorus metabolic process	39	3.3	1.1e-05	2.2
regulation of phosphate metabolic process	39	3.3	1.1e-05	2.2
embryonic morphogenesis	46	3.9	2.1e-06	2.1
protein amino acid phosphorylation	82	6.9	9.2e-11	2.1
in utero embryonic development	34	2.9	6.3e-05	2.1
ion homeostasis	37	3.1	3.4e-05	2.1
phosphate metabolic process	109	9.2	1.2e-13	2.1
phosphorus metabolic process	109	9.2	1.2e-13	2.1
phosphorylation	89	7.5	7.3e-11	2.1
neuron differentiation	48	4.1	7e-06	2
embryonic development ending in birth or egg hatching	50	4.2	8.1e-06	2
cellular homeostasis	40	3.4	9.1e-05	1.9
chordate embryonic development	48	4.1	2.8e-05	1.9
cell adhesion	63	5.3	2.1e-06	1.9
biological adhesion	63	5.3	2.3e-06	1.9
homeostatic process	63	5.3	7.8e-06	1.8
intracellular signaling cascade	93	7.9	5.2e-07	1.7

[truncated: 1 more sheets: down DEG CC]
