# Supplementary material for: CTCF counter-regulates cardiomyocyte development and maturation programs in the embryonic heart
Source: PLoS Genet. 2017 Aug 28;13(8):e1006985. doi: 10.1371/journal.pgen.1006985 (PMC5591014; doi:10.1371/journal.pgen.1006985)
Supplement: S6 Table — (XLSX) [file pgen.1006985.s014.xlsx]

## Sheet: Legend
S6 Table
Genes and functional annotations used to build Fig. 2A and S4A, S4B Fig

## Sheet: ALL (Fig. 2A)
translation	heart development	erythrocyte differentiation	porphyrin-containing compound biosynthetic process	regulation of cardiac muscle contraction	positive regulation of cell migration	mitochondrion	respiratory chain	mitochondrial respiratory chain complex I	contractile fiber	sarcolemma	cell junction	logFC	mgi_symbol	description
0	0	0	0	0	0	0	0	0	0	0	1	-2.64857	Gsg1l	GSG1-like
0	0	0	0	0	0	0	0	0	1	0	0	-2.53363	Tnni2	troponin I, skeletal, fast 2
0	0	0	0	0	0	0	0	0	0	0	1	-2.34238	Lrrtm4	leucine rich repeat transmembrane neuronal 4
0	1	0	0	1	0	0	0	0	0	1	1	-2.05348	Adra1b	adrenergic receptor, alpha 1b
0	0	0	0	0	0	0	0	0	1	0	0	-1.95156	S100a1	S100 calcium binding protein A1
0	1	0	0	0	0	0	0	0	0	0	0	-1.86904	Npy1r	neuropeptide Y receptor Y1
0	1	0	0	1	0	0	0	0	0	0	1	-1.67453	Gja5	gap junction protein, alpha 5
0	0	0	0	0	1	0	0	0	0	0	0	-1.58299	Sema5b	sema domain, seven thrombospondin repeats (type 1 and type 1-like), transmembrane domain (TM) and short cytoplasmic domain, (semaphorin) 5B
0	0	0	0	0	0	1	0	0	0	0	0	-1.56899	Acsl6	acyl-CoA synthetase long-chain family member 6
0	0	0	0	0	0	0	0	0	0	1	1	-1.47269	Kcnd2	potassium voltage-gated channel, Shal-related family, member 2
0	0	0	0	0	0	0	0	0	0	0	1	-1.41832	Lrrc4b	leucine rich repeat containing 4B
0	0	0	0	0	0	0	0	0	0	0	1	-1.38736	Chrm2	cholinergic receptor, muscarinic 2, cardiac
0	0	0	0	0	0	1	0	0	0	0	0	-1.34888	Aldh5a1	aldhehyde dehydrogenase family 5, subfamily A1
0	0	0	0	0	0	0	0	0	0	0	1	-1.32332	Cspg4	chondroitin sulfate proteoglycan 4
0	1	0	0	0	0	0	0	0	0	0	0	-1.30047	Wisp1	WNT1 inducible signaling pathway protein 1
1	0	0	0	0	0	0	0	0	0	0	0	-1.25449	Eef1a2	eukaryotic translation elongation factor 1 alpha 2
0	0	0	0	0	0	0	0	0	0	0	1	-1.22397	Slc6a17	solute carrier family 6 (neurotransmitter transporter), member 17
0	1	0	0	0	0	0	0	0	0	0	0	-1.1689	Uty	ubiquitously transcribed tetratricopeptide repeat gene, Y chromosome
0	0	0	0	0	0	1	0	0	0	0	0	-1.15854	Ppa2	pyrophosphatase (inorganic) 2
0	1	0	0	1	0	0	0	0	1	1	0	-1.1503	Ryr2	ryanodine receptor 2, cardiac
0	0	0	0	0	0	0	0	0	0	1	0	-1.14971	Lama2	laminin, alpha 2
0	1	0	0	0	0	1	0	0	1	0	1	-1.07572	Gja1	gap junction protein, alpha 1
1	0	0	0	0	0	0	0	0	0	0	0	-1.07443	Ddx3y	DEAD (Asp-Glu-Ala-Asp) box polypeptide 3, Y-linked
0	0	0	0	0	0	0	0	0	1	0	0	-1.05963	Neb	nebulin
0	0	0	0	0	0	0	0	0	0	0	1	-1.02211	Sntb1	syntrophin, basic 1
0	0	0	0	0	0	0	0	0	0	0	1	-1.01052	Tnc	tenascin C
0	0	0	0	0	0	0	0	0	0	0	1	-1.00895	Erc2	ELKS/RAB6-interacting/CAST family member 2
0	1	0	0	0	0	0	0	0	0	0	1	-0.993415	Dll1	delta-like 1 (Drosophila)
0	0	0	0	0	0	0	0	0	0	0	1	-0.978773	Sdk2	sidekick homolog 2 (chicken)
0	0	0	0	0	1	0	0	0	0	0	0	-0.968343	4930506M07Rik	RIKEN cDNA 4930506M07 gene
1	0	0	0	0	0	1	0	0	0	0	0	-0.952367	Aars2	alanyl-tRNA synthetase 2, mitochondrial (putative)
0	0	0	0	0	0	1	0	0	0	0	0	-0.949639	Rnasel	ribonuclease L (2', 5'-oligoisoadenylate synthetase-dependent)
0	1	0	0	0	0	0	0	0	0	0	0	-0.945936	AW551984	expressed sequence AW551984
0	1	0	0	1	0	0	0	0	0	0	0	-0.941411	Nkx2-5	NK2 transcription factor related, locus 5 (Drosophila)
0	0	0	0	0	0	0	0	0	1	0	0	-0.924074	Kbtbd10	kelch repeat and BTB (POZ) domain containing 10
0	1	0	0	0	0	0	0	0	0	0	0	-0.922157	Gaa	glucosidase, alpha, acid
0	0	0	0	0	0	1	0	0	0	0	1	-0.915966	Lrrk2	leucine-rich repeat kinase 2
0	0	0	0	0	1	0	0	0	0	0	0	-0.913983	Bmpr2	bone morphogenic protein receptor, type II (serine/threonine kinase)
0	0	0	0	0	0	1	0	0	0	0	0	-0.910192	Bak1	BCL2-antagonist/killer 1
0	0	0	0	0	0	1	0	0	0	0	0	-0.889971	Echdc2	enoyl Coenzyme A hydratase domain containing 2
0	1	0	0	0	0	0	0	0	0	0	0	-0.888317	Irx4	Iroquois related homeobox 4 (Drosophila)
0	0	0	0	0	1	0	0	0	0	0	0	-0.887932	Cxcl12	chemokine (C-X-C motif) ligand 12
0	0	0	0	0	0	0	0	0	0	0	1	-0.874719	Lphn3	latrophilin 3
0	0	0	0	0	0	0	0	0	0	0	1	-0.871291	L1cam	L1 cell adhesion molecule
0	0	0	0	0	0	1	0	0	0	0	1	-0.869973	Tgm2	transglutaminase 2, C polypeptide
0	1	0	0	0	0	0	0	0	0	0	0	-0.866011	Col2a1	collagen, type II, alpha 1
0	0	0	0	0	0	0	0	0	0	0	1	-0.862626	Atp7b	ATPase, Cu++ transporting, beta polypeptide
0	0	0	0	0	0	0	0	0	0	0	1	-0.860703	Cd44	CD44 antigen
0	1	0	0	1	0	0	0	0	1	1	1	-0.85666	Scn5a	sodium channel, voltage-gated, type V, alpha
0	1	0	0	0	0	0	0	0	0	0	0	-0.839338	Cc2d2a	coiled-coil and C2 domain containing 2A
0	0	0	0	0	0	0	0	0	1	1	0	-0.836255	Cacna1d	calcium channel, voltage-dependent, L type, alpha 1D subunit
0	1	0	0	0	0	0	0	0	0	0	0	-0.827102	Pitx2	paired-like homeodomain transcription factor 2
0	0	0	0	0	0	1	0	0	0	0	0	-0.826253	Cyp27a1	cytochrome P450, family 27, subfamily a, polypeptide 1
0	0	0	0	0	0	1	0	0	0	0	0	-0.807021	G0s2	G0/G1 switch gene 2
0	0	0	0	0	0	1	0	0	0	0	0	-0.804513	Comtd1	catechol-O-methyltransferase domain containing 1
0	0	0	0	0	0	0	0	0	0	0	1	-0.79236	Syngap1	synaptic Ras GTPase activating protein 1 homolog (rat)
0	0	0	0	0	0	0	0	0	0	0	1	-0.790985	Stard8	START domain containing 8
0	1	0	0	0	0	0	0	0	0	0	0	-0.787645	Tab1	TGF-beta activated kinase 1/MAP3K7 binding protein 1
0	0	0	0	0	0	1	0	0	0	0	0	-0.781046	Zfhx3	zinc finger homeobox 3
0	0	0	0	0	0	1	0	0	0	0	0	-0.771136	Hs1bp3	HCLS1 binding protein 3
0	1	0	0	0	0	0	0	0	0	0	0	-0.767025	Fat4	FAT tumor suppressor homolog 4 (Drosophila)
0	0	0	0	0	0	0	0	0	0	1	0	-0.765177	Cacna1h	calcium channel, voltage-dependent, T type, alpha 1H subunit
0	1	0	0	0	0	0	0	0	0	0	0	-0.760229	Cpe	carboxypeptidase E
0	1	0	0	0	0	0	0	0	0	0	0	-0.758271	Hey2	hairy/enhancer-of-split related with YRPW motif 2
0	1	0	0	0	0	0	0	0	0	0	0	-0.755582	Epha3	Eph receptor A3
0	0	0	0	0	0	1	0	0	0	0	0	-0.755434	Ndufaf3	NADH dehydrogenase (ubiquinone) 1 alpha subcomplex, assembly factor 3
0	0	0	0	0	0	1	0	0	0	0	0	-0.75142	Rab11fip5	RAB11 family interacting protein 5 (class I)
0	0	0	0	0	1	0	0	0	0	0	0	-0.745559	Tirap	toll-interleukin 1 receptor (TIR) domain-containing adaptor protein
0	0	0	0	0	1	0	0	0	0	0	0	-0.74354	Irs1	insulin receptor substrate 1
0	1	0	0	0	0	0	0	0	0	0	0	-0.743212	Adamts6	a disintegrin-like and metallopeptidase (reprolysin type) with thrombospondin type 1 motif, 6
0	0	0	0	0	0	1	0	0	0	0	0	-0.729616	Fitm2	fat storage-inducing transmembrane protein 2
0	0	0	0	0	0	0	0	0	1	1	1	-0.726059	Dst	dystonin
0	0	0	0	0	0	0	0	0	1	0	0	-0.717805	Npnt	nephronectin
0	0	0	0	0	1	0	0	0	0	0	0	-0.716018	Pdgfd	platelet-derived growth factor, D polypeptide
0	1	0	0	0	0	0	0	0	0	0	1	-0.709454	Ncam1	neural cell adhesion molecule 1
0	0	0	0	0	0	1	0	0	0	0	0	-0.708136	Ckb	creatine kinase, brain
0	0	0	0	0	0	0	0	0	0	0	1	-0.700862	Hmga1	high mobility group AT-hook 1
0	0	0	0	0	1	0	0	0	0	0	0	-0.69823	Pak3	p21 protein (Cdc42/Rac)-activated kinase 3
0	1	1	0	0	0	0	0	0	0	0	0	-0.69665	Tgfbr3	transforming growth factor, beta receptor III
0	1	0	0	0	1	0	0	0	0	0	0	-0.695846	Hdac9	histone deacetylase 9
0	0	0	0	0	0	0	0	0	0	0	1	-0.691597	9030425E11Rik	RIKEN cDNA 9030425E11 gene
0	1	0	0	0	0	0	0	0	0	0	0	-0.688632	Hopx	HOP homeobox
0	0	0	0	0	1	0	0	0	0	0	0	-0.682844	Sema4d	sema domain, immunoglobulin domain (Ig), transmembrane domain (TM) and short cytoplasmic domain, (semaphorin) 4D
0	0	0	0	0	0	0	0	0	0	1	0	-0.681659	Dysf	dysferlin
1	0	0	0	0	0	1	0	0	0	0	0	-0.676673	Mrps2	mitochondrial ribosomal protein S2
0	1	0	0	0	1	0	0	0	0	1	0	-0.674079	Ednra	endothelin receptor type A
0	1	0	0	0	0	0	0	0	0	0	0	-0.672443	Vcan	versican
0	1	0	0	0	1	0	0	0	0	0	0	-0.667236	Bmp2	bone morphogenetic protein 2
0	0	0	0	0	0	0	0	0	0	0	1	-0.665758	Plxna3	plexin A3
1	1	0	0	0	0	0	0	0	0	0	0	-0.665586	Sox11	SRY-box containing gene 11
1	0	0	0	0	0	1	0	0	0	0	0	-0.661832	Eif2c2	eukaryotic translation initiation factor 2C, 2
0	1	0	0	0	0	0	0	0	0	0	1	-0.656855	Lrp1	low density lipoprotein receptor-related protein 1
0	0	0	0	0	0	0	0	0	1	1	0	-0.656738	Kcnn2	potassium intermediate/small conductance calcium-activated channel, subfamily N, member 2
0	0	1	0	0	1	0	0	0	0	0	1	-0.654867	Kit	kit oncogene
0	1	0	0	1	0	0	0	0	0	1	1	-0.647731	Akap6	A kinase (PRKA) anchor protein 6
0	0	0	0	0	0	1	0	0	0	0	0	-0.636276	Aldh1l2	aldehyde dehydrogenase 1 family, member L2
0	0	0	0	0	0	0	0	0	0	0	1	-0.636158	C230081A13Rik	RIKEN cDNA C230081A13 gene
1	0	0	0	0	0	0	0	0	0	0	0	-0.634004	Eif2c3	eukaryotic translation initiation factor 2C, 3
0	0	0	0	0	0	0	0	0	0	1	0	-0.63236	Kcnj3	potassium inwardly-rectifying channel, subfamily J, member 3
0	1	0	0	0	0	0	0	0	0	0	0	-0.630492	Myocd	myocardin
0	0	0	0	0	0	0	0	0	0	0	1	-0.624018	Bsn	bassoon
0	0	0	0	0	0	1	0	0	0	0	0	-0.6236	Sh3bp5	SH3-domain binding protein 5 (BTK-associated)
0	0	0	0	0	0	0	0	0	0	0	1	-0.622581	Syt11	synaptotagmin XI
0	1	0	0	0	0	0	0	0	0	0	1	-0.618714	Flrt3	fibronectin leucine rich transmembrane protein 3
0	0	0	0	1	0	0	0	0	0	0	0	-0.614638	Pde4d	phosphodiesterase 4D, cAMP specific
0	0	0	0	0	0	0	0	0	0	0	1	-0.614115	Mtss1	metastasis suppressor 1
0	0	0	0	0	0	1	0	0	0	0	0	-0.61409	Ppm1e	protein phosphatase 1E (PP2C domain containing)
0	0	0	0	0	0	1	0	0	0	0	0	-0.606312	Acot2	acyl-CoA thioesterase 2
0	0	0	0	0	0	0	0	0	0	0	1	-0.604999	Farp1	FERM, RhoGEF (Arhgef) and pleckstrin domain protein 1 (chondrocyte-derived)
0	0	0	0	0	0	1	0	0	1	1	0	-0.602956	Abcc9	ATP-binding cassette, sub-family C (CFTR/MRP), member 9
0	1	0	0	1	1	1	0	0	1	1	1	-0.602228	Slc8a1	solute carrier family 8 (sodium/calcium exchanger), member 1
0	1	0	0	0	1	0	0	0	0	0	0	-0.598706	Has2	hyaluronan synthase 2
0	0	0	0	0	1	0	0	0	0	0	0	-0.597667	Sema3a	sema domain, immunoglobulin domain (Ig), short basic domain, secreted, (semaphorin) 3A
0	1	0	0	0	1	0	0	0	0	0	0	-0.597166	Snai1	snail homolog 1 (Drosophila)
0	0	0	0	0	0	0	0	0	0	0	1	-0.594242	Lpp	LIM domain containing preferred translocation partner in lipoma
1	1	0	0	0	0	0	0	0	0	0	0	-0.593849	Erbb2	v-erb-b2 erythroblastic leukemia viral oncogene homolog 2, neuro/glioblastoma derived oncogene homolog (avian)
0	0	0	0	0	0	0	0	0	0	0	1	-0.593599	Capn2	calpain 2
0	0	0	0	0	0	0	0	0	0	1	1	-0.593232	Aqp4	aquaporin 4
0	0	0	0	0	0	1	0	0	0	0	0	-0.589528	Tnrc18	trinucleotide repeat containing 18
0	0	0	0	0	0	0	0	0	0	0	1	-0.589527	Myo1e	myosin IE
0	0	0	0	0	0	1	0	0	0	0	0	-0.58804	Cerk	ceramide kinase
0	0	0	0	0	0	0	0	0	1	0	0	-0.585547	Lmod2	leiomodin 2 (cardiac)
0	0	0	0	0	0	0	0	0	0	0	1	-0.583766	Sv2a	synaptic vesicle glycoprotein 2 a
0	0	0	0	0	0	0	0	0	0	0	1	-0.583422	Mtap1b	microtubule-associated protein 1B
0	0	0	1	0	0	1	0	0	0	0	0	-0.568082	Rsad1	radical S-adenosyl methionine domain containing 1
0	0	0	0	0	0	0	0	0	0	0	1	-0.567897	Arhgef6	Rac/Cdc42 guanine nucleotide exchange factor (GEF) 6
0	0	0	0	0	0	0	0	0	1	0	1	-0.566186	Fhl2	four and a half LIM domains 2
0	0	0	0	0	0	0	0	0	1	0	1	-0.564739	Synpo2	synaptopodin 2
0	0	0	0	0	1	1	0	0	0	0	0	-0.563003	Bcl2	B-cell leukemia/lymphoma 2
0	0	0	0	0	1	0	0	0	0	0	0	-0.562053	Postn	periostin, osteoblast specific factor
0	0	0	0	0	1	0	0	0	0	0	1	-0.56182	Itga5	integrin alpha 5 (fibronectin receptor alpha)
0	0	0	0	0	1	0	0	0	0	0	0	-0.557612	Lef1	lymphoid enhancer binding factor 1
0	0	0	0	0	0	0	0	0	0	0	1	-0.556106	Itga1	integrin alpha 1
0	1	0	0	0	0	0	0	0	0	0	0	-0.555071	Trps1	trichorhinophalangeal syndrome I (human)
0	0	0	0	1	0	0	0	0	0	0	0	-0.550478	Trpm4	transient receptor potential cation channel, subfamily M, member 4
0	0	0	0	0	1	0	0	0	0	0	1	-0.549914	Amotl1	angiomotin-like 1
0	0	0	0	0	0	0	0	0	1	0	0	-0.548604	Tnnt1	troponin T1, skeletal, slow
0	1	0	0	0	0	0	0	0	0	0	0	-0.545711	Erbb3	v-erb-b2 erythroblastic leukemia viral oncogene homolog 3 (avian)
1	0	0	0	0	0	0	0	0	0	0	0	-0.543916	Eif2c1	eukaryotic translation initiation factor 2C, 1
0	0	0	0	0	0	1	0	0	0	0	0	-0.542077	Dhrs4	dehydrogenase/reductase (SDR family) member 4
0	0	0	0	0	0	0	0	0	0	0	1	-0.538825	Sdk1	sidekick homolog 1 (chicken)
0	0	0	0	0	0	0	0	0	0	0	1	-0.537237	Enah	enabled homolog (Drosophila)
0	1	0	0	0	0	1	0	0	0	0	0	-0.536829	Acacb	acetyl-Coenzyme A carboxylase beta
0	1	0	0	0	0	0	0	0	0	0	1	-0.536088	Hspg2	perlecan (heparan sulfate proteoglycan 2)
0	0	0	0	0	0	0	0	0	0	0	1	-0.532762	Arhgap31	Rho GTPase activating protein 31
0	0	0	0	0	0	1	0	0	1	0	0	-0.531166	Sphkap	SPHK1 interactor, AKAP domain containing
0	0	0	0	0	0	0	0	0	0	0	1	-0.528873	Arhgap32	Rho GTPase activating protein 32
0	0	0	0	0	0	1	0	0	0	0	0	-0.522308	Got2	glutamate oxaloacetate transaminase 2, mitochondrial
0	0	0	0	0	0	1	0	0	0	0	0	-0.521264	Prr5l	proline rich 5 like
0	0	0	0	0	0	1	0	0	0	0	0	-0.516488	Aldh1b1	aldehyde dehydrogenase 1 family, member B1
0	0	0	0	0	0	0	0	0	0	0	1	-0.514868	Tmem47	transmembrane protein 47
0	1	0	0	0	0	0	0	0	0	0	1	-0.514553	Vangl2	vang-like 2 (van gogh, Drosophila)
0	1	0	0	0	1	1	0	0	0	0	0	-0.508948	Erbb4	v-erb-a erythroblastic leukemia viral oncogene homolog 4 (avian)
0	0	0	0	0	0	1	0	0	0	0	1	-0.507185	Camk2a	calcium/calmodulin-dependent protein kinase II alpha
0	0	0	0	0	0	1	0	0	0	0	0	-0.504277	Ociad2	OCIA domain containing 2
0	0	0	0	0	0	0	0	0	0	1	0	-0.500339	Adcy6	adenylate cyclase 6
0	1	0	0	0	0	0	0	0	0	0	0	-0.499025	Dync2h1	dynein cytoplasmic 2 heavy chain 1
0	0	0	0	0	0	0	0	0	0	0	1	-0.496053	Tns1	tensin 1
0	0	0	0	0	0	1	0	0	0	0	0	-0.494254	Dmpk	dystrophia myotonica-protein kinase
1	0	0	0	0	0	0	0	0	0	0	1	-0.493778	Samd4	sterile alpha motif domain containing 4
0	1	0	0	0	1	0	0	0	0	0	0	-0.493341	Prox1	prospero-related homeobox 1
0	0	0	0	0	0	0	0	0	0	0	1	-0.491256	Col13a1	collagen, type XIII, alpha 1
0	1	0	0	0	0	0	0	0	0	0	0	-0.488662	Msx1	homeobox, msh-like 1
0	0	0	0	0	0	0	0	0	0	0	1	-0.487266	Fat1	FAT tumor suppressor homolog 1 (Drosophila)
0	0	0	0	0	0	0	0	0	0	0	1	-0.487102	Gja4	gap junction protein, alpha 4
0	0	0	0	0	0	0	0	0	0	0	1	-0.487049	Pcdh1	protocadherin 1
0	0	0	0	0	0	0	0	0	0	0	1	-0.485092	Sntb2	syntrophin, basic 2
0	0	0	0	0	0	0	0	0	0	0	1	-0.483029	Dmxl2	Dmx-like 2
0	1	0	0	0	0	0	0	0	0	0	0	-0.482752	Adam19	a disintegrin and metallopeptidase domain 19 (meltrin beta)
0	0	0	0	0	0	1	0	0	0	0	0	-0.481398	Adprhl2	ADP-ribosylhydrolase like 2
0	1	0	0	0	0	0	0	0	0	0	0	-0.478617	Robo1	roundabout homolog 1 (Drosophila)
0	0	1	0	0	0	0	0	0	0	0	0	-0.47664	Cdk6	cyclin-dependent kinase 6
0	1	0	0	0	0	0	0	0	0	1	1	-0.475391	Bves	blood vessel epicardial substance
1	0	0	0	0	0	1	0	0	0	0	0	-0.472511	Gfm1	G elongation factor, mitochondrial 1
0	1	0	0	0	0	0	0	0	0	0	0	-0.472483	Hand1	heart and neural crest derivatives expressed transcript 1
0	1	0	0	0	0	0	0	0	0	0	0	-0.470965	Nf1	neurofibromatosis 1
0	0	0	0	1	0	0	0	0	0	1	1	-0.464474	Agrn	agrin
0	0	0	0	0	1	0	0	0	0	0	0	-0.464461	Sema6d	sema domain, transmembrane domain (TM), and cytoplasmic domain, (semaphorin) 6D
0	0	0	0	0	0	0	0	0	0	0	1	-0.462245	Spry4	sprouty homolog 4 (Drosophila)
0	0	0	1	0	0	1	0	0	0	0	0	-0.460596	Fxn	frataxin
0	1	0	0	0	0	0	0	0	0	0	1	-0.458602	Gjc1	gap junction protein, gamma 1
0	1	0	0	0	0	0	0	0	0	0	0	-0.457955	Adamts1	a disintegrin-like and metallopeptidase (reprolysin type) with thrombospondin type 1 motif, 1
0	0	0	0	0	1	0	0	0	0	0	1	-0.456417	Apc	adenomatosis polyposis coli
0	0	0	0	0	0	1	0	0	0	0	1	-0.45553	Palld	palladin, cytoskeletal associated protein
0	0	0	0	0	0	0	0	0	0	0	1	-0.455341	Cd97	CD97 antigen
0	0	0	0	0	0	0	0	0	0	0	1	-0.45497	Dlg5	discs, large homolog 5 (Drosophila)
0	1	0	0	0	1	0	0	0	0	0	1	-0.453535	Notch1	Notch gene homolog 1 (Drosophila)
0	0	0	0	0	0	0	0	0	1	0	0	-0.451029	Ppp1r12b	protein phosphatase 1, regulatory (inhibitor) subunit 12B
0	0	0	0	0	0	0	0	0	1	1	1	-0.448775	Plec	plectin
0	1	0	0	0	1	0	0	0	0	0	1	-0.448667	Kdr	kinase insert domain protein receptor
0	0	0	0	1	0	0	0	0	0	0	1	-0.445118	Dsc2	desmocollin 2
0	0	0	0	0	0	0	0	0	1	1	1	-0.44306	Ahnak	AHNAK nucleoprotein (desmoyokin)
0	0	0	0	0	0	1	0	0	0	0	0	-0.44032	Cpt1b	carnitine palmitoyltransferase 1b, muscle
0	1	0	0	1	0	1	0	0	0	0	0	-0.439206	Pln	phospholamban
0	0	0	0	1	0	0	0	0	1	1	1	-0.438496	Ank2	ankyrin 2, brain
0	1	0	0	0	0	0	0	0	1	0	1	-0.433676	Pdlim5	PDZ and LIM domain 5
0	1	0	0	0	0	0	0	0	0	0	0	-0.421723	Mef2c	myocyte enhancer factor 2C
0	0	0	0	0	0	1	0	0	0	0	0	-0.417598	Ppm1k	protein phosphatase 1K (PP2C domain containing)
0	0	0	0	0	0	0	0	0	1	0	0	-0.41655	Kat2b	K(lysine) acetyltransferase 2B
0	1	0	0	0	0	0	0	0	0	0	0	-0.416279	Tbx20	T-box 20
0	0	0	0	0	0	0	0	0	0	0	1	-0.415599	Arhgap26	Rho GTPase activating protein 26
0	0	0	0	0	1	0	0	0	0	0	0	-0.415206	Ppm1f	protein phosphatase 1F (PP2C domain containing)
0	0	0	0	0	0	1	0	0	0	0	0	-0.411229	Hlcs	holocarboxylase synthetase (biotin-	Source:MGI Symbol;Acc:MGI:894646]
0	0	0	0	0	0	0	0	0	0	0	1	-0.409521	Ash1l	ash1 (absent, small, or homeotic)-like (Drosophila)
0	1	0	0	0	0	0	0	0	0	0	0	-0.408781	Trip11	thyroid hormone receptor interactor 11
0	0	0	0	0	1	1	0	0	0	0	0	-0.407465	Prkce	protein kinase C, epsilon
0	0	0	0	1	0	0	0	0	0	0	0	-0.4062	Nppa	natriuretic peptide type A
0	0	0	0	0	0	0	0	0	0	0	1	-0.406119	Ssh2	slingshot homolog 2 (Drosophila)
0	0	0	0	0	0	0	0	0	0	0	1	-0.406061	Nbea	neurobeachin
0	1	0	0	0	0	0	0	0	0	0	0	-0.402871	Atm	ataxia telangiectasia mutated homolog (human)
0	0	0	0	0	0	1	0	0	0	0	0	-0.402746	Gprc5c	G protein-coupled receptor, family C, group 5, member C
0	0	0	0	0	0	1	0	0	0	0	0	-0.402203	Mtus1	mitochondrial tumor suppressor 1
0	1	0	0	0	0	0	0	0	0	0	1	-0.40164	Sh3pxd2b	SH3 and PX domains 2B
0	0	0	0	0	0	0	0	0	1	1	1	-0.401631	Vcl	vinculin
1	0	0	0	0	0	0	0	0	0	0	0	-0.398364	Tnrc6b	trinucleotide repeat containing 6b
0	0	0	0	0	0	1	0	0	0	0	0	-0.397517	Traf6	TNF receptor-associated factor 6
0	1	1	0	0	0	0	0	0	0	0	0	-0.397442	Sox6	SRY-box containing gene 6
0	0	0	0	0	0	0	0	0	0	0	1	-0.395824	Sh3pxd2a	SH3 and PX domains 2A
0	0	0	0	0	0	0	0	0	1	0	0	-0.394157	Pde4dip	phosphodiesterase 4D interacting protein (myomegalin)
0	0	0	0	0	0	1	0	0	0	0	0	-0.390899	Gpam	glycerol-3-phosphate acyltransferase, mitochondrial
0	0	0	0	0	1	0	0	0	0	1	0	-0.388134	Igf1r	insulin-like growth factor I receptor
0	1	0	0	0	0	1	0	0	1	0	0	-0.383713	Lrrc10	leucine rich repeat containing 10
0	0	0	0	0	0	0	0	0	1	0	0	-0.383524	Pygm	muscle glycogen phosphorylase
0	1	0	0	0	0	0	0	0	0	0	0	-0.38289	Nipbl	Nipped-B homolog (Drosophila)
0	1	0	0	0	0	0	0	0	1	0	0	-0.38179	Jph2	junctophilin 2
0	0	0	0	0	0	1	0	0	0	0	0	-0.381614	Coq3	coenzyme Q3 homolog, methyltransferase (yeast)
0	1	0	0	0	1	0	0	0	0	0	0	-0.379072	Pdgfra	platelet derived growth factor receptor, alpha polypeptide
0	0	0	0	0	1	0	0	0	0	0	0	-0.378874	Gpr124	G protein-coupled receptor 124
0	0	0	0	0	0	0	0	0	1	0	1	-0.378294	Actn1	actinin, alpha 1
0	0	0	0	0	0	1	0	0	0	0	0	-0.377319	Bcl2l2	BCL2-like 2
0	1	0	0	0	0	0	0	0	0	0	0	-0.377129	Ncor2	nuclear receptor co-repressor 2
0	1	0	0	0	0	0	0	0	1	0	0	-0.376942	Pdlim3	PDZ and LIM domain 3
0	1	0	0	0	0	0	0	0	0	0	0	-0.375385	Chd7	chromodomain helicase DNA binding protein 7
0	1	0	0	1	0	0	0	0	0	0	1	-0.375241	Smad7	MAD homolog 7 (Drosophila)
0	0	0	0	0	0	0	0	0	0	0	1	-0.375177	Strn	striatin, calmodulin binding protein
0	0	0	0	0	0	0	0	0	0	0	1	-0.374757	Shank3	SH3/ankyrin domain gene 3
0	1	0	0	0	1	0	0	0	0	1	1	-0.374257	Camk2d	calcium/calmodulin-dependent protein kinase II, delta
0	0	0	0	0	0	0	0	0	0	0	1	-0.373274	Cdc42bpa	CDC42 binding protein kinase alpha
0	0	1	0	0	1	0	0	0	0	0	0	-0.372291	Acvr1b	activin A receptor, type 1B
0	1	0	0	0	0	0	0	0	0	0	0	-0.372286	Megf8	multiple EGF-like-domains 8
1	1	0	0	0	1	0	0	0	0	0	0	-0.370726	Thbs1	thrombospondin 1
0	1	0	0	0	1	0	0	0	0	0	0	-0.369538	Tgfb2	transforming growth factor, beta 2
0	0	0	0	0	0	1	0	0	0	0	0	-0.365899	Hk2	hexokinase 2
0	0	0	0	0	0	1	0	0	0	0	0	-0.365383	Rai1	retinoic acid induced 1
1	0	0	0	0	0	0	0	0	0	0	0	-0.365347	Qk	quaking
0	1	0	0	0	0	0	0	0	0	0	0	-0.364891	2410089E03Rik	RIKEN cDNA 2410089E03 gene
0	1	0	0	0	0	0	0	0	1	0	1	-0.362455	Actn2	actinin alpha 2
0	1	0	0	0	0	0	0	0	0	0	1	-0.361542	Xirp1	xin actin-binding repeat containing 1
0	0	0	0	0	0	1	0	0	0	0	0	-0.361395	Acsl3	acyl-CoA synthetase long-chain family member 3
0	0	0	0	0	0	1	0	0	0	0	0	-0.360337	Phyh	phytanoyl-CoA hydroxylase
1	0	0	0	0	0	0	0	0	0	0	0	-0.359535	Igfbp5	insulin-like growth factor binding protein 5
0	0	0	0	0	1	0	0	0	0	0	1	-0.358951	Myadm	myeloid-associated differentiation marker
0	0	0	0	0	0	0	0	0	1	1	0	-0.357155	Atp2b4	ATPase, Ca++ transporting, plasma membrane 4
0	0	0	0	0	0	0	0	0	0	0	1	-0.356718	Grip1	glutamate receptor interacting protein 1
0	0	0	0	0	0	1	0	0	0	0	0	-0.356177	Acad8	acyl-Coenzyme A dehydrogenase family, member 8
0	0	0	0	0	0	1	0	0	0	0	0	-0.354631	Cds2	CDP-diacylglycerol synthase (phosphatidate cytidylyltransferase) 2
0	0	0	0	0	0	0	0	0	0	1	1	-0.353917	Cdh2	cadherin 2
0	1	0	0	0	0	0	0	0	0	0	0	-0.353615	Lrp6	low density lipoprotein receptor-related protein 6
0	0	0	0	0	0	0	0	0	1	1	1	-0.351458	Pgm5	phosphoglucomutase 5
0	1	0	0	0	0	0	0	0	0	0	0	-0.349932	Pkd1	polycystic kidney disease 1 homolog
0	0	0	0	0	0	1	0	0	0	0	0	-0.347276	Kif1b	kinesin family member 1B
0	0	0	0	0	0	0	0	0	0	0	1	-0.346233	Epb4.1l3	erythrocyte protein band 4.1-like 3
0	0	0	0	0	0	0	0	0	0	0	1	-0.345942	Magi3	membrane associated guanylate kinase, WW and PDZ domain containing 3
0	1	0	0	0	0	1	0	0	0	0	0	-0.344989	Ltbp1	latent transforming growth factor beta binding protein 1
0	1	0	0	1	0	0	0	0	0	0	1	-0.34481	Pkp2	plakophilin 2
0	0	0	0	0	0	0	0	0	0	0	1	-0.344144	Pcdhgc5	protocadherin gamma subfamily C, 5
0	1	0	0	0	1	0	0	0	0	0	0	-0.342474	Insr	insulin receptor
0	0	0	0	0	0	1	0	0	0	0	0	-0.341938	Ak4	adenylate kinase 4
0	0	0	0	0	0	0	0	0	0	0	1	-0.341813	Ptprk	protein tyrosine phosphatase, receptor type, K
0	0	0	0	0	0	1	0	0	0	0	0	-0.341679	Acaca	acetyl-Coenzyme A carboxylase alpha
0	0	0	0	0	1	0	0	0	0	0	1	-0.338667	Sema4c	sema domain, immunoglobulin domain (Ig), transmembrane domain (TM) and short cytoplasmic domain, (semaphorin) 4C
0	1	0	0	0	0	0	0	0	0	0	1	-0.337808	Heg1	HEG homolog 1 (zebrafish)
1	0	0	0	0	0	0	0	0	0	0	0	-0.334652	Paip1	polyadenylate binding protein-interacting protein 1
0	1	0	0	0	0	0	0	0	0	0	0	-0.334445	Ephb4	Eph receptor B4
0	0	0	0	0	0	1	0	0	0	0	0	-0.332767	Mlxip	MLX interacting protein
0	0	0	0	0	0	1	0	0	0	0	0	-0.33048	Mmab	methylmalonic aciduria (cobalamin deficiency) type B homolog (human)
0	0	0	0	0	0	1	0	0	0	0	0	-0.328219	Pcca	propionyl-Coenzyme A carboxylase, alpha polypeptide
0	0	1	0	0	0	0	0	0	0	0	0	-0.326918	Mll5	myeloid/lymphoid or mixed-lineage leukemia 5
0	1	0	0	0	0	0	0	0	0	0	0	-0.3269	Col5a1	collagen, type V, alpha 1
0	1	0	0	0	0	0	0	0	0	0	0	-0.326225	Plxnd1	plexin D1
0	0	0	0	0	0	0	0	0	1	1	1	-0.325463	Dag1	dystroglycan 1
0	0	0	0	0	0	0	0	0	0	0	1	-0.324707	Fam129b	family with sequence similarity 129, member B
0	1	0	0	0	1	0	0	0	0	0	0	-0.324035	S1pr1	sphingosine-1-phosphate receptor 1
0	1	0	0	0	0	0	0	0	0	0	1	-0.323309	Adam15	a disintegrin and metallopeptidase domain 15 (metargidin)
0	0	0	0	0	0	0	0	0	0	0	1	-0.32226	Psd3	pleckstrin and Sec7 domain containing 3
0	0	0	0	0	0	1	0	0	0	0	0	-0.321546	Ranbp2	RAN binding protein 2
0	1	0	0	0	1	0	0	0	0	0	0	-0.319565	Angpt1	angiopoietin 1
0	1	0	0	0	1	0	0	0	0	1	1	-0.318832	Itgb1	integrin beta 1 (fibronectin receptor beta)
0	0	0	0	0	0	0	0	0	0	0	1	-0.318015	Abi2	abl-interactor 2
0	0	0	0	0	0	1	0	0	0	0	0	-0.317592	Ptrf	polymerase I and transcript release factor
0	0	0	0	0	0	0	0	0	0	1	0	-0.317418	Plcb3	phospholipase C, beta 3
0	0	0	0	0	0	1	0	0	0	0	0	-0.312111	Hivep1	human immunodeficiency virus type I enhancer binding protein 1
0	0	0	0	0	0	0	0	0	0	0	1	-0.311756	Yes1	Yamaguchi sarcoma viral (v-yes) oncogene homolog 1
0	1	0	0	0	0	0	0	0	0	0	0	-0.310925	Ift172	intraflagellar transport 172 homolog (Chlamydomonas)
0	0	0	0	0	1	0	0	0	0	0	1	-0.310684	Numb	numb gene homolog (Drosophila)
0	0	0	0	0	0	0	0	0	0	0	1	-0.310454	Afap1	actin filament associated protein 1
0	0	0	0	0	1	0	0	0	0	0	0	-0.310435	Spag9	sperm associated antigen 9
0	0	0	0	0	0	1	0	0	0	0	0	-0.309138	Herc2	hect (homologous to the E6-AP (UBE3A) carboxyl terminus) domain and RCC1 (CHC1)-like domain (RLD) 2
0	0	0	0	0	0	1	0	0	0	0	0	-0.308795	Pdk3	pyruvate dehydrogenase kinase, isoenzyme 3
1	0	0	0	0	0	0	0	0	0	0	0	-0.308574	Cnot1	CCR4-NOT transcription complex, subunit 1
0	0	0	0	0	0	1	0	0	0	0	0	-0.307988	Agk	acylglycerol kinase
0	1	0	0	0	0	0	0	0	0	0	0	-0.307319	Setd2	SET domain containing 2
0	1	0	0	0	0	0	0	0	1	0	0	-0.307249	Fhod3	formin homology 2 domain containing 3
0	0	0	0	0	1	0	0	0	0	0	1	-0.307104	Flt1	FMS-like tyrosine kinase 1
0	0	0	0	0	1	1	0	0	1	0	1	-0.305864	Syne2	synaptic nuclear envelope 2
0	0	0	0	0	1	0	0	0	0	0	0	-0.302953	Dab2ip	disabled homolog 2 (Drosophila) interacting protein
0	1	0	0	0	0	0	0	0	0	0	0	-0.30262	Luzp1	leucine zipper protein 1
1	0	0	0	0	1	1	0	0	0	0	0	-0.302094	C1qbp	complement component 1, q subcomponent binding protein
0	1	0	0	0	0	1	0	0	0	0	0	-0.301522	Myh10	myosin, heavy polypeptide 10, non-muscle
0	0	0	0	0	1	0	0	0	0	0	1	-0.300121	Dock7	dedicator of cytokinesis 7
0	0	0	0	0	1	0	0	0	0	0	0	-0.299803	Il6st	interleukin 6 signal transducer
1	0	0	0	0	1	0	0	0	0	0	0	-0.299426	Igf1	insulin-like growth factor 1
0	1	0	0	0	0	0	0	0	0	0	0	-0.299325	Gys1	glycogen synthase 1, muscle
0	0	0	0	0	0	1	0	0	0	0	0	-0.299324	Acsl4	acyl-CoA synthetase long-chain family member 4
0	0	0	0	0	0	1	0	0	0	0	0	-0.294216	Lrp5	low density lipoprotein receptor-related protein 5
0	0	0	0	1	0	0	0	0	0	1	1	-0.293872	Atp1a1	ATPase, Na+/K+ transporting, alpha 1 polypeptide
0	0	0	0	0	0	1	0	0	0	0	0	-0.292359	Pnpt1	polyribonucleotide nucleotidyltransferase 1
0	1	0	0	0	0	0	0	0	0	0	0	-0.292325	Rtn4	reticulon 4
0	1	1	0	0	1	0	0	0	0	0	0	-0.29184	Hif1a	hypoxia inducible factor 1, alpha subunit
0	0	0	0	0	0	1	0	0	0	0	0	-0.290936	Abat	4-aminobutyrate aminotransferase
1	1	0	0	0	0	0	0	0	0	0	0	-0.290764	Ep300	E1A binding protein p300
0	0	0	0	0	0	0	0	0	0	0	1	-0.290122	Fbxo45	F-box protein 45
0	1	0	0	0	1	0	0	0	0	0	0	-0.287255	Wnt5a	wingless-related MMTV integration site 5A
0	0	0	0	0	0	1	0	0	0	0	0	-0.286152	Rhot1	ras homolog gene family, member T1
0	0	0	0	0	0	1	0	0	0	0	0	-0.285864	Slc16a1	solute carrier family 16 (monocarboxylic acid transporters), member 1
0	1	0	0	0	0	0	0	0	0	0	0	-0.285733	Myst3	MYST histone acetyltransferase (monocytic leukemia) 3
0	0	0	0	0	0	0	0	0	0	0	1	-0.285707	Fhl1	four and a half LIM domains 1
0	0	0	0	0	0	0	0	0	0	0	1	-0.284488	Atp2b1	ATPase, Ca++ transporting, plasma membrane 1
0	0	0	0	0	0	0	0	0	0	0	1	-0.281692	Gna12	guanine nucleotide binding protein, alpha 12
0	1	0	0	0	1	0	0	0	0	0	1	-0.28141	Tgfbr1	transforming growth factor, beta receptor I
0	1	0	0	0	0	0	0	0	0	0	1	-0.278833	Dlc1	deleted in liver cancer 1
0	0	0	0	0	0	0	0	0	0	0	1	-0.277607	Cnn1	calponin 1
0	1	0	0	0	0	0	0	0	0	0	0	-0.276053	Mib1	mindbomb homolog 1 (Drosophila)
0	0	0	0	0	0	1	0	0	0	0	0	-0.273406	Txnip	thioredoxin interacting protein
0	0	0	0	0	0	0	0	0	0	0	1	-0.270706	Shroom3	shroom family member 3
0	1	0	0	0	0	0	0	0	0	0	1	-0.269574	Nckap1	NCK-associated protein 1
0	0	0	0	0	0	0	0	0	0	0	1	-0.267715	Cdk5rap2	CDK5 regulatory subunit associated protein 2
0	0	0	0	0	0	0	0	0	0	0	1	-0.265695	Ctnnd1	catenin (cadherin associated protein), delta 1
0	0	0	0	0	0	0	0	0	0	0	1	-0.264274	Pi4ka	phosphatidylinositol 4-kinase, catalytic, alpha polypeptide
0	0	0	0	0	0	0	0	0	1	0	0	-0.263943	Synpo2l	synaptopodin 2-like
0	0	0	0	0	0	0	0	0	0	0	1	-0.263625	Dcp2	DCP2 decapping enzyme homolog (S. cerevisiae)
0	1	0	0	0	0	0	0	0	1	0	1	-0.261841	Nexn	nexilin
0	0	0	1	0	0	1	0	0	0	0	0	-0.261311	Cox15	COX15 homolog, cytochrome c oxidase assembly protein (yeast)
0	1	0	0	0	0	1	0	0	0	0	1	-0.258969	Ptpn11	protein tyrosine phosphatase, non-receptor type 11
0	0	0	0	0	0	1	0	0	0	0	0	-0.257892	Me1	malic enzyme 1, NADP(+)-dependent, cytosolic
0	0	0	0	0	0	1	0	0	0	0	0	-0.256784	Dhx30	DEAH (Asp-Glu-Ala-His) box polypeptide 30
0	1	0	0	0	0	0	0	0	0	0	1	-0.256533	Sorbs2	sorbin and SH3 domain containing 2
0	0	0	0	0	1	0	0	0	0	0	0	-0.250876	Rock2	Rho-associated coiled-coil containing protein kinase 2
0	1	0	0	0	0	0	0	0	0	0	1	-0.249781	Pkd2	polycystic kidney disease 2
0	0	0	0	0	0	1	0	0	0	0	0	-0.249252	Prkaca	protein kinase, cAMP dependent, catalytic, alpha
0	0	0	0	0	0	1	0	0	0	0	0	-0.248033	Nln	neurolysin (metallopeptidase M3 family)
0	1	0	0	0	0	0	0	0	0	0	0	-0.247014	Mylk3	myosin light chain kinase 3
0	0	0	0	0	0	0	0	0	0	0	1	-0.246744	Flii	flightless I homolog (Drosophila)
0	0	0	0	0	0	1	0	0	0	0	0	-0.246491	Gls	glutaminase
1	0	0	0	0	0	0	0	0	0	0	0	-0.242837	Igf2bp1	insulin-like growth factor 2 mRNA binding protein 1
0	0	0	0	0	0	1	0	0	0	0	0	-0.24209	Uaca	uveal autoantigen with coiled-coil domains and ankyrin repeats
0	0	0	0	0	0	1	0	0	0	0	0	-0.240566	Gnl3l	guanine nucleotide binding protein-like 3 (nucleolar)-like
0	1	0	0	0	0	0	0	0	0	0	0	-0.240513	Gab1	growth factor receptor bound protein 2-associated protein 1
0	0	0	0	0	0	1	0	0	0	0	0	-0.237751	Acly	ATP citrate lyase
0	0	1	0	0	0	0	0	0	0	0	0	-0.237128	Ncor1	nuclear receptor co-repressor 1
0	0	0	0	0	0	1	0	0	0	0	0	-0.234667	Cyb5r3	cytochrome b5 reductase 3
0	0	0	0	0	0	0	0	0	0	0	1	-0.233594	Arhgef2	rho/rac guanine nucleotide exchange factor (GEF) 2
1	0	0	0	0	0	1	0	0	0	0	0	-0.232908	Lrpprc	leucine-rich PPR-motif containing
0	0	0	0	0	0	1	0	0	0	0	0	-0.232357	Fasn	fatty acid synthase
0	0	0	0	0	0	0	0	0	1	1	1	-0.232061	Des	desmin
0	0	1	0	0	0	0	0	0	0	0	0	-0.230581	Rbfox2	RNA binding protein, fox-1 homolog (C. elegans) 2
1	0	0	0	0	0	1	0	0	0	0	0	-0.229723	Ddx6	DEAD (Asp-Glu-Ala-Asp) box polypeptide 6
0	0	0	0	0	1	0	0	0	0	0	0	-0.22792	F2r	coagulation factor II (thrombin) receptor
0	1	0	0	0	0	0	0	0	0	0	0	-0.226041	Crkl	v-crk sarcoma virus CT10 oncogene homolog (avian)-like
0	1	0	0	0	0	0	0	0	0	0	0	-0.225659	Nedd4	neural precursor cell expressed, developmentally down-regulated 4
0	1	0	0	0	0	0	0	0	0	0	0	-0.224048	Arid1a	AT rich interactive domain 1A (SWI-like)
0	0	0	0	0	0	1	0	0	0	0	0	-0.223558	Idh2	isocitrate dehydrogenase 2 (NADP+), mitochondrial
0	0	0	0	0	0	0	0	0	0	0	1	-0.219535	Cep68	centrosomal protein 68
0	1	0	0	0	0	0	0	0	0	0	0	-0.217219	Dicer1	Dicer1, Dcr-1 homolog (Drosophila)
1	0	0	0	0	0	0	0	0	0	0	0	-0.216932	Tnrc6a	trinucleotide repeat containing 6a
0	0	0	0	0	0	1	0	0	0	0	0	-0.216309	Gbf1	golgi-specific brefeldin A-resistance factor 1
0	0	0	0	0	0	0	0	0	0	0	1	-0.216028	Ncs1	neuronal calcium sensor 1
0	0	0	0	0	0	0	0	0	0	0	1	-0.208695	Homer2	homer homolog 2 (Drosophila)
0	0	0	0	0	0	1	0	0	0	0	0	-0.205614	Hsd17b4	hydroxysteroid (17-beta) dehydrogenase 4
0	0	0	0	0	0	0	0	0	1	0	0	-0.201133	Lman1	lectin, mannose-binding, 1
0	0	0	0	0	0	0	0	0	0	0	1	-0.197493	Erbb2ip	Erbb2 interacting protein
0	0	0	0	0	0	0	0	0	0	0	1	-0.196884	Tjp1	tight junction protein 1
0	0	0	0	0	1	0	0	0	0	0	1	-0.191723	Arhgef7	Rho guanine nucleotide exchange factor (GEF7)
0	0	0	0	0	0	1	0	0	0	0	0	-0.187578	Acaa2	acetyl-Coenzyme A acyltransferase 2 (mitochondrial 3-oxoacyl-Coenzyme A thiolase)
0	0	0	0	0	0	1	1	0	0	0	0	-0.175314	Pmpcb	peptidase (mitochondrial processing) beta
0	0	0	0	0	0	1	0	0	0	0	0	-0.17356	Hspd1	heat shock protein 1 (chaperonin)
0	0	0	0	0	0	1	0	0	0	0	0	-0.171509	Acat1	acetyl-Coenzyme A acetyltransferase 1
0	1	0	0	0	0	0	0	0	0	0	0	-0.163047	Baz1b	bromodomain adjacent to zinc finger domain, 1B
0	1	0	0	0	0	0	0	0	0	0	0	-0.153674	Tab2	TGF-beta activated kinase 1/MAP3K7 binding protein 2
0	0	0	0	0	0	1	1	0	0	0	0	0.160297	Cox4i1	cytochrome c oxidase subunit IV isoform 1
1	1	0	0	0	0	1	0	0	0	0	0	0.160774	Slc25a4	solute carrier family 25 (mitochondrial carrier, adenine nucleotide translocator), member 4
0	0	0	0	0	1	0	0	0	0	0	0	0.164126	Sdcbp	syndecan binding protein
0	0	0	0	0	0	1	0	0	0	0	0	0.167333	Sdhd	succinate dehydrogenase complex, subunit D, integral membrane protein
1	0	0	0	0	0	0	0	0	0	0	0	0.169446	Cdc123	cell division cycle 123 homolog (S. cerevisiae)
0	1	0	0	0	0	0	0	0	0	0	0	0.170333	Tmed2	transmembrane emp24 domain trafficking protein 2
0	0	0	0	0	0	0	0	0	1	0	0	0.178575	2900073G15Rik	RIKEN cDNA 2900073G15 gene
0	0	0	0	0	0	0	0	0	1	0	0	0.180755	Glrx3	glutaredoxin 3
0	0	0	0	0	0	1	1	1	0	0	0	0.183411	Ndufc2	NADH dehydrogenase (ubiquinone) 1, subcomplex unknown, 2
0	0	0	0	0	0	0	0	0	0	0	1	0.18461	Cops4	COP9 (constitutive photomorphogenic) homolog, subunit 4 (Arabidopsis thaliana)
0	1	0	0	0	0	1	0	0	0	0	0	0.188214	Cdk1	cyclin-dependent kinase 1
0	0	0	0	0	0	1	1	0	0	0	0	0.188898	Uqcrh	ubiquinol-cytochrome c reductase hinge protein
0	0	0	0	0	0	1	1	0	0	0	0	0.190253	Uqcrb	ubiquinol-cytochrome c reductase binding protein
1	0	0	0	0	0	1	0	0	0	0	0	0.192242	Mcart1	mitochondrial carrier triple repeat 1
0	0	0	0	0	0	1	0	0	0	0	0	0.193753	Atp5g3	ATP synthase, H+ transporting, mitochondrial F0 complex, subunit C3 (subunit 9)
0	0	0	0	0	0	1	0	0	0	0	0	0.194135	Prdx1	peroxiredoxin 1
0	0	0	0	0	0	1	0	0	0	0	1	0.194466	Cat	catalase
0	0	0	0	0	0	1	1	1	0	0	0	0.196761	Ndufa8	NADH dehydrogenase (ubiquinone) 1 alpha subcomplex, 8
0	0	0	0	0	0	0	0	0	0	0	1	0.201441	Rap1a	RAS-related protein-1a
0	1	0	0	0	0	1	0	0	0	0	0	0.201633	Pin1	protein (peptidyl-prolyl cis/trans isomerase) NIMA-interacting 1
1	0	0	0	0	0	0	0	0	0	0	0	0.203207	Eef1g	eukaryotic translation elongation factor 1 gamma
0	0	0	0	0	0	0	0	0	0	0	1	0.205151	F11r	F11 receptor
1	0	0	0	0	0	0	0	0	0	0	0	0.205424	Eif3h	eukaryotic translation initiation factor 3, subunit H
0	0	1	0	0	0	0	0	0	0	0	0	0.208823	Hmgb2	high mobility group box 2
0	0	0	0	0	0	1	0	0	0	0	0	0.210274	mt-Co3	mitochondrially encoded cytochrome c oxidase III
0	0	0	0	0	0	1	0	0	0	0	0	0.21214	Tyms	thymidylate synthase
1	0	0	0	0	0	0	0	0	0	0	0	0.212961	Eif5a	eukaryotic translation initiation factor 5A
0	0	0	0	0	0	1	0	0	0	0	0	0.217174	Mdh1	malate dehydrogenase 1, NAD (soluble)
0	0	0	0	0	0	1	0	0	0	0	0	0.217328	Oat	ornithine aminotransferase
0	0	0	0	0	0	1	1	1	0	0	0	0.217451	Park7	Parkinson disease (autosomal recessive, early onset) 7
0	0	0	0	0	0	1	0	0	0	0	1	0.217656	Mff	mitochondrial fission factor
1	0	0	0	0	0	0	0	0	0	0	0	0.22444	Paip2	polyadenylate-binding protein-interacting protein 2
0	1	0	0	0	0	0	0	0	0	0	0	0.224994	Cacybp	calcyclin binding protein
0	1	0	0	0	0	0	0	0	1	0	0	0.225833	Myl3	myosin, light polypeptide 3
1	0	0	0	0	0	0	0	0	0	0	0	0.226043	Eef1a1	eukaryotic translation elongation factor 1 alpha 1
0	0	0	0	0	0	0	0	0	1	0	0	0.227058	Myl12b	myosin, light chain 12B, regulatory
0	0	0	0	0	0	0	0	0	1	0	0	0.229299	Myl4	myosin, light polypeptide 4
0	0	0	0	0	0	1	0	0	0	0	0	0.229386	Mtx2	metaxin 2
0	0	0	0	0	0	1	0	0	0	0	0	0.229629	Mrpl18	mitochondrial ribosomal protein L18
1	0	0	0	0	0	0	0	0	0	0	0	0.230391	Eif3i	eukaryotic translation initiation factor 3, subunit I
0	0	0	0	0	0	1	1	1	0	0	0	0.23068	Ndufs6	NADH dehydrogenase (ubiquinone) Fe-S protein 6
0	0	0	0	0	0	1	0	0	0	0	0	0.230823	Grpel1	GrpE-like 1, mitochondrial
0	0	0	0	0	1	0	0	0	0	0	1	0.231234	Rras2	related RAS viral (r-ras) oncogene homolog 2
0	0	0	0	0	0	1	0	0	0	0	0	0.232345	Cycs	cytochrome c, somatic
0	0	0	0	0	0	1	0	0	0	0	0	0.234276	Ccdc58	coiled-coil domain containing 58
0	1	0	0	0	0	0	0	0	1	0	0	0.235575	Tpm1	tropomyosin 1, alpha
0	0	0	0	0	0	1	0	0	0	0	0	0.236586	Atp5h	ATP synthase, H+ transporting, mitochondrial F0 complex, subunit d
1	0	0	0	0	0	0	0	0	0	0	0	0.237237	Eif3m	eukaryotic translation initiation factor 3, subunit M
0	0	0	0	0	0	1	0	0	0	0	0	0.238473	Samm50	sorting and assembly machinery component 50 homolog (S. cerevisiae)
0	0	0	0	0	0	1	0	0	0	0	0	0.238976	Psmb3	proteasome (prosome, macropain) subunit, beta type 3
0	0	0	0	0	0	1	0	0	0	0	0	0.239818	Timm17b	translocase of inner mitochondrial membrane 17b
1	0	0	0	0	0	0	0	0	0	0	0	0.240063	Tars	threonyl-tRNA synthetase
1	0	0	0	0	0	1	0	0	0	0	0	0.240444	Mrpl36	mitochondrial ribosomal protein L36
1	0	0	0	0	0	1	0	0	0	0	0	0.240525	Mrpl43	mitochondrial ribosomal protein L43
1	0	0	0	0	0	0	0	0	0	0	0	0.240636	Rpl27a	ribosomal protein L27A
1	0	0	0	0	0	0	0	0	0	0	0	0.24129	Serp1	stress-associated endoplasmic reticulum protein 1
0	0	1	0	0	0	0	0	0	0	0	0	0.243186	L3mbtl3	l(3)mbt-like 3 (Drosophila)
1	0	0	0	0	0	0	0	0	0	0	0	0.243548	Eif3k	eukaryotic translation initiation factor 3, subunit K
0	0	0	0	0	0	1	0	0	0	0	0	0.2437	Hspe1	heat shock protein 1 (chaperonin 10)
1	0	0	0	0	0	0	0	0	0	0	0	0.243745	Rps3a	ribosomal protein S3A
0	0	0	0	0	0	1	0	0	0	0	0	0.245044	Chchd10	coiled-coil-helix-coiled-coil-helix domain containing 10
0	0	0	0	0	0	0	0	0	0	0	1	0.245629	1500003O03Rik	RIKEN cDNA 1500003O03 gene
0	0	0	0	0	1	0	0	0	0	0	0	0.246103	Sema3d	sema domain, immunoglobulin domain (Ig), short basic domain, secreted, (semaphorin) 3D
1	0	0	0	0	0	1	0	0	0	0	0	0.246173	Mrpl12	mitochondrial ribosomal protein L12
1	0	0	0	0	0	0	0	0	1	0	1	0.246523	Rpl4	ribosomal protein L4
0	0	0	0	0	0	1	0	0	0	0	0	0.246775	Atp5j	ATP synthase, H+ transporting, mitochondrial F0 complex, subunit F
0	0	0	0	0	0	1	0	0	0	0	0	0.248069	Crls1	cardiolipin synthase 1
0	0	0	0	0	0	0	0	0	0	0	1	0.249592	Lamtor3	late endosomal/lysosomal adaptor, MAPK and MTOR activator 3
0	0	0	0	0	0	1	0	0	0	0	1	0.249809	Kras	v-Ki-ras2 Kirsten rat sarcoma viral oncogene homolog
0	1	0	0	0	0	1	0	0	0	0	1	0.250264	Map2k2	mitogen-activated protein kinase kinase 2
1	0	0	0	0	0	0	0	0	0	0	0	0.250722	Rps4x	ribosomal protein S4, X-linked
1	0	0	0	0	0	1	0	0	0	0	0	0.250855	Vars	valyl-tRNA synthetase
1	0	0	0	0	0	1	0	0	0	0	0	0.250858	Rpl34	ribosomal protein L34
0	0	0	0	0	0	1	1	0	0	0	0	0.25125	Uqcr10	ubiquinol-cytochrome c reductase, complex III subunit X
1	0	0	0	0	0	0	0	0	0	0	0	0.251437	Eef1d	eukaryotic translation elongation factor 1 delta (guanine nucleotide exchange protein)
1	0	0	0	0	0	0	0	0	0	0	1	0.251961	Rps9	ribosomal protein S9
1	0	0	0	0	0	1	0	0	0	0	0	0.252267	Mrpl24	mitochondrial ribosomal protein L24
0	0	0	0	0	0	1	1	0	0	0	0	0.252291	Cox7a2l	cytochrome c oxidase subunit VIIa polypeptide 2-like
0	0	0	0	0	0	1	0	0	0	0	0	0.25284	Nme1	non-metastatic cells 1, protein (NM23A) expressed in
0	0	0	0	0	0	1	0	0	0	0	0	0.255795	1700123O20Rik	RIKEN cDNA 1700123O20 gene
0	0	0	0	0	0	0	0	0	0	0	1	0.255912	Pdlim1	PDZ and LIM domain 1 (elfin)
0	0	0	0	0	0	1	0	0	0	0	0	0.256543	Fen1	flap structure specific endonuclease 1
0	0	0	0	0	0	0	0	0	0	0	1	0.257371	Bcas2	breast carcinoma amplified sequence 2
0	0	0	0	0	0	1	0	0	0	0	0	0.257417	Cyb5	cytochrome b-5
1	0	0	0	0	0	0	0	0	0	0	0	0.258211	Eif1	eukaryotic translation initiation factor 1
0	0	0	0	0	0	1	0	0	0	0	0	0.258888	Clpb	ClpB caseinolytic peptidase B homolog (E. coli)
0	0	0	0	0	0	1	0	0	0	0	0	0.259947	Higd2a	HIG1 domain family, member 2A
0	1	0	0	0	0	0	0	0	1	0	0	0.2606	Csrp3	cysteine and glycine-rich protein 3
0	0	0	0	0	0	0	0	0	0	0	1	0.261586	Podxl	podocalyxin-like
1	0	0	0	0	0	0	0	0	0	0	0	0.262687	Rpl37	ribosomal protein L37
0	0	0	0	0	0	1	0	0	0	0	0	0.263759	Fis1	fission 1 (mitochondrial outer membrane) homolog (yeast)
0	1	0	0	0	0	0	0	0	0	0	0	0.26584	Ift20	intraflagellar transport 20 homolog (Chlamydomonas)
0	0	0	0	1	0	0	0	0	0	0	0	0.26679	Sumo1	SMT3 suppressor of mif two 3 homolog 1 (yeast)
0	0	0	0	0	0	0	0	0	0	0	1	0.267675	Rplp0	ribosomal protein, large, P0
0	0	0	0	0	0	1	0	0	0	0	0	0.268036	Nol7	nucleolar protein 7
0	0	0	0	0	1	0	0	0	0	0	0	0.26962	Anxa3	annexin A3
0	0	0	0	0	0	1	1	0	0	0	0	0.270684	Ndufa4	NADH dehydrogenase (ubiquinone) 1 alpha subcomplex, 4
0	0	0	0	0	0	0	0	0	1	0	0	0.271243	Trim63	tripartite motif-containing 63
0	0	0	0	0	0	1	0	0	0	0	0	0.271427	Chchd7	coiled-coil-helix-coiled-coil-helix domain containing 7
1	0	0	0	0	0	1	0	0	0	0	1	0.271521	Rps3	ribosomal protein S3
0	0	0	0	0	0	1	0	0	0	0	0	0.272697	Mrpl30	mitochondrial ribosomal protein L30
1	0	0	0	0	1	1	0	0	0	0	0	0.273746	Gnb2l1	guanine nucleotide binding protein (G protein), beta polypeptide 2 like 1
0	0	0	0	0	0	1	1	0	0	0	0	0.275176	Uqcr11	ubiquinol-cytochrome c reductase, complex III subunit XI
0	0	0	0	0	0	1	0	0	0	0	0	0.276204	Ykt6	YKT6 homolog (S. Cerevisiae)
1	0	0	0	0	0	0	0	0	0	0	1	0.276313	Rps17	ribosomal protein S17
0	0	0	0	0	0	1	0	0	0	0	0	0.278865	Ndfip2	Nedd4 family interacting protein 2
0	0	0	0	0	0	1	0	0	1	0	0	0.280259	Dbi	diazepam binding inhibitor
0	0	0	0	0	0	1	0	0	0	0	0	0.280273	mt-Atp6	mitochondrially encoded ATP synthase 6
0	0	0	0	0	0	1	1	1	0	0	0	0.280512	Ndufb5	NADH dehydrogenase (ubiquinone) 1 beta subcomplex, 5
0	0	0	0	0	0	0	0	0	0	0	1	0.280573	Rpl7a	ribosomal protein L7A
1	0	0	0	0	0	0	0	0	0	0	1	0.280616	Rpl38	ribosomal protein L38
0	0	0	0	0	0	1	0	0	0	0	0	0.281693	Atp5l	ATP synthase, H+ transporting, mitochondrial F0 complex, subunit g
0	0	0	0	0	0	1	0	0	0	0	0	0.282293	Hax1	HCLS1 associated X-1
1	0	0	0	0	0	0	0	0	0	0	1	0.282389	Rpl18	ribosomal protein L18
0	0	0	0	0	0	1	0	0	0	0	0	0.282483	Mrpl53	mitochondrial ribosomal protein L53
1	0	0	0	0	0	0	0	0	0	0	0	0.28375	Rpl11	ribosomal protein L11
1	0	0	0	0	0	0	0	0	1	0	1	0.284037	Rpl7	ribosomal protein L7
0	1	1	0	0	0	0	0	0	0	0	0	0.284299	Zfpm1	zinc finger protein, multitype 1
0	1	0	0	0	0	0	0	0	0	0	0	0.285547	Tbx18	T-box18
1	0	0	0	0	0	0	0	0	0	0	0	0.285615	Eif3e	eukaryotic translation initiation factor 3, subunit E
1	0	0	0	0	0	1	0	0	0	0	0	0.286107	Mrpl14	mitochondrial ribosomal protein L14
0	0	0	0	0	0	1	0	0	0	0	0	0.28645	Tomm5	translocase of outer mitochondrial membrane 5 homolog (yeast)
1	0	0	0	0	0	1	0	0	0	0	0	0.287015	Mrps10	mitochondrial ribosomal protein S10
0	0	0	0	0	0	0	0	0	0	0	1	0.292842	Akr1b3	aldo-keto reductase family 1, member B3 (aldose reductase)
1	0	0	0	0	0	0	0	0	0	0	1	0.293594	Rpl30	ribosomal protein L30
0	0	0	0	0	0	1	1	0	0	0	0	0.293609	Cox7a2	cytochrome c oxidase, subunit VIIa 2
1	0	0	0	0	0	0	0	0	0	0	0	0.293696	Farsb	phenylalanyl-tRNA synthetase, beta subunit
1	0	0	0	0	0	0	0	0	0	0	0	0.293835	Rplp1	ribosomal protein, large, P1
0	0	0	0	0	0	1	0	0	0	0	0	0.294723	Chchd3	coiled-coil-helix-coiled-coil-helix domain containing 3
1	0	0	0	0	0	0	0	0	0	0	1	0.294938	Rpl23	ribosomal protein L23
1	0	0	0	0	0	0	0	0	0	0	0	0.295936	Eef1b2	eukaryotic translation elongation factor 1 beta 2
1	0	0	0	0	0	0	0	0	0	0	1	0.296127	Rpl9	ribosomal protein L9
1	0	0	0	0	0	0	0	0	0	0	1	0.29646	Rpl19	ribosomal protein L19
1	0	0	0	0	0	0	0	0	0	0	0	0.296921	Rpl22l1	ribosomal protein L22 like 1
0	0	0	0	0	0	1	0	0	0	0	0	0.297243	Rps15a	ribosomal protein S15A
1	0	0	0	0	0	1	0	0	0	0	0	0.297366	Mrp63	mitochondrial ribosomal protein 63
1	0	0	0	0	0	0	0	0	1	0	1	0.297494	Rpl6	ribosomal protein L6
0	0	0	0	0	0	1	0	0	0	0	0	0.297688	Crat	carnitine acetyltransferase
0	0	0	0	0	0	1	0	0	0	0	0	0.298575	Ncoa4	nuclear receptor coactivator 4
0	0	0	0	0	0	0	0	0	0	0	1	0.299031	Tprgl	transformation related protein 63 regulated like
0	0	0	0	0	0	1	1	1	0	0	0	0.299621	Ndufa11	NADH dehydrogenase (ubiquinone) 1 alpha subcomplex 11
0	0	0	0	0	0	1	0	0	0	0	0	0.299807	Mrps28	mitochondrial ribosomal protein S28
0	0	0	0	0	0	1	0	0	0	0	0	0.300226	Map1lc3b	microtubule-associated protein 1 light chain 3 beta
0	0	0	0	0	1	0	0	0	0	0	0	0.30088	Bcas3	breast carcinoma amplified sequence 3
1	0	0	0	0	0	1	0	0	0	0	0	0.301372	Mrpl20	mitochondrial ribosomal protein L20
0	0	0	0	0	0	1	0	0	1	0	0	0.302543	Cryab	crystallin, alpha B
0	0	0	0	0	0	1	0	0	0	0	0	0.309055	Mtch2	mitochondrial carrier homolog 2 (C. elegans)
1	0	0	0	0	0	0	0	0	0	0	1	0.311315	Rpl3	ribosomal protein L3
0	0	0	0	0	0	1	0	0	0	0	0	0.311626	Ddah1	dimethylarginine dimethylaminohydrolase 1
1	0	1	0	0	0	1	0	0	0	0	1	0.31219	Rps14	ribosomal protein S14
0	1	0	0	0	0	1	1	1	0	0	0	0.313017	Ndufv2	NADH dehydrogenase (ubiquinone) flavoprotein 2
0	0	0	0	0	0	1	0	0	0	0	1	0.31799	Capn1	calpain 1
1	0	0	0	0	0	0	0	0	0	0	0	0.318404	Eif3f	eukaryotic translation initiation factor 3, subunit F
1	0	0	0	0	0	1	0	0	0	0	0	0.318691	Mrpl41	mitochondrial ribosomal protein L41
0	0	0	0	0	0	1	1	1	0	0	0	0.318857	Ndufs4	NADH dehydrogenase (ubiquinone) Fe-S protein 4
0	0	0	0	0	0	1	0	0	0	0	0	0.319142	Ripk1	receptor (TNFRSF)-interacting serine-threonine kinase 1
0	1	0	0	0	0	0	0	0	0	0	0	0.320279	Pcsk5	proprotein convertase subtilisin/kexin type 5
0	0	0	0	0	0	1	0	0	0	0	0	0.321166	Jtb	jumping translocation breakpoint
1	0	0	0	0	0	0	0	0	0	0	0	0.321412	Eif2s2	eukaryotic translation initiation factor 2, subunit 2 (beta)
0	0	0	0	0	0	0	0	0	0	0	1	0.321543	Arpc3	actin related protein 2/3 complex, subunit 3
1	0	0	0	0	0	0	0	0	0	0	0	0.323451	Rps27l	ribosomal protein S27-like
1	0	0	0	0	0	1	0	0	0	0	0	0.323455	Nars	asparaginyl-tRNA synthetase
0	0	0	0	0	0	1	1	1	0	0	0	0.323745	Ndufa5	NADH dehydrogenase (ubiquinone) 1 alpha subcomplex, 5
0	0	0	0	0	0	1	0	0	0	0	0	0.324368	Atp5g1	ATP synthase, H+ transporting, mitochondrial F0 complex, subunit c1 (subunit 9)
0	0	0	0	0	0	0	0	0	0	0	1	0.324578	Vamp7	vesicle-associated membrane protein 7
0	0	0	0	0	0	1	0	0	0	0	0	0.326553	Mrpl54	mitochondrial ribosomal protein L54
1	0	0	0	0	0	0	0	0	0	0	1	0.326797	Rpl12	ribosomal protein L12
0	0	0	0	0	0	1	0	0	0	0	0	0.327492	Txn2	thioredoxin 2
0	1	0	0	0	0	0	0	0	1	0	0	0.327619	Tnni3	troponin I, cardiac 3
0	0	0	0	0	0	1	0	0	0	0	0	0.327943	Nme2	non-metastatic cells 2, protein (NM23B) expressed in
0	0	0	0	0	0	1	0	0	0	0	0	0.328378	Grpel2	GrpE-like 2, mitochondrial
0	0	0	0	0	0	1	0	0	0	0	0	0.328508	1500032L24Rik	RIKEN cDNA 1500032L24 gene
0	0	0	0	0	0	1	0	0	0	0	0	0.328662	Timm23	translocase of inner mitochondrial membrane 23 homolog (yeast)
0	0	0	0	0	0	1	0	0	0	0	0	0.329485	Prdx6	peroxiredoxin 6
0	0	0	0	0	0	0	0	0	0	0	1	0.329734	Rps10	ribosomal protein S10
0	0	0	0	0	0	0	0	0	0	0	1	0.33162	Sirt2	sirtuin 2 (silent mating type information regulation 2, homolog) 2 (S. cerevisiae)
1	0	0	0	0	0	0	0	0	0	0	1	0.332712	Rps18	ribosomal protein S18
1	0	0	0	0	0	0	0	0	0	0	0	0.333021	Rps20	ribosomal protein S20
0	0	0	0	0	0	1	0	0	0	0	0	0.334941	Atp5j2	ATP synthase, H+ transporting, mitochondrial F0 complex, subunit F2
0	0	0	0	0	1	0	0	0	0	0	0	0.335363	Hras1	Harvey rat sarcoma virus oncogene 1
0	0	0	0	0	0	1	0	0	0	0	0	0.336256	Apex2	apurinic/apyrimidinic endonuclease 2
0	0	0	0	0	0	1	1	0	0	0	0	0.336341	Cox7b	cytochrome c oxidase subunit VIIb
0	0	0	0	0	0	1	0	0	0	0	0	0.336428	Cox6b1	cytochrome c oxidase, subunit VIb polypeptide 1
1	0	0	0	0	0	0	0	0	0	0	0	0.336464	Rpl36	ribosomal protein L36
0	0	0	0	0	0	1	0	0	0	0	0	0.338044	Chchd2	coiled-coil-helix-coiled-coil-helix domain containing 2
1	0	0	0	0	0	1	0	0	0	0	0	0.339056	Mrrf	mitochondrial ribosome recycling factor
1	0	0	0	0	0	1	0	0	0	0	1	0.340432	Mrps18b	mitochondrial ribosomal protein S18B
0	0	0	0	0	0	1	0	0	0	0	0	0.341925	Aurkaip1	aurora kinase A interacting protein 1
0	0	0	0	0	0	1	0	0	0	0	0	0.342131	Nt5c3	5'-nucleotidase, cytosolic III
1	0	0	0	0	0	0	0	0	0	0	1	0.344641	Rpl8	ribosomal protein L8
1	0	0	0	0	0	0	0	0	0	0	0	0.34497	Rps21	ribosomal protein S21
0	0	1	1	0	0	1	0	0	0	0	0	0.345402	Atpif1	ATPase inhibitory factor 1
1	0	0	0	0	0	0	0	0	0	0	0	0.345499	Rpl28	ribosomal protein L28
1	0	0	0	0	0	0	0	0	0	0	0	0.345719	Rpl18a	ribosomal protein L18A
1	0	0	0	0	0	1	0	0	0	0	0	0.346746	Mrps21	mitochondrial ribosomal protein S21
0	0	0	0	0	0	1	0	0	0	0	0	0.347911	Usmg5	upregulated during skeletal muscle growth 5
1	0	0	0	0	0	0	0	0	0	0	0	0.34797	Rpl14	ribosomal protein L14
0	0	0	0	0	0	1	0	0	0	0	0	0.348943	Chchd1	coiled-coil-helix-coiled-coil-helix domain containing 1
0	0	0	0	0	0	1	0	0	0	0	0	0.350108	Atp5o	ATP synthase, H+ transporting, mitochondrial F1 complex, O subunit
1	0	0	0	0	0	1	1	1	0	0	0	0.353344	Ndufa7	NADH dehydrogenase (ubiquinone) 1 alpha subcomplex, 7 (B14.5a)
1	0	0	0	0	0	0	0	0	0	0	1	0.354108	Rpl37a	ribosomal protein L37a
0	1	0	0	0	0	0	0	0	0	0	0	0.354956	Ctdp1	CTD (carboxy-terminal domain, RNA polymerase II, polypeptide A) phosphatase, subunit 1
1	0	0	0	0	0	0	0	0	0	0	1	0.355797	Rps5	ribosomal protein S5
0	0	0	0	0	0	1	0	0	0	0	0	0.357376	Stom	stomatin
1	0	0	0	0	0	0	0	0	0	0	0	0.357955	Rps24	ribosomal protein S24
1	0	0	0	0	0	1	0	0	0	0	0	0.358115	Mrps18c	mitochondrial ribosomal protein S18C
0	0	0	0	0	0	1	1	1	0	0	0	0.359588	Ndufs7	NADH dehydrogenase (ubiquinone) Fe-S protein 7
1	0	0	0	0	0	1	0	0	0	0	0	0.36052	Mrpl32	mitochondrial ribosomal protein L32
0	0	0	0	0	0	0	0	0	0	0	1	0.361693	Basp1	brain abundant, membrane attached signal protein 1
0	0	0	0	0	0	0	0	0	0	0	1	0.364631	Dcaf6	DDB1 and CUL4 associated factor 6
0	0	0	0	0	0	1	1	1	0	0	0	0.364937	Ndufb9	NADH dehydrogenase (ubiquinone) 1 beta subcomplex, 9
1	0	0	0	0	0	0	0	0	0	0	1	0.3669	Rps11	ribosomal protein S11
1	0	1	1	0	0	1	0	0	0	0	0	0.367784	Slc25a38	solute carrier family 25, member 38
1	0	0	0	0	0	0	0	0	0	0	1	0.368243	Rps29	ribosomal protein S29
0	0	0	0	0	0	1	1	1	0	0	0	0.368348	Ndufs8	NADH dehydrogenase (ubiquinone) Fe-S protein 8
0	0	0	0	0	0	1	0	0	0	0	0	0.368386	Cox17	cytochrome c oxidase, subunit XVII assembly protein homolog (yeast)
0	0	0	0	0	0	1	0	0	0	0	0	0.36885	Mtpap	mitochondrial poly(A) polymerase
0	0	0	0	0	1	0	0	0	0	0	0	0.369178	Pawr	PRKC, apoptosis, WT1, regulator
0	0	0	0	0	0	1	0	0	0	0	0	0.369239	Cox7c	cytochrome c oxidase, subunit VIIc
0	1	0	0	0	0	0	0	0	0	0	0	0.369475	Map2k4	mitogen-activated protein kinase kinase 4
1	0	0	0	0	0	1	0	0	0	0	0	0.370351	Rpl35a	ribosomal protein L35A
0	0	0	0	0	0	0	0	0	0	0	1	0.371783	Slc9a3r2	solute carrier family 9 (sodium/hydrogen exchanger), member 3 regulator 2
1	0	0	0	0	0	0	0	0	0	0	1	0.372532	Rplp2	ribosomal protein, large P2
1	0	0	0	0	0	0	0	0	0	0	1	0.373855	Rps7	ribosomal protein S7
1	0	0	0	0	0	0	0	0	1	0	0	0.374329	Rpl17	ribosomal protein L17
1	0	1	0	0	0	0	0	0	0	0	1	0.375148	Rps19	ribosomal protein S19
1	0	0	1	0	0	1	0	0	0	0	0	0.37563	Slc25a39	solute carrier family 25, member 39
1	0	0	0	0	0	0	0	0	0	0	0	0.375636	Rpl39	ribosomal protein L39
0	0	0	0	0	0	1	0	0	0	0	0	0.376713	Gpx4	glutathione peroxidase 4
0	0	0	0	0	0	1	1	1	0	0	0	0.380749	Ndufv3	NADH dehydrogenase (ubiquinone) flavoprotein 3
1	0	0	0	0	0	0	0	0	0	0	0	0.381167	Rpsa	ribosomal protein SA
0	0	0	0	0	0	1	0	0	0	0	0	0.382792	Gm2a	GM2 ganglioside activator protein
1	0	0	0	0	0	0	0	0	0	0	0	0.383025	Rps23	ribosomal protein S23
0	0	0	0	0	1	1	0	0	0	0	0	0.383687	Myc	myelocytomatosis oncogene
0	0	0	0	0	0	1	0	0	0	0	0	0.383786	Pycr2	pyrroline-5-carboxylate reductase family, member 2
0	0	0	0	0	0	0	0	0	0	0	1	0.384366	l7Rn6	lethal, Chr 7, Rinchik 6
0	0	0	0	0	0	1	0	0	0	0	0	0.387191	Fbxo7	F-box protein 7
1	0	0	0	0	0	0	0	0	0	0	0	0.389924	Rps27a	ribosomal protein S27A
1	0	0	0	0	0	0	0	0	0	0	1	0.390132	Rps8	ribosomal protein S8
1	0	0	0	0	0	0	0	0	0	0	0	0.390152	Rpl32	ribosomal protein L32
0	0	0	0	0	0	1	0	0	0	0	0	0.390636	Fam54a	family with sequence similarity 54, member A
0	0	0	0	0	0	1	0	0	0	0	0	0.391501	Romo1	reactive oxygen species modulator 1
1	0	0	0	0	0	0	0	0	0	0	1	0.393121	Rps15	ribosomal protein S15
0	0	0	0	0	0	1	0	0	0	0	0	0.397089	Dctn6	dynactin 6
0	0	0	0	0	0	1	0	0	0	1	0	0.397681	Ctsb	cathepsin B
1	0	0	0	0	0	0	0	0	0	0	0	0.39891	Rpl35	ribosomal protein L35
0	0	0	0	0	0	1	0	0	0	0	0	0.399408	Bag1	BCL2-associated athanogene 1
1	0	0	0	0	0	0	0	0	0	0	0	0.403844	Rpl26	ribosomal protein L26
0	0	0	0	0	0	1	0	0	0	0	0	0.404351	Sod1	superoxide dismutase 1, soluble
0	0	1	0	0	0	0	0	0	0	0	0	0.406601	Rps6	ribosomal protein S6
0	0	0	0	0	0	1	0	0	0	0	0	0.407622	Sgk1	serum/glucocorticoid regulated kinase 1
0	0	0	0	0	0	1	1	0	0	0	0	0.407626	Uqcrq	ubiquinol-cytochrome c reductase, complex III subunit VII
0	1	0	0	0	0	1	0	0	0	0	0	0.408416	Gng5	guanine nucleotide binding protein (G protein), gamma 5
0	1	0	0	1	0	0	0	0	1	1	1	0.408819	Cav3	caveolin 3
0	0	0	0	0	0	1	1	0	0	0	0	0.410898	mt-Nd1	mitochondrially encoded NADH dehydrogenase 1
0	0	0	0	0	0	1	0	0	0	0	0	0.411995	Mthfd2	methylenetetrahydrofolate dehydrogenase (NAD+ dependent), methenyltetrahydrofolate cyclohydrolase
1	0	0	0	0	0	0	0	0	0	0	0	0.412808	Rpl23a	ribosomal protein L23A
0	0	0	0	0	0	0	0	0	0	0	1	0.415034	Rabac1	Rab acceptor 1 (prenylated)
1	0	0	0	0	0	0	0	0	0	0	0	0.415236	Rps28	ribosomal protein S28
0	0	0	0	0	0	1	0	0	0	0	0	0.416368	Grsf1	G-rich RNA sequence binding factor 1
0	0	0	0	0	0	1	1	1	0	0	0	0.417956	Ndufa1	NADH dehydrogenase (ubiquinone) 1 alpha subcomplex, 1
0	0	0	0	0	0	1	0	0	0	0	0	0.419876	Pts	6-pyruvoyl-tetrahydropterin synthase
0	0	0	0	0	0	1	0	0	0	0	0	0.421437	D16H22S680E	DNA segment, Chr 16, human D22S680E, expressed
0	0	0	0	0	0	0	0	0	0	0	1	0.422868	Cript	cysteine-rich PDZ-binding protein
0	0	0	0	0	0	1	0	0	0	0	1	0.427978	Rexo2	REX2, RNA exonuclease 2 homolog (S. cerevisiae)
0	0	0	0	0	0	0	0	0	0	0	1	0.430988	Zfyve21	zinc finger, FYVE domain containing 21
0	0	0	0	0	0	1	0	0	0	0	0	0.432098	Iscu	IscU iron-sulfur cluster scaffold homolog (E. coli)
0	0	0	0	0	0	1	0	0	0	0	1	0.438386	Mpst	mercaptopyruvate sulfurtransferase
0	0	0	0	0	0	0	0	0	0	0	1	0.44005	Ssx2ip	synovial sarcoma, X breakpoint 2 interacting protein
0	0	0	0	0	0	1	0	0	0	0	0	0.442708	Glrx5	glutaredoxin 5 homolog (S. cerevisiae)
0	0	0	0	0	0	1	0	0	0	0	0	0.443833	Prdx3	peroxiredoxin 3
0	0	0	0	0	0	1	0	0	0	0	0	0.447089	Timm10	translocase of inner mitochondrial membrane 10 homolog (yeast)
0	0	0	0	0	0	1	1	1	0	0	0	0.447328	Ndufa13	NADH dehydrogenase (ubiquinone) 1 alpha subcomplex, 13
0	0	0	0	0	0	1	0	0	0	0	0	0.447615	Immp1l	IMP1 inner mitochondrial membrane peptidase-like (S. cerevisiae)
0	0	0	0	0	0	1	0	0	0	0	0	0.448104	Abcb10	ATP-binding cassette, sub-family B (MDR/TAP), member 10
0	0	0	0	0	0	0	0	0	0	0	1	0.449986	Sh3kbp1	SH3-domain kinase binding protein 1
0	0	0	0	0	0	1	0	0	0	0	0	0.450136	Cox19	COX19 cytochrome c oxidase assembly homolog (S. cerevisiae)
0	0	0	0	0	0	1	1	1	0	0	0	0.452394	Ndufb11	NADH dehydrogenase (ubiquinone) 1 beta subcomplex, 11
0	0	0	0	0	0	1	0	0	0	0	0	0.453796	Prdx2	peroxiredoxin 2
0	0	1	0	0	0	0	0	0	0	0	0	0.457101	Tal1	T-cell acute lymphocytic leukemia 1
0	0	0	0	0	1	0	0	0	0	0	0	0.457401	Swap70	SWA-70 protein
0	0	0	0	0	0	0	0	0	0	0	1	0.463742	2610301B20Rik	RIKEN cDNA 2610301B20 gene
0	0	0	1	0	0	1	0	0	0	0	0	0.464207	Ppox	protoporphyrinogen oxidase
0	0	0	0	0	0	1	1	0	0	0	0	0.466231	Cox7a1	cytochrome c oxidase, subunit VIIa 1
0	0	0	0	0	0	1	0	0	0	0	0	0.466462	Alkbh7	alkB, alkylation repair homolog 7 (E. coli)
0	0	0	1	0	0	1	0	0	0	0	0	0.469244	Abcb6	ATP-binding cassette, sub-family B (MDR/TAP), member 6
1	0	0	0	0	0	0	0	0	0	0	0	0.471797	Rps27	ribosomal protein S27
0	0	0	0	0	0	0	0	0	0	0	1	0.476206	Micall2	MICAL-like 2
1	0	0	0	0	0	0	0	0	0	0	1	0.478807	Rpl13a	ribosomal protein L13A
0	0	1	1	0	0	0	0	0	1	1	0	0.482127	Ank1	ankyrin 1, erythroid
0	0	0	0	0	0	0	0	0	0	0	1	0.483365	Snapin	SNAP-associated protein
0	0	0	0	0	0	1	0	0	0	0	0	0.485177	Rab3d	RAB3D, member RAS oncogene family
1	0	0	0	0	0	1	0	0	0	0	0	0.485397	Mrps6	mitochondrial ribosomal protein S6
0	0	0	0	0	0	1	0	0	0	0	0	0.485656	Lyrm4	LYR motif containing 4
0	0	0	0	0	0	0	0	0	0	0	1	0.485944	Pmp22	peripheral myelin protein 22
1	0	0	0	0	0	0	0	0	0	0	0	0.487732	Aplp1	amyloid beta (A4) precursor-like protein 1
1	0	0	0	0	0	0	0	0	0	0	1	0.49495	Rps16	ribosomal protein S16
0	0	1	1	0	0	1	0	0	0	0	0	0.494977	Tmem14c	transmembrane protein 14C
0	0	0	0	0	1	0	0	0	0	0	0	0.496763	Thbs4	thrombospondin 4
0	0	0	0	0	0	1	0	0	0	0	0	0.4983	Abcg2	ATP-binding cassette, sub-family G (WHITE), member 2
0	0	0	0	0	1	0	0	0	0	0	0	0.50334	9930013L23Rik	RIKEN cDNA 9930013L23 gene
0	0	0	1	0	0	0	0	0	0	0	0	0.503898	Spna1	spectrin alpha 1
0	0	0	0	0	0	1	0	0	0	0	0	0.504398	Timm8b	translocase of inner mitochondrial membrane 8 homolog b (yeast)
0	0	0	0	0	0	1	0	0	0	0	0	0.504445	Dnajc15	DnaJ (Hsp40) homolog, subfamily C, member 15
0	0	0	0	0	0	0	0	0	0	1	1	0.510438	Ezr	ezrin
0	0	0	0	0	1	0	0	0	0	0	0	0.511247	Dapk2	death-associated protein kinase 2
0	0	0	0	0	0	1	0	0	0	1	0	0.512494	Cd36	CD36 antigen
1	1	0	0	0	0	0	0	0	0	0	0	0.5143	Wt1	Wilms tumor 1 homolog
0	0	0	0	0	0	1	0	0	0	0	0	0.515758	2410015M20Rik	RIKEN cDNA 2410015M20 gene
1	0	1	1	0	0	1	0	0	0	0	0	0.516124	Fech	ferrochelatase
0	0	0	0	0	0	0	0	0	1	0	0	0.51859	Lmod3	leiomodin 3 (fetal)
0	0	0	0	0	0	1	0	0	0	0	0	0.520359	Fth1	ferritin heavy chain 1
0	0	0	0	0	0	0	0	0	0	1	0	0.527454	Tgfb3	transforming growth factor, beta 3
1	0	0	0	0	0	1	0	0	0	0	0	0.532199	Ppp1r15a	protein phosphatase 1, regulatory (inhibitor) subunit 15A
1	0	0	0	0	0	1	0	0	0	0	0	0.533224	Ucp2	uncoupling protein 2 (mitochondrial, proton carrier)
1	0	0	0	0	0	1	0	0	0	0	0	0.535645	Mrps24	mitochondrial ribosomal protein S24
0	0	0	0	0	0	1	0	0	0	0	0	0.539688	Hebp1	heme binding protein 1
0	0	0	0	0	0	0	0	0	0	1	0	0.53989	Slc2a4	solute carrier family 2 (facilitated glucose transporter), member 4
0	0	1	0	0	0	0	0	0	0	0	0	0.54222	Epb4.2	erythrocyte protein band 4.2
0	0	0	0	0	0	1	0	0	0	0	0	0.546809	Gpx1	glutathione peroxidase 1
0	0	0	0	0	0	1	0	0	0	0	0	0.550931	Mtfp1	mitochondrial fission process 1
0	0	0	1	0	0	1	0	0	0	0	0	0.553235	Cpox	coproporphyrinogen oxidase
0	0	0	1	0	0	0	0	0	0	0	0	0.554704	Hmbs	hydroxymethylbilane synthase
0	0	0	0	0	0	1	1	0	0	0	0	0.560307	mt-Nd3	mitochondrially encoded NADH dehydrogenase 3
0	1	0	0	0	0	0	0	0	0	0	0	0.562137	Prokr1	prokineticin receptor 1
0	0	0	1	0	0	0	0	0	0	0	0	0.575662	Urod	uroporphyrinogen decarboxylase
0	0	1	0	0	0	0	0	0	0	0	0	0.588927	Hba-a2	hemoglobin alpha, adult chain 2
0	0	0	0	0	0	1	0	0	0	0	0	0.589049	Sord	sorbitol dehydrogenase
0	0	0	0	1	0	0	0	0	0	0	1	0.602403	P2rx4	purinergic receptor P2X, ligand-gated ion channel 4
1	0	0	0	0	0	0	0	0	0	0	0	0.610574	Ngdn	neuroguidin, EIF4E binding protein
0	0	0	0	0	0	1	0	0	0	0	0	0.612207	C330018D20Rik	RIKEN cDNA C330018D20 gene
1	0	0	0	0	0	0	0	0	0	0	0	0.612518	Mif4gd	MIF4G domain containing
0	0	1	1	0	0	1	0	0	0	0	0	0.612697	Alas2	aminolevulinic acid synthase 2, erythroid
0	0	1	0	0	0	0	0	0	0	0	0	0.627929	Ikzf1	IKAROS family zinc finger 1
0	1	1	0	0	0	0	0	0	0	0	0	0.634556	Gata1	GATA binding protein 1
0	0	0	0	0	0	0	0	0	1	0	1	0.639147	Slc4a1	solute carrier family 4 (anion exchanger), member 1
0	0	0	1	0	0	1	0	0	0	0	0	0.641887	Uros	uroporphyrinogen III synthase
0	0	0	0	0	0	1	0	0	0	0	0	0.646349	Pnpla7	patatin-like phospholipase domain containing 7
0	0	1	0	0	0	0	0	0	0	0	0	0.649816	Trim10	tripartite motif-containing 10
0	0	0	0	0	0	0	0	0	1	0	1	0.651516	Gcom1	GRINL1A complex locus
0	1	0	0	0	0	0	0	0	0	0	0	0.657686	Fuz	fuzzy homolog (Drosophila)
1	0	0	0	0	0	1	0	0	0	0	0	0.65952	Mrps16	mitochondrial ribosomal protein S16
0	1	0	0	0	0	0	0	0	0	0	0	0.659812	Epor	erythropoietin receptor
0	0	0	0	1	0	0	0	0	1	0	0	0.66047	Casq2	calsequestrin 2
0	0	1	0	0	0	0	0	0	0	0	0	0.663857	Rhag	Rhesus blood group-associated A glycoprotein
0	0	0	0	0	1	0	0	0	0	0	1	0.664742	Cdh13	cadherin 13
0	0	0	0	0	0	1	0	0	0	0	0	0.672176	Bdh1	3-hydroxybutyrate dehydrogenase, type 1
0	0	1	0	0	1	0	0	0	0	0	0	0.676278	Epb4.9	erythrocyte protein band 4.9
0	0	0	1	0	0	0	0	0	0	0	0	0.692279	Alad	aminolevulinate, delta-, dehydratase
0	0	0	0	0	0	0	0	0	0	0	1	0.729088	Csrp2	cysteine and glycine-rich protein 2
0	0	0	0	0	0	1	0	0	0	0	0	0.737725	Ccbl2	cysteine conjugate-beta lyase 2
0	0	1	0	0	0	0	0	0	0	0	0	0.747666	Klf1	Kruppel-like factor 1 (erythroid)
0	0	0	0	0	0	1	0	0	0	0	0	0.749021	Pdp2	pyruvate dehyrogenase phosphatase catalytic subunit 2
0	0	0	0	0	0	1	0	0	0	0	0	0.749349	Slc22a4	solute carrier family 22 (organic cation transporter), member 4
0	0	0	0	0	0	0	0	0	0	0	1	0.7508	Cldn13	claudin 13
0	0	0	0	0	0	1	0	0	0	0	0	0.770267	Hsd3b6	hydroxy-delta-5-steroid dehydrogenase, 3 beta- and steroid delta-isomerase 6
0	1	0	0	0	1	0	0	0	0	0	0	0.775003	Edn1	endothelin 1
0	0	0	0	0	0	1	0	0	0	1	1	0.776908	Anxa1	annexin A1
0	0	1	0	0	0	0	0	0	0	0	0	0.78198	Hba-a1	hemoglobin alpha, adult chain 1
0	0	0	0	0	0	1	0	0	0	0	0	0.788732	Hebp2	heme binding protein 2
0	0	1	0	0	0	0	0	0	0	0	0	0.797066	Hba-x	hemoglobin X, alpha-like embryonic chain in Hba complex
0	1	0	0	0	0	0	0	0	0	0	0	0.797296	Lox	lysyl oxidase
0	0	0	0	0	0	0	0	0	0	0	1	0.826262	Tes	testis derived transcript
0	0	1	0	0	0	0	0	0	0	0	0	0.840257	Rhd	Rh blood group, D antigen
0	0	0	0	0	0	1	0	0	0	0	0	0.865638	Mmaa	methylmalonic aciduria (cobalamin deficiency) type A
0	0	0	0	0	0	0	0	0	0	0	1	0.875992	Cadm3	cell adhesion molecule 3
0	0	0	0	0	0	1	0	0	0	0	0	0.92866	Ccdc136	coiled-coil domain containing 136
0	0	0	0	0	0	0	0	0	0	0	1	0.937357	Cadps2	Ca2+-dependent activator protein for secretion 2
0	0	0	0	0	0	1	0	0	0	0	0	0.952919	2010107H07Rik	RIKEN cDNA 2010107H07 gene
0	0	0	0	0	0	0	0	0	1	0	0	0.969031	Fbxl22	F-box and leucine-rich repeat protein 22
0	0	0	0	0	1	0	0	0	0	0	0	0.986213	Pdgfc	platelet-derived growth factor, C polypeptide
0	0	0	0	0	0	1	0	0	0	0	0	1.01638	Hddc2	HD domain containing 2
0	0	0	0	0	0	0	0	0	0	0	1	1.02619	Ptprn2	protein tyrosine phosphatase, receptor type, N polypeptide 2
0	0	0	0	0	0	0	0	0	0	1	0	1.05356	Atp1a3	ATPase, Na+/K+ transporting, alpha 3 polypeptide
1	0	0	0	0	0	0	0	0	0	0	0	1.07296	Fdxacb1	ferredoxin-fold anticodon binding domain containing 1
0	0	0	0	0	0	0	0	0	1	0	0	1.13743	Tnnt3	troponin T3, skeletal, fast
0	0	0	0	0	0	0	0	0	0	0	1	1.17476	Colq	collagen-like tail subunit (single strand of homotrimer) of asymmetric acetylcholinesterase
0	0	0	0	0	0	1	0	0	0	0	0	1.24089	Ctsd	cathepsin D
0	1	0	0	0	0	0	0	0	0	0	0	1.26321	Sox17	SRY-box containing gene 17
0	0	0	0	0	0	1	0	0	0	0	0	1.36402	Acp6	acid phosphatase 6, lysophosphatidic
0	0	0	0	0	0	1	0	0	0	0	0	1.55294	Sqrdl	sulfide quinone reductase-like (yeast)
0	0	0	0	0	0	0	0	0	0	0	1	1.57911	Ndrg1	N-myc downstream regulated gene 1
0	0	0	0	0	0	0	0	0	0	0	1	1.59186	Fgf13	fibroblast growth factor 13
0	0	0	0	0	0	0	0	0	0	0	1	1.83165	Nrn1	neuritin 1
0	1	0	0	0	0	0	0	0	0	0	0	1.84727	6030429G01Rik	RIKEN cDNA 6030429G01 gene
0	0	0	0	0	0	1	0	0	0	0	0	1.89211	Pacrg	PARK2 co-regulated
0	0	0	0	0	0	0	0	0	0	0	1	2.52001	C2cd4b	C2 calcium-dependent domain containing 4B
0	0	0	0	0	1	0	0	0	0	0	1	2.96911	Rltpr	RGD motif, leucine rich repeats, tropomodulin domain and proline-rich containing
1	0	0	0	0	0	0	0	0	0	0	0	3.09949	Dazl	deleted in azoospermia-like
0	0	0	0	0	0	1	0	0	0	0	0	3.93939	Akr1b7	aldo-keto reductase family 1, member B7

## Sheet: mitochondria (S4A Fig.)
purine ribonucleoside triphosphate metabolic process	porphyrin-containing compound biosynthetic process	translation	fatty acid metabolic process	response to oxidative stress	dicarboxylic acid metabolic process	response to hypoxia	cellular glucose homeostasis	monocarboxylic acid catabolic process	triglyceride metabolic process	respiratory chain complex I	respiratory chain complex II	respiratory chain complex III	respiratory chain complex IV	proton-transporting ATP synthase complex	cytochrome-c oxidase activity	peroxisome	Other	logFC	mgi_symbol	description
0	0	0	1	0	0	0	0	0	1	0	0	0	0	0	0	1	0	-1.56899	Acsl6	acyl-CoA synthetase long-chain family member 6 [Source:MGI Symbol;Acc:MGI:894291]
0	0	0	1	0	1	0	0	1	0	0	0	0	0	0	0	0	0	-1.34888	Aldh5a1	aldhehyde dehydrogenase family 5, subfamily A1 [Source:MGI Symbol;Acc:MGI:2441982]
0	0	0	0	0	0	0	0	0	0	0	0	0	0	0	0	0	1	-1.15854	Ppa2	pyrophosphatase (inorganic) 2 [Source:MGI Symbol;Acc:MGI:1922026]
0	0	0	0	0	0	0	0	0	0	0	0	0	0	0	0	0	1	-1.07572	Gja1	gap junction protein, alpha 1 [Source:MGI Symbol;Acc:MGI:95713]
0	0	1	0	0	0	0	0	0	0	0	0	0	0	0	0	0	0	-0.952367	Aars2	alanyl-tRNA synthetase 2, mitochondrial (putative) [Source:MGI Symbol;Acc:MGI:2681839]
0	0	0	0	0	0	0	0	0	0	0	0	0	0	0	0	0	1	-0.949639	Rnasel	ribonuclease L (2', 5'-oligoisoadenylate synthetase-dependent) [Source:MGI Symbol;Acc:MGI:1098272]
1	0	0	0	1	0	0	0	0	0	0	0	0	0	0	0	0	0	-0.915966	Lrrk2	leucine-rich repeat kinase 2 [Source:MGI Symbol;Acc:MGI:1913975]
0	0	0	0	0	0	0	0	0	0	0	0	0	0	0	0	0	1	-0.910192	Bak1	BCL2-antagonist/killer 1 [Source:MGI Symbol;Acc:MGI:1097161]
0	0	0	1	0	0	0	0	0	0	0	0	0	0	0	0	0	0	-0.889971	Echdc2	enoyl Coenzyme A hydratase domain containing 2 [Source:MGI Symbol;Acc:MGI:1289238]
0	0	0	0	0	0	0	0	0	0	0	0	0	0	0	0	0	1	-0.869973	Tgm2	transglutaminase 2, C polypeptide [Source:MGI Symbol;Acc:MGI:98731]
0	0	0	0	0	0	0	0	0	0	0	0	0	0	0	0	0	1	-0.826253	Cyp27a1	cytochrome P450, family 27, subfamily a, polypeptide 1 [Source:MGI Symbol;Acc:MGI:88594]
0	0	0	0	0	0	0	0	0	0	0	0	0	0	0	0	0	1	-0.807021	G0s2	G0/G1 switch gene 2 [Source:MGI Symbol;Acc:MGI:1316737]
0	0	0	0	0	0	0	0	0	0	0	0	0	0	0	0	0	1	-0.804513	Comtd1	catechol-O-methyltransferase domain containing 1 [Source:MGI Symbol;Acc:MGI:1916406]
0	0	0	0	0	0	0	0	0	0	0	0	0	0	0	0	0	1	-0.781046	Zfhx3	zinc finger homeobox 3 [Source:MGI Symbol;Acc:MGI:99948]
0	0	0	0	0	0	0	0	0	0	0	0	0	0	0	0	0	1	-0.771136	Hs1bp3	HCLS1 binding protein 3 [Source:MGI Symbol;Acc:MGI:1913224]
0	0	0	0	0	0	0	0	0	0	1	0	0	0	0	0	0	0	-0.755434	Ndufaf3	NADH dehydrogenase (ubiquinone) 1 alpha subcomplex, assembly factor 3 [Source:MGI Symbol;Acc:MGI:1913956]
0	0	0	0	0	0	0	1	0	0	0	0	0	0	0	0	0	0	-0.75142	Rab11fip5	RAB11 family interacting protein 5 (class I) [Source:MGI Symbol;Acc:MGI:1098586]
0	0	0	0	0	0	0	0	0	1	0	0	0	0	0	0	0	0	-0.729616	Fitm2	fat storage-inducing transmembrane protein 2 [Source:MGI Symbol;Acc:MGI:2444508]
0	0	0	0	0	0	0	0	0	0	0	0	0	0	0	0	0	1	-0.708136	Ckb	creatine kinase, brain [Source:MGI Symbol;Acc:MGI:88407]
0	0	1	0	0	0	0	0	0	0	0	0	0	0	0	0	0	0	-0.676673	Mrps2	mitochondrial ribosomal protein S2 [Source:MGI Symbol;Acc:MGI:2153089]
0	0	1	0	0	0	0	0	0	0	0	0	0	0	0	0	0	0	-0.661832	Eif2c2	eukaryotic translation initiation factor 2C, 2 [Source:MGI Symbol;Acc:MGI:2446632]
0	0	0	0	0	1	0	0	0	0	0	0	0	0	0	0	0	0	-0.636276	Aldh1l2	aldehyde dehydrogenase 1 family, member L2 [Source:MGI Symbol;Acc:MGI:2444680]
0	0	0	0	0	0	0	0	0	0	0	0	0	0	0	0	0	1	-0.6236	Sh3bp5	SH3-domain binding protein 5 (BTK-associated) [Source:MGI Symbol;Acc:MGI:1344391]
0	0	0	0	0	0	0	0	0	0	0	0	0	0	0	0	0	1	-0.61409	Ppm1e	protein phosphatase 1E (PP2C domain containing) [Source:MGI Symbol;Acc:MGI:2444096]
0	0	0	1	0	0	1	0	1	0	0	0	0	0	0	0	0	0	-0.606312	Acot2	acyl-CoA thioesterase 2 [Source:MGI Symbol;Acc:MGI:2159605]
0	0	0	0	0	0	0	0	0	0	0	0	0	0	0	0	0	1	-0.602956	Abcc9	ATP-binding cassette, sub-family C (CFTR/MRP), member 9 [Source:MGI Symbol;Acc:MGI:1352630]
0	0	0	0	1	0	1	0	0	0	0	0	0	0	0	0	0	0	-0.602228	Slc8a1	solute carrier family 8 (sodium/calcium exchanger), member 1 [Source:MGI Symbol;Acc:MGI:107956]
0	0	0	0	0	0	0	0	0	0	0	0	0	0	0	0	0	1	-0.589528	Tnrc18	trinucleotide repeat containing 18 [Source:MGI Symbol;Acc:MGI:3648294]
0	0	0	0	0	0	0	0	0	0	0	0	0	0	0	0	0	1	-0.58804	Cerk	ceramide kinase [Source:MGI Symbol;Acc:MGI:2386052]
0	1	0	0	0	0	0	0	0	0	0	0	0	0	0	0	0	0	-0.568082	Rsad1	radical S-adenosyl methionine domain containing 1 [Source:MGI Symbol;Acc:MGI:3039628]
0	0	0	0	1	0	1	0	0	0	0	0	0	0	0	0	0	0	-0.563003	Bcl2	B-cell leukemia/lymphoma 2 [Source:MGI Symbol;Acc:MGI:88138]
0	0	0	0	0	0	0	0	0	0	0	0	0	0	0	0	1	0	-0.542077	Dhrs4	dehydrogenase/reductase (SDR family) member 4 [Source:MGI Symbol;Acc:MGI:90169]
0	0	0	1	0	0	0	0	1	0	0	0	0	0	0	0	0	0	-0.536829	Acacb	acetyl-Coenzyme A carboxylase beta [Source:MGI Symbol;Acc:MGI:2140940]
0	0	0	0	0	0	0	0	0	0	0	0	0	0	0	0	0	1	-0.531166	Sphkap	SPHK1 interactor, AKAP domain containing [Source:MGI Symbol;Acc:MGI:1924879]
0	0	0	0	0	1	0	0	0	0	0	0	0	0	0	0	0	0	-0.522308	Got2	glutamate oxaloacetate transaminase 2, mitochondrial [Source:MGI Symbol;Acc:MGI:95792]
0	0	0	0	0	0	0	0	0	0	0	0	0	0	0	0	0	1	-0.521264	Prr5l	proline rich 5 like [Source:MGI Symbol;Acc:MGI:1919696]
0	0	0	0	0	0	0	0	0	0	0	0	0	0	0	0	0	1	-0.516488	Aldh1b1	aldehyde dehydrogenase 1 family, member B1 [Source:MGI Symbol;Acc:MGI:1919785]
0	0	0	0	0	0	0	0	0	0	0	0	0	0	0	0	0	1	-0.508948	Erbb4	v-erb-a erythroblastic leukemia viral oncogene homolog 4 (avian) [Source:MGI Symbol;Acc:MGI:104771]
0	0	0	0	0	0	0	0	0	0	0	0	0	0	0	0	0	1	-0.507185	Camk2a	calcium/calmodulin-dependent protein kinase II alpha [Source:MGI Symbol;Acc:MGI:88256]
0	0	0	0	0	0	0	0	0	0	0	0	0	0	0	0	0	1	-0.504277	Ociad2	OCIA domain containing 2 [Source:MGI Symbol;Acc:MGI:1916377]
0	0	0	0	0	0	0	0	0	0	0	0	0	0	0	0	0	1	-0.494254	Dmpk	dystrophia myotonica-protein kinase [Source:MGI Symbol;Acc:MGI:94906]
0	0	0	0	1	0	0	0	0	0	0	0	0	0	0	0	0	0	-0.481398	Adprhl2	ADP-ribosylhydrolase like 2 [Source:MGI Symbol;Acc:MGI:2140364]
0	0	1	0	0	0	0	0	0	0	0	0	0	0	0	0	0	0	-0.472511	Gfm1	G elongation factor, mitochondrial 1 [Source:MGI Symbol;Acc:MGI:107339]
1	1	0	0	1	0	0	0	0	0	0	0	0	0	0	0	0	0	-0.460596	Fxn	frataxin [Source:MGI Symbol;Acc:MGI:1096879]
0	0	0	0	0	0	0	0	0	0	0	0	0	0	0	0	0	1	-0.45553	Palld	palladin, cytoskeletal associated protein [Source:MGI Symbol;Acc:MGI:1919583]
0	0	0	1	0	0	0	0	0	0	0	0	0	0	0	0	0	0	-0.44032	Cpt1b	carnitine palmitoyltransferase 1b, muscle [Source:MGI Symbol;Acc:MGI:1098297]
0	0	0	0	0	0	0	0	0	0	0	0	0	0	0	0	0	1	-0.439206	Pln	phospholamban [Source:MGI Symbol;Acc:MGI:97622]
0	0	0	0	0	0	0	0	0	0	0	0	0	0	0	0	0	1	-0.417598	Ppm1k	protein phosphatase 1K (PP2C domain containing) [Source:MGI Symbol;Acc:MGI:2442111]
0	0	0	0	0	0	0	0	0	0	0	0	0	0	0	0	0	1	-0.411229	Hlcs	holocarboxylase synthetase (biotin- [propriony-Coenzyme A-carboxylase (ATP-hydrolysing)] ligase) [Source:MGI Symbol;Acc:MGI:894646]
0	0	0	0	0	0	1	1	0	0	0	0	0	0	0	0	0	0	-0.407465	Prkce	protein kinase C, epsilon [Source:MGI Symbol;Acc:MGI:97599]
0	0	0	0	0	0	0	0	0	0	0	0	0	0	0	0	0	1	-0.402746	Gprc5c	G protein-coupled receptor, family C, group 5, member C [Source:MGI Symbol;Acc:MGI:1917605]
0	0	0	0	0	0	0	0	0	0	0	0	0	0	0	0	0	1	-0.402203	Mtus1	mitochondrial tumor suppressor 1 [Source:MGI Symbol;Acc:MGI:2142572]
0	0	0	0	0	0	0	0	0	0	0	0	0	0	0	0	0	1	-0.397517	Traf6	TNF receptor-associated factor 6 [Source:MGI Symbol;Acc:MGI:108072]
0	0	0	1	0	0	0	0	0	1	0	0	0	0	0	0	0	0	-0.390899	Gpam	glycerol-3-phosphate acyltransferase, mitochondrial [Source:MGI Symbol;Acc:MGI:109162]
0	0	0	0	0	0	0	0	0	0	0	0	0	0	0	0	0	1	-0.383713	Lrrc10	leucine rich repeat containing 10 [Source:MGI Symbol;Acc:MGI:2448063]
0	0	0	0	0	0	0	0	0	0	0	0	0	0	0	0	0	1	-0.381614	Coq3	coenzyme Q3 homolog, methyltransferase (yeast) [Source:MGI Symbol;Acc:MGI:101813]
0	0	0	0	0	0	0	0	0	0	0	0	0	0	0	0	0	1	-0.377319	Bcl2l2	BCL2-like 2 [Source:MGI Symbol;Acc:MGI:108052]
1	0	0	0	0	0	0	1	0	0	0	0	0	0	0	0	0	0	-0.365899	Hk2	hexokinase 2 [Source:MGI Symbol;Acc:MGI:1315197]
0	0	0	0	0	0	0	0	0	0	0	0	0	0	0	0	0	1	-0.365383	Rai1	retinoic acid induced 1 [Source:MGI Symbol;Acc:MGI:103291]
0	0	0	1	0	0	0	0	0	0	0	0	0	0	0	0	1	0	-0.361395	Acsl3	acyl-CoA synthetase long-chain family member 3 [Source:MGI Symbol;Acc:MGI:1921455]
0	0	0	1	0	0	0	0	1	0	0	0	0	0	0	0	1	0	-0.360337	Phyh	phytanoyl-CoA hydroxylase [Source:MGI Symbol;Acc:MGI:891978]
0	0	0	1	0	0	0	0	1	0	0	0	0	0	0	0	0	0	-0.356177	Acad8	acyl-Coenzyme A dehydrogenase family, member 8 [Source:MGI Symbol;Acc:MGI:1914198]
0	0	0	0	0	0	0	0	0	0	0	0	0	0	0	0	0	1	-0.354631	Cds2	CDP-diacylglycerol synthase (phosphatidate cytidylyltransferase) 2 [Source:MGI Symbol;Acc:MGI:1332236]
0	0	0	0	0	0	0	0	0	0	0	0	0	0	0	0	0	1	-0.347276	Kif1b	kinesin family member 1B [Source:MGI Symbol;Acc:MGI:108426]
0	0	0	0	0	0	0	0	0	0	0	0	0	0	0	0	0	1	-0.344989	Ltbp1	latent transforming growth factor beta binding protein 1 [Source:MGI Symbol;Acc:MGI:109151]
1	0	0	0	0	0	0	0	0	0	0	0	0	0	0	0	0	0	-0.341938	Ak4	adenylate kinase 4 [Source:MGI Symbol;Acc:MGI:87979]
0	0	0	1	0	0	0	0	0	0	0	0	0	0	0	0	0	0	-0.341679	Acaca	acetyl-Coenzyme A carboxylase alpha [Source:MGI Symbol;Acc:MGI:108451]
0	0	0	0	0	0	0	0	0	0	0	0	0	0	0	0	0	1	-0.332767	Mlxip	MLX interacting protein [Source:MGI Symbol;Acc:MGI:2141183]
0	0	0	0	0	0	0	0	0	0	0	0	0	0	0	0	0	1	-0.33048	Mmab	methylmalonic aciduria (cobalamin deficiency) type B homolog (human) [Source:MGI Symbol;Acc:MGI:1924947]
0	0	0	0	0	0	0	0	0	0	0	0	0	0	0	0	0	1	-0.328219	Pcca	propionyl-Coenzyme A carboxylase, alpha polypeptide [Source:MGI Symbol;Acc:MGI:97499]
0	0	0	0	0	0	0	1	0	0	0	0	0	0	0	0	0	0	-0.321546	Ranbp2	RAN binding protein 2 [Source:MGI Symbol;Acc:MGI:894323]
0	0	0	0	0	0	0	0	0	0	0	0	0	0	0	0	0	1	-0.317592	Ptrf	polymerase I and transcript release factor [Source:MGI Symbol;Acc:MGI:1277968]
0	0	0	0	0	0	0	0	0	0	0	0	0	0	0	0	0	1	-0.312111	Hivep1	human immunodeficiency virus type I enhancer binding protein 1 [Source:MGI Symbol;Acc:MGI:96100]
0	0	0	0	0	0	0	0	0	0	0	0	0	0	0	0	0	1	-0.309138	Herc2	hect (homologous to the E6-AP (UBE3A) carboxyl terminus) domain and RCC1 (CHC1)-like domain (RLD) 2 [Source:MGI Symbol;Acc:MGI:103234]
0	0	0	1	0	0	1	1	0	0	0	0	0	0	0	0	0	0	-0.308795	Pdk3	pyruvate dehydrogenase kinase, isoenzyme 3 [Source:MGI Symbol;Acc:MGI:2384308]
0	0	0	0	0	0	0	0	0	0	0	0	0	0	0	0	0	1	-0.307988	Agk	acylglycerol kinase [Source:MGI Symbol;Acc:MGI:1917173]
0	0	0	0	0	0	0	0	0	0	0	0	0	0	0	0	0	1	-0.305864	Syne2	synaptic nuclear envelope 2 [Source:MGI Symbol;Acc:MGI:2449316]
0	0	1	0	0	0	0	0	0	0	0	0	0	0	0	0	0	0	-0.302094	C1qbp	complement component 1, q subcomponent binding protein [Source:MGI Symbol;Acc:MGI:1194505]
0	0	0	0	0	0	0	0	0	0	0	0	0	0	0	0	0	1	-0.301522	Myh10	myosin, heavy polypeptide 10, non-muscle [Source:MGI Symbol;Acc:MGI:1930780]
0	0	0	1	0	0	0	0	0	1	0	0	0	0	0	0	1	0	-0.299324	Acsl4	acyl-CoA synthetase long-chain family member 4 [Source:MGI Symbol;Acc:MGI:1354713]
0	0	0	0	0	0	0	1	0	0	0	0	0	0	0	0	0	0	-0.294216	Lrp5	low density lipoprotein receptor-related protein 5 [Source:MGI Symbol;Acc:MGI:1278315]
0	0	0	0	1	0	0	0	0	0	0	0	0	0	0	0	0	0	-0.292359	Pnpt1	polyribonucleotide nucleotidyltransferase 1 [Source:MGI Symbol;Acc:MGI:1918951]
0	0	0	0	0	0	1	0	1	0	0	0	0	0	0	0	0	0	-0.290936	Abat	4-aminobutyrate aminotransferase [Source:MGI Symbol;Acc:MGI:2443582]
0	0	0	0	0	0	0	0	0	0	0	0	0	0	0	0	0	1	-0.286152	Rhot1	ras homolog gene family, member T1 [Source:MGI Symbol;Acc:MGI:1926078]
0	0	0	0	0	0	0	0	0	0	0	0	0	0	0	0	0	1	-0.285864	Slc16a1	solute carrier family 16 (monocarboxylic acid transporters), member 1 [Source:MGI Symbol;Acc:MGI:106013]
0	0	0	0	1	0	0	0	0	0	0	0	0	0	0	0	0	0	-0.273406	Txnip	thioredoxin interacting protein [Source:MGI Symbol;Acc:MGI:1889549]
0	1	0	0	0	0	0	0	0	0	0	0	0	1	0	1	0	0	-0.261311	Cox15	COX15 homolog, cytochrome c oxidase assembly protein (yeast) [Source:MGI Symbol;Acc:MGI:1920112]
0	0	0	0	0	0	0	0	0	1	0	0	0	0	0	0	0	0	-0.258969	Ptpn11	protein tyrosine phosphatase, non-receptor type 11 [Source:MGI Symbol;Acc:MGI:99511]
0	0	0	0	0	1	0	0	0	0	0	0	0	0	0	0	0	0	-0.257892	Me1	malic enzyme 1, NADP(+)-dependent, cytosolic [Source:MGI Symbol;Acc:MGI:97043]
0	0	0	0	0	0	0	0	0	0	0	0	0	0	0	0	0	1	-0.256784	Dhx30	DEAH (Asp-Glu-Ala-His) box polypeptide 30 [Source:MGI Symbol;Acc:MGI:1920081]
0	0	0	0	0	0	0	1	0	0	0	0	0	0	0	0	0	0	-0.249252	Prkaca	protein kinase, cAMP dependent, catalytic, alpha [Source:MGI Symbol;Acc:MGI:97592]
0	0	0	0	0	0	0	0	0	0	0	0	0	0	0	0	0	1	-0.248033	Nln	neurolysin (metallopeptidase M3 family) [Source:MGI Symbol;Acc:MGI:1923055]
0	0	0	0	0	1	0	0	0	0	0	0	0	0	0	0	0	0	-0.246491	Gls	glutaminase [Source:MGI Symbol;Acc:MGI:95752]
0	0	0	0	1	0	0	0	0	0	0	0	0	0	0	0	0	0	-0.24209	Uaca	uveal autoantigen with coiled-coil domains and ankyrin repeats [Source:MGI Symbol;Acc:MGI:1919815]
0	0	0	0	0	0	0	0	0	0	0	0	0	0	0	0	0	1	-0.240566	Gnl3l	guanine nucleotide binding protein-like 3 (nucleolar)-like [Source:MGI Symbol;Acc:MGI:2448557]
0	0	0	1	0	1	0	0	0	0	0	0	0	0	0	0	0	0	-0.237751	Acly	ATP citrate lyase [Source:MGI Symbol;Acc:MGI:103251]
0	0	0	0	0	0	0	0	0	0	0	0	0	0	0	0	0	1	-0.234667	Cyb5r3	cytochrome b5 reductase 3 [Source:MGI Symbol;Acc:MGI:94893]
0	0	1	0	0	0	0	0	0	0	0	0	0	0	0	0	0	0	-0.232908	Lrpprc	leucine-rich PPR-motif containing [Source:MGI Symbol;Acc:MGI:1919666]
0	0	0	1	0	0	0	0	0	0	0	0	0	0	0	0	0	0	-0.232357	Fasn	fatty acid synthase [Source:MGI Symbol;Acc:MGI:95485]
0	0	1	0	0	0	0	0	0	0	0	0	0	0	0	0	0	0	-0.229723	Ddx6	DEAD (Asp-Glu-Ala-Asp) box polypeptide 6 [Source:MGI Symbol;Acc:MGI:104976]
0	0	0	0	0	0	0	0	0	0	0	0	0	0	0	0	1	0	-0.223558	Idh2	isocitrate dehydrogenase 2 (NADP+), mitochondrial [Source:MGI Symbol;Acc:MGI:96414]
0	0	0	0	0	0	0	0	0	0	0	0	0	0	0	0	1	0	-0.216309	Gbf1	golgi-specific brefeldin A-resistance factor 1 [Source:MGI Symbol;Acc:MGI:1861607]
0	0	0	1	0	0	0	0	1	0	0	0	0	0	0	0	1	0	-0.205614	Hsd17b4	hydroxysteroid (17-beta) dehydrogenase 4 [Source:MGI Symbol;Acc:MGI:105089]
0	0	0	1	0	0	1	0	1	0	0	0	0	0	0	0	0	0	-0.187578	Acaa2	acetyl-Coenzyme A acyltransferase 2 (mitochondrial 3-oxoacyl-Coenzyme A thiolase) [Source:MGI Symbol;Acc:MGI:1098623]
1	0	0	0	0	0	0	0	0	0	0	0	1	0	0	1	0	0	-0.175314	Pmpcb	peptidase (mitochondrial processing) beta [Source:MGI Symbol;Acc:MGI:1920328]
0	0	0	0	0	0	0	0	0	0	0	0	0	0	0	0	1	0	-0.17356	Hspd1	heat shock protein 1 (chaperonin) [Source:MGI Symbol;Acc:MGI:96242]
0	0	0	0	0	0	0	0	0	0	0	0	0	0	0	0	0	1	-0.171509	Acat1	acetyl-Coenzyme A acetyltransferase 1 [Source:MGI Symbol;Acc:MGI:87870]
1	0	0	0	0	0	0	0	0	0	0	0	0	1	0	1	0	0	0.160297	Cox4i1	cytochrome c oxidase subunit IV isoform 1 [Source:MGI Symbol;Acc:MGI:88473]
0	0	1	0	0	0	0	0	0	0	0	0	0	0	0	0	0	0	0.160774	Slc25a4	solute carrier family 25 (mitochondrial carrier, adenine nucleotide translocator), member 4 [Source:MGI Symbol;Acc:MGI:1353495]
0	0	0	0	0	0	1	0	0	0	0	0	0	0	0	0	0	0	0.167333	Sdhd	succinate dehydrogenase complex, subunit D, integral membrane protein [Source:MGI Symbol;Acc:MGI:1914175]
1	0	0	0	0	0	0	0	0	0	1	0	0	0	0	0	0	0	0.183411	Ndufc2	NADH dehydrogenase (ubiquinone) 1, subcomplex unknown, 2 [Source:MGI Symbol;Acc:MGI:1344370]
0	0	0	0	0	0	0	0	0	0	0	0	0	0	0	0	0	1	0.188214	Cdk1	cyclin-dependent kinase 1 [Source:MGI Symbol;Acc:MGI:88351]
1	0	0	0	0	0	0	0	0	0	0	0	1	0	0	1	0	0	0.188898	Uqcrh	ubiquinol-cytochrome c reductase hinge protein [Source:MGI Symbol;Acc:MGI:1913826]
1	0	0	0	0	0	0	0	0	0	0	0	1	0	0	1	0	0	0.190253	Uqcrb	ubiquinol-cytochrome c reductase binding protein [Source:MGI Symbol;Acc:MGI:1914780]
0	0	1	0	0	0	0	0	0	0	0	0	0	0	0	0	0	0	0.192242	Mcart1	mitochondrial carrier triple repeat 1 [Source:MGI Symbol;Acc:MGI:2684984]
1	0	0	0	0	0	0	0	0	0	0	0	0	0	1	0	0	0	0.193753	Atp5g3	ATP synthase, H+ transporting, mitochondrial F0 complex, subunit C3 (subunit 9) [Source:MGI Symbol;Acc:MGI:2442035]
0	0	0	0	1	0	0	0	0	0	0	0	0	0	0	0	1	0	0.194135	Prdx1	peroxiredoxin 1 [Source:MGI Symbol;Acc:MGI:99523]
0	0	0	0	1	0	1	0	0	1	0	0	0	0	0	0	1	0	0.194466	Cat	catalase [Source:MGI Symbol;Acc:MGI:88271]
0	0	0	0	0	0	0	0	0	0	1	0	0	0	0	0	0	0	0.196761	Ndufa8	NADH dehydrogenase (ubiquinone) 1 alpha subcomplex, 8 [Source:MGI Symbol;Acc:MGI:1915625]
0	0	0	0	0	0	0	0	0	0	0	0	0	0	0	0	0	1	0.201633	Pin1	protein (peptidyl-prolyl cis/trans isomerase) NIMA-interacting 1 [Source:MGI Symbol;Acc:MGI:1346036]
0	0	0	0	0	0	0	0	0	0	0	0	0	0	0	1	0	0	0.210274	mt-Co3	mitochondrially encoded cytochrome c oxidase III [Source:MGI Symbol;Acc:MGI:102502]
0	0	0	0	0	0	0	0	0	0	0	0	0	0	0	0	0	1	0.21214	Tyms	thymidylate synthase [Source:MGI Symbol;Acc:MGI:98878]
0	0	0	0	0	1	0	0	0	0	0	0	0	0	0	0	0	0	0.217174	Mdh1	malate dehydrogenase 1, NAD (soluble) [Source:MGI Symbol;Acc:MGI:97051]
0	0	0	0	0	1	0	0	0	0	0	0	0	0	0	0	0	0	0.217328	Oat	ornithine aminotransferase [Source:MGI Symbol;Acc:MGI:97394]
1	0	0	0	1	0	0	0	0	0	1	0	0	0	0	0	0	0	0.217451	Park7	Parkinson disease (autosomal recessive, early onset) 7 [Source:MGI Symbol;Acc:MGI:2135637]
0	0	0	0	0	0	0	0	0	0	0	0	0	0	0	0	1	0	0.217656	Mff	mitochondrial fission factor [Source:MGI Symbol;Acc:MGI:1922984]
0	0	0	0	0	0	0	0	0	0	0	0	0	0	0	0	0	1	0.229386	Mtx2	metaxin 2 [Source:MGI Symbol;Acc:MGI:1859652]
0	0	0	0	0	0	0	0	0	0	0	0	0	0	0	0	0	1	0.229629	Mrpl18	mitochondrial ribosomal protein L18 [Source:MGI Symbol;Acc:MGI:1914931]
0	0	0	1	0	0	0	0	0	0	1	0	0	0	0	0	0	0	0.23068	Ndufs6	NADH dehydrogenase (ubiquinone) Fe-S protein 6 [Source:MGI Symbol;Acc:MGI:107932]
0	0	0	0	0	0	0	0	0	0	0	0	0	0	0	0	0	1	0.230823	Grpel1	GrpE-like 1, mitochondrial [Source:MGI Symbol;Acc:MGI:1334417]
1	0	0	0	0	0	0	0	0	0	0	0	1	1	0	1	0	0	0.232345	Cycs	cytochrome c, somatic [Source:MGI Symbol;Acc:MGI:88578]
0	0	0	0	0	0	0	0	0	0	0	0	0	0	0	0	0	1	0.234276	Ccdc58	coiled-coil domain containing 58 [Source:MGI Symbol;Acc:MGI:2146423]
1	0	0	0	0	0	0	0	0	0	0	0	0	0	1	0	0	0	0.236586	Atp5h	ATP synthase, H+ transporting, mitochondrial F0 complex, subunit d [Source:MGI Symbol;Acc:MGI:1918929]
0	0	0	0	0	0	0	0	0	0	0	0	0	0	0	0	0	1	0.238473	Samm50	sorting and assembly machinery component 50 homolog (S. cerevisiae) [Source:MGI Symbol;Acc:MGI:1915903]
0	0	0	0	0	0	0	0	0	0	0	0	0	0	0	0	0	1	0.238976	Psmb3	proteasome (prosome, macropain) subunit, beta type 3 [Source:MGI Symbol;Acc:MGI:1347014]
0	0	0	0	0	0	0	0	0	0	0	0	0	0	0	0	0	1	0.239818	Timm17b	translocase of inner mitochondrial membrane 17b [Source:MGI Symbol;Acc:MGI:1343176]
0	0	1	0	0	0	0	0	0	0	0	0	0	0	0	0	0	0	0.240444	Mrpl36	mitochondrial ribosomal protein L36 [Source:MGI Symbol;Acc:MGI:2137228]
0	0	1	0	0	0	0	0	0	0	0	0	0	0	0	0	0	0	0.240525	Mrpl43	mitochondrial ribosomal protein L43 [Source:MGI Symbol;Acc:MGI:2137229]
0	0	0	0	0	0	0	0	0	0	0	0	0	0	0	0	0	1	0.2437	Hspe1	heat shock protein 1 (chaperonin 10) [Source:MGI Symbol;Acc:MGI:104680]
1	0	0	0	0	0	0	0	0	0	0	0	0	0	0	0	0	0	0.245044	Chchd10	coiled-coil-helix-coiled-coil-helix domain containing 10 [Source:MGI Symbol;Acc:MGI:2143558]
0	0	1	0	0	0	0	0	0	0	0	0	0	0	0	0	0	0	0.246173	Mrpl12	mitochondrial ribosomal protein L12 [Source:MGI Symbol;Acc:MGI:1926273]
1	0	0	0	0	0	0	0	0	0	0	0	0	0	1	0	0	0	0.246775	Atp5j	ATP synthase, H+ transporting, mitochondrial F0 complex, subunit F [Source:MGI Symbol;Acc:MGI:107777]
0	0	0	0	0	0	0	0	0	0	0	0	0	0	0	0	0	1	0.248069	Crls1	cardiolipin synthase 1 [Source:MGI Symbol;Acc:MGI:1913836]
0	0	0	0	0	0	0	0	0	0	0	0	0	0	0	0	0	1	0.249809	Kras	v-Ki-ras2 Kirsten rat sarcoma viral oncogene homolog [Source:MGI Symbol;Acc:MGI:96680]
0	0	0	0	0	0	0	0	0	0	0	0	0	0	0	0	1	0	0.250264	Map2k2	mitogen-activated protein kinase kinase 2 [Source:MGI Symbol;Acc:MGI:1346867]
0	0	1	0	0	0	0	0	0	0	0	0	0	0	0	0	0	0	0.250855	Vars	valyl-tRNA synthetase [Source:MGI Symbol;Acc:MGI:90675]
0	0	1	0	0	0	0	0	0	0	0	0	0	0	0	0	0	0	0.250858	Rpl34	ribosomal protein L34 [Source:MGI Symbol;Acc:MGI:1915686]
1	0	0	0	0	0	0	0	0	0	0	0	1	0	0	1	0	0	0.25125	Uqcr10	ubiquinol-cytochrome c reductase, complex III subunit X [Source:MGI Symbol;Acc:MGI:1913402]
0	0	1	0	0	0	0	0	0	0	0	0	0	0	0	0	0	0	0.252267	Mrpl24	mitochondrial ribosomal protein L24 [Source:MGI Symbol;Acc:MGI:1914957]
1	0	0	0	0	0	0	0	0	0	0	0	0	0	0	1	0	0	0.252291	Cox7a2l	cytochrome c oxidase subunit VIIa polypeptide 2-like [Source:MGI Symbol;Acc:MGI:106015]
1	0	0	0	0	0	0	0	0	0	0	0	0	0	0	0	0	0	0.25284	Nme1	non-metastatic cells 1, protein (NM23A) expressed in [Source:MGI Symbol;Acc:MGI:97355]
0	0	0	0	0	0	0	0	0	0	0	0	0	0	0	0	0	1	0.255795	1700123O20Rik	RIKEN cDNA 1700123O20 gene [Source:MGI Symbol;Acc:MGI:1920893]
0	0	0	0	0	0	0	0	0	0	0	0	0	0	0	0	0	1	0.256543	Fen1	flap structure specific endonuclease 1 [Source:MGI Symbol;Acc:MGI:102779]
0	0	0	1	0	0	0	0	0	0	0	0	0	0	0	0	0	0	0.257417	Cyb5	cytochrome b-5 [Source:MGI Symbol;Acc:MGI:1926952]
0	0	0	0	0	0	0	0	0	0	0	0	0	0	0	0	0	1	0.258888	Clpb	ClpB caseinolytic peptidase B homolog (E. coli) [Source:MGI Symbol;Acc:MGI:1100517]
0	0	0	0	0	0	0	0	0	0	0	0	0	0	0	0	0	1	0.259947	Higd2a	HIG1 domain family, member 2A [Source:MGI Symbol;Acc:MGI:1914294]
0	0	0	0	0	0	0	0	0	0	0	0	0	0	0	0	1	0	0.263759	Fis1	fission 1 (mitochondrial outer membrane) homolog (yeast) [Source:MGI Symbol;Acc:MGI:1913687]
0	0	0	0	0	0	0	0	0	0	0	0	0	0	0	0	0	1	0.268036	Nol7	nucleolar protein 7 [Source:MGI Symbol;Acc:MGI:1917328]
0	0	0	0	0	0	0	0	0	0	0	0	0	1	0	1	0	0	0.270684	Ndufa4	NADH dehydrogenase (ubiquinone) 1 alpha subcomplex, 4 [Source:MGI Symbol;Acc:MGI:107686]
0	0	0	0	0	0	0	0	0	0	0	0	0	0	0	0	0	1	0.271427	Chchd7	coiled-coil-helix-coiled-coil-helix domain containing 7 [Source:MGI Symbol;Acc:MGI:1913683]
0	0	1	0	1	0	0	0	0	0	0	0	0	0	0	0	0	0	0.271521	Rps3	ribosomal protein S3 [Source:MGI Symbol;Acc:MGI:1350917]
0	0	0	0	0	0	0	0	0	0	0	0	0	0	0	0	0	1	0.272697	Mrpl30	mitochondrial ribosomal protein L30 [Source:MGI Symbol;Acc:MGI:1333820]
0	0	1	0	1	0	0	1	0	0	0	0	0	0	0	0	0	0	0.273746	Gnb2l1	guanine nucleotide binding protein (G protein), beta polypeptide 2 like 1 [Source:MGI Symbol;Acc:MGI:101849]
0	0	0	0	0	0	0	0	0	0	0	0	0	0	0	1	0	0	0.275176	Uqcr11	ubiquinol-cytochrome c reductase, complex III subunit XI [Source:MGI Symbol;Acc:MGI:1913844]
0	0	0	0	0	0	0	0	0	0	0	0	0	0	0	0	0	1	0.276204	Ykt6	YKT6 homolog (S. Cerevisiae) [Source:MGI Symbol;Acc:MGI:1927550]
0	0	0	0	0	0	0	0	0	0	0	0	0	0	0	0	0	1	0.278865	Ndfip2	Nedd4 family interacting protein 2 [Source:MGI Symbol;Acc:MGI:1923523]
0	0	0	1	0	0	0	0	1	1	0	0	0	0	0	0	0	0	0.280259	Dbi	diazepam binding inhibitor [Source:MGI Symbol;Acc:MGI:94865]
1	0	0	0	0	0	0	0	0	0	0	0	0	0	1	0	0	0	0.280273	mt-Atp6	mitochondrially encoded ATP synthase 6 [Source:MGI Symbol;Acc:MGI:99927]
0	0	0	0	0	0	0	0	0	0	1	0	0	0	0	0	0	0	0.280512	Ndufb5	NADH dehydrogenase (ubiquinone) 1 beta subcomplex, 5 [Source:MGI Symbol;Acc:MGI:1913296]
1	0	0	0	0	0	0	0	0	0	0	0	0	0	1	0	0	0	0.281693	Atp5l	ATP synthase, H+ transporting, mitochondrial F0 complex, subunit g [Source:MGI Symbol;Acc:MGI:1351597]
0	0	0	0	0	0	0	0	0	0	0	0	0	0	0	0	0	1	0.282293	Hax1	HCLS1 associated X-1 [Source:MGI Symbol;Acc:MGI:1346319]
0	0	0	0	0	0	0	0	0	0	0	0	0	0	0	0	0	1	0.282483	Mrpl53	mitochondrial ribosomal protein L53 [Source:MGI Symbol;Acc:MGI:1915749]
0	0	1	0	0	0	0	0	0	0	0	0	0	0	0	0	0	0	0.286107	Mrpl14	mitochondrial ribosomal protein L14 [Source:MGI Symbol;Acc:MGI:1333864]
0	0	0	0	0	0	0	0	0	0	0	0	0	0	0	0	0	1	0.28645	Tomm5	translocase of outer mitochondrial membrane 5 homolog (yeast) [Source:MGI Symbol;Acc:MGI:1915762]
0	0	1	0	0	0	0	0	0	0	0	0	0	0	0	0	0	0	0.287015	Mrps10	mitochondrial ribosomal protein S10 [Source:MGI Symbol;Acc:MGI:1928139]
0	0	0	0	0	0	0	0	0	0	0	0	0	0	0	1	0	0	0.293609	Cox7a2	cytochrome c oxidase, subunit VIIa 2 [Source:MGI Symbol;Acc:MGI:1316715]
0	0	0	0	0	0	0	0	0	0	0	0	0	0	0	0	0	1	0.294723	Chchd3	coiled-coil-helix-coiled-coil-helix domain containing 3 [Source:MGI Symbol;Acc:MGI:1913325]
0	0	0	0	0	0	0	0	0	0	0	0	0	0	0	0	0	1	0.297243	Rps15a	ribosomal protein S15A [Source:MGI Symbol;Acc:MGI:2389091]
0	0	1	0	0	0	0	0	0	0	0	0	0	0	0	0	0	0	0.297366	Mrp63	mitochondrial ribosomal protein 63 [Source:MGI Symbol;Acc:MGI:1915090]
0	0	0	1	0	0	0	0	0	0	0	0	0	0	0	0	1	0	0.297688	Crat	carnitine acetyltransferase [Source:MGI Symbol;Acc:MGI:109501]
0	0	0	0	0	0	0	0	0	0	0	0	0	0	0	0	0	1	0.298575	Ncoa4	nuclear receptor coactivator 4 [Source:MGI Symbol;Acc:MGI:1350932]
0	0	0	0	0	0	0	0	0	0	1	0	0	0	0	0	0	0	0.299621	Ndufa11	NADH dehydrogenase (ubiquinone) 1 alpha subcomplex 11 [Source:MGI Symbol;Acc:MGI:1917125]
0	0	0	0	0	0	0	0	0	0	0	0	0	0	0	0	0	1	0.299807	Mrps28	mitochondrial ribosomal protein S28 [Source:MGI Symbol;Acc:MGI:1913480]
0	0	0	0	0	0	0	0	0	0	0	0	0	0	0	0	0	1	0.300226	Map1lc3b	microtubule-associated protein 1 light chain 3 beta [Source:MGI Symbol;Acc:MGI:1914693]
0	0	1	0	0	0	0	0	0	0	0	0	0	0	0	0	0	0	0.301372	Mrpl20	mitochondrial ribosomal protein L20 [Source:MGI Symbol;Acc:MGI:2137221]
0	0	0	0	1	0	1	0	0	0	0	0	0	0	0	0	0	0	0.302543	Cryab	crystallin, alpha B [Source:MGI Symbol;Acc:MGI:88516]
0	0	0	0	0	0	0	0	0	0	0	0	0	0	0	0	0	1	0.309055	Mtch2	mitochondrial carrier homolog 2 (C. elegans) [Source:MGI Symbol;Acc:MGI:1929260]
0	0	0	0	0	0	0	0	0	0	0	0	0	0	0	0	0	1	0.311626	Ddah1	dimethylarginine dimethylaminohydrolase 1 [Source:MGI Symbol;Acc:MGI:1916469]
0	0	1	0	0	0	0	0	0	0	0	0	0	0	0	0	0	0	0.31219	Rps14	ribosomal protein S14 [Source:MGI Symbol;Acc:MGI:98107]
1	0	0	0	0	0	0	0	0	0	1	0	0	0	0	0	0	0	0.313017	Ndufv2	NADH dehydrogenase (ubiquinone) flavoprotein 2 [Source:MGI Symbol;Acc:MGI:1920150]
0	0	0	0	0	0	0	0	0	0	0	0	0	0	0	0	0	1	0.31799	Capn1	calpain 1 [Source:MGI Symbol;Acc:MGI:88263]
0	0	1	0	0	0	0	0	0	0	0	0	0	0	0	0	0	0	0.318691	Mrpl41	mitochondrial ribosomal protein L41 [Source:MGI Symbol;Acc:MGI:1333816]
0	0	0	0	0	0	0	0	0	0	1	0	0	0	0	0	0	0	0.318857	Ndufs4	NADH dehydrogenase (ubiquinone) Fe-S protein 4 [Source:MGI Symbol;Acc:MGI:1343135]
0	0	0	0	0	0	0	0	0	0	0	0	0	0	0	0	0	1	0.319142	Ripk1	receptor (TNFRSF)-interacting serine-threonine kinase 1 [Source:MGI Symbol;Acc:MGI:108212]
0	0	0	0	0	0	0	0	0	0	0	0	0	0	0	0	0	1	0.321166	Jtb	jumping translocation breakpoint [Source:MGI Symbol;Acc:MGI:1346082]
0	0	1	0	0	0	0	0	0	0	0	0	0	0	0	0	0	0	0.323455	Nars	asparaginyl-tRNA synthetase [Source:MGI Symbol;Acc:MGI:1917473]
0	0	0	0	0	0	0	0	0	0	1	0	0	0	0	0	0	0	0.323745	Ndufa5	NADH dehydrogenase (ubiquinone) 1 alpha subcomplex, 5 [Source:MGI Symbol;Acc:MGI:1915452]
1	0	0	0	0	0	0	0	0	0	0	0	0	0	1	0	0	0	0.324368	Atp5g1	ATP synthase, H+ transporting, mitochondrial F0 complex, subunit c1 (subunit 9) [Source:MGI Symbol;Acc:MGI:107653]
0	0	0	0	0	0	0	0	0	0	0	0	0	0	0	0	0	1	0.326553	Mrpl54	mitochondrial ribosomal protein L54 [Source:MGI Symbol;Acc:MGI:1913297]
0	0	0	0	1	0	0	0	0	0	0	0	0	0	0	0	0	0	0.327492	Txn2	thioredoxin 2 [Source:MGI Symbol;Acc:MGI:1929468]
1	0	0	0	0	0	0	0	0	0	0	0	0	0	0	0	0	0	0.327943	Nme2	non-metastatic cells 2, protein (NM23B) expressed in [Source:MGI Symbol;Acc:MGI:97356]
0	0	0	0	0	0	0	0	0	0	0	0	0	0	0	0	0	1	0.328378	Grpel2	GrpE-like 2, mitochondrial [Source:MGI Symbol;Acc:MGI:1334416]
0	0	0	0	0	0	0	0	0	0	0	0	0	0	0	0	0	1	0.328508	1500032L24Rik	RIKEN cDNA 1500032L24 gene [Source:MGI Symbol;Acc:MGI:1916279]
0	0	0	0	0	0	0	0	0	0	0	0	0	0	0	0	0	1	0.328662	Timm23	translocase of inner mitochondrial membrane 23 homolog (yeast) [Source:MGI Symbol;Acc:MGI:1858317]
0	0	0	0	1	0	0	0	0	0	0	0	0	0	0	0	0	0	0.329485	Prdx6	peroxiredoxin 6 [Source:MGI Symbol;Acc:MGI:894320]
1	0	0	0	0	0	0	0	0	0	0	0	0	0	1	0	0	0	0.334941	Atp5j2	ATP synthase, H+ transporting, mitochondrial F0 complex, subunit F2 [Source:MGI Symbol;Acc:MGI:1927558]
0	0	0	0	0	0	0	0	0	0	0	0	0	0	0	0	0	1	0.336256	Apex2	apurinic/apyrimidinic endonuclease 2 [Source:MGI Symbol;Acc:MGI:1924872]
0	0	0	0	0	0	0	0	0	0	0	0	0	1	0	1	0	0	0.336341	Cox7b	cytochrome c oxidase subunit VIIb [Source:MGI Symbol;Acc:MGI:1913392]
0	0	0	0	0	0	0	0	0	0	0	0	0	0	0	1	0	0	0.336428	Cox6b1	cytochrome c oxidase, subunit VIb polypeptide 1 [Source:MGI Symbol;Acc:MGI:107460]
0	0	0	0	0	0	1	0	0	0	0	0	0	0	0	0	0	0	0.338044	Chchd2	coiled-coil-helix-coiled-coil-helix domain containing 2 [Source:MGI Symbol;Acc:MGI:1261428]
0	0	1	0	0	0	0	0	0	0	0	0	0	0	0	0	0	0	0.339056	Mrrf	mitochondrial ribosome recycling factor [Source:MGI Symbol;Acc:MGI:1915121]
0	0	1	0	0	0	0	0	0	0	0	0	0	0	0	0	0	0	0.340432	Mrps18b	mitochondrial ribosomal protein S18B [Source:MGI Symbol;Acc:MGI:1914223]
0	0	0	0	0	0	0	0	0	0	0	0	0	0	0	0	0	1	0.341925	Aurkaip1	aurora kinase A interacting protein 1 [Source:MGI Symbol;Acc:MGI:1913327]
0	0	0	0	0	0	0	0	0	0	0	0	0	0	0	0	0	1	0.342131	Nt5c3	5'-nucleotidase, cytosolic III [Source:MGI Symbol;Acc:MGI:1927186]
1	1	0	0	0	0	0	0	0	0	0	0	0	0	1	0	0	0	0.345402	Atpif1	ATPase inhibitory factor 1 [Source:MGI Symbol;Acc:MGI:1196457]
0	0	1	0	0	0	0	0	0	0	0	0	0	0	0	0	0	0	0.346746	Mrps21	mitochondrial ribosomal protein S21 [Source:MGI Symbol;Acc:MGI:1913542]
0	0	0	0	0	0	0	0	0	0	0	0	0	0	1	0	0	0	0.347911	Usmg5	upregulated during skeletal muscle growth 5 [Source:MGI Symbol;Acc:MGI:1891435]
0	0	0	0	0	0	0	0	0	0	0	0	0	0	0	0	0	1	0.348943	Chchd1	coiled-coil-helix-coiled-coil-helix domain containing 1 [Source:MGI Symbol;Acc:MGI:1913371]
1	0	0	0	0	0	0	0	0	0	0	0	0	0	1	0	0	0	0.350108	Atp5o	ATP synthase, H+ transporting, mitochondrial F1 complex, O subunit [Source:MGI Symbol;Acc:MGI:106341]
1	0	1	0	0	0	0	0	0	0	1	0	0	0	0	0	0	0	0.353344	Ndufa7	NADH dehydrogenase (ubiquinone) 1 alpha subcomplex, 7 (B14.5a) [Source:MGI Symbol;Acc:MGI:1913666]
0	0	0	0	0	0	0	0	0	0	0	0	0	0	0	0	0	1	0.357376	Stom	stomatin [Source:MGI Symbol;Acc:MGI:95403]
0	0	1	0	0	0	0	0	0	0	0	0	0	0	0	0	0	0	0.358115	Mrps18c	mitochondrial ribosomal protein S18C [Source:MGI Symbol;Acc:MGI:1915985]
0	0	0	0	0	0	0	0	0	0	1	0	0	0	0	0	0	0	0.359588	Ndufs7	NADH dehydrogenase (ubiquinone) Fe-S protein 7 [Source:MGI Symbol;Acc:MGI:1922656]
0	0	1	0	0	0	0	0	0	0	0	0	0	0	0	0	0	0	0.36052	Mrpl32	mitochondrial ribosomal protein L32 [Source:MGI Symbol;Acc:MGI:2137226]
1	0	0	0	0	0	0	0	0	0	1	0	0	0	0	0	0	0	0.364937	Ndufb9	NADH dehydrogenase (ubiquinone) 1 beta subcomplex, 9 [Source:MGI Symbol;Acc:MGI:1913468]
0	1	1	0	0	0	0	0	0	0	0	0	0	0	0	0	0	0	0.367784	Slc25a38	solute carrier family 25, member 38 [Source:MGI Symbol;Acc:MGI:2384782]
0	0	0	0	1	0	0	0	0	0	1	0	0	0	0	0	0	0	0.368348	Ndufs8	NADH dehydrogenase (ubiquinone) Fe-S protein 8 [Source:MGI Symbol;Acc:MGI:2385079]
0	0	0	0	0	0	0	0	0	0	0	0	0	0	0	0	0	1	0.368386	Cox17	cytochrome c oxidase, subunit XVII assembly protein homolog (yeast) [Source:MGI Symbol;Acc:MGI:1333806]
0	0	0	0	0	0	0	0	0	0	0	0	0	0	0	0	0	1	0.36885	Mtpap	mitochondrial poly(A) polymerase [Source:MGI Symbol;Acc:MGI:1914690]
0	0	0	0	0	0	0	0	0	0	0	0	0	0	0	1	0	0	0.369239	Cox7c	cytochrome c oxidase, subunit VIIc [Source:MGI Symbol;Acc:MGI:103226]
0	0	1	0	0	0	0	0	0	0	0	0	0	0	0	0	0	0	0.370351	Rpl35a	ribosomal protein L35A [Source:MGI Symbol;Acc:MGI:1928894]
0	1	1	0	0	0	0	0	0	0	0	0	0	0	0	0	0	0	0.37563	Slc25a39	solute carrier family 25, member 39 [Source:MGI Symbol;Acc:MGI:1196386]
0	0	0	0	1	0	0	0	0	0	0	0	0	0	0	0	0	0	0.376713	Gpx4	glutathione peroxidase 4 [Source:MGI Symbol;Acc:MGI:104767]
0	0	0	0	0	0	0	0	0	0	1	0	0	0	0	0	0	0	0.380749	Ndufv3	NADH dehydrogenase (ubiquinone) flavoprotein 3 [Source:MGI Symbol;Acc:MGI:1890894]
0	0	0	0	0	0	0	0	0	0	0	0	0	0	0	0	0	1	0.382792	Gm2a	GM2 ganglioside activator protein [Source:MGI Symbol;Acc:MGI:95762]
1	0	0	0	0	0	0	0	0	0	0	0	0	0	0	0	0	0	0.383687	Myc	myelocytomatosis oncogene [Source:MGI Symbol;Acc:MGI:97250]
0	0	0	0	1	0	0	0	0	0	0	0	0	0	0	0	0	0	0.383786	Pycr2	pyrroline-5-carboxylate reductase family, member 2 [Source:MGI Symbol;Acc:MGI:1277956]
0	0	0	0	0	0	0	0	0	0	0	0	0	0	0	0	0	1	0.387191	Fbxo7	F-box protein 7 [Source:MGI Symbol;Acc:MGI:1917004]
0	0	0	0	0	0	0	0	0	0	0	0	0	0	0	0	0	1	0.390636	Fam54a	family with sequence similarity 54, member A [Source:MGI Symbol;Acc:MGI:1919054]
0	0	0	0	1	0	0	0	0	0	0	0	0	0	0	0	0	0	0.391501	Romo1	reactive oxygen species modulator 1 [Source:MGI Symbol;Acc:MGI:1914317]
0	0	0	0	0	0	0	0	0	0	0	0	0	0	0	0	0	1	0.397089	Dctn6	dynactin 6 [Source:MGI Symbol;Acc:MGI:1343154]
0	0	0	0	0	0	0	0	0	0	0	0	0	0	0	0	0	1	0.397681	Ctsb	cathepsin B [Source:MGI Symbol;Acc:MGI:88561]
0	0	0	0	0	0	0	0	0	0	0	0	0	0	0	0	0	1	0.399408	Bag1	BCL2-associated athanogene 1 [Source:MGI Symbol;Acc:MGI:108047]
0	0	0	0	1	0	0	0	0	0	0	0	0	0	0	0	1	0	0.404351	Sod1	superoxide dismutase 1, soluble [Source:MGI Symbol;Acc:MGI:98351]
0	0	0	0	0	0	0	0	0	0	0	0	0	0	0	0	0	1	0.407622	Sgk1	serum/glucocorticoid regulated kinase 1 [Source:MGI Symbol;Acc:MGI:1340062]
0	0	0	0	0	0	0	0	0	0	0	0	0	0	0	1	0	0	0.407626	Uqcrq	ubiquinol-cytochrome c reductase, complex III subunit VII [Source:MGI Symbol;Acc:MGI:107807]
0	0	0	0	0	0	0	0	0	0	0	0	0	0	0	0	0	1	0.408416	Gng5	guanine nucleotide binding protein (G protein), gamma 5 [Source:MGI Symbol;Acc:MGI:109164]
0	0	0	0	1	0	0	0	0	0	0	0	0	0	0	0	0	0	0.410898	mt-Nd1	mitochondrially encoded NADH dehydrogenase 1 [Source:MGI Symbol;Acc:MGI:101787]
0	0	0	0	0	0	0	0	0	0	0	0	0	0	0	0	0	1	0.411995	Mthfd2	methylenetetrahydrofolate dehydrogenase (NAD+ dependent), methenyltetrahydrofolate cyclohydrolase [Source:MGI Symbol;Acc:MGI:1338850]
0	0	0	0	0	0	0	0	0	0	0	0	0	0	0	0	0	1	0.416368	Grsf1	G-rich RNA sequence binding factor 1 [Source:MGI Symbol;Acc:MGI:106479]
0	0	0	0	0	0	0	0	0	0	1	0	0	0	0	0	0	0	0.417956	Ndufa1	NADH dehydrogenase (ubiquinone) 1 alpha subcomplex, 1 [Source:MGI Symbol;Acc:MGI:1929511]
0	0	0	0	0	0	0	0	0	0	0	0	0	0	0	0	0	1	0.419876	Pts	6-pyruvoyl-tetrahydropterin synthase [Source:MGI Symbol;Acc:MGI:1338783]
0	0	0	0	0	0	0	0	0	0	0	0	0	0	0	0	0	1	0.421437	D16H22S680E	DNA segment, Chr 16, human D22S680E, expressed [Source:MGI Symbol;Acc:MGI:101825]
0	0	0	0	0	0	0	0	0	0	0	0	0	0	0	0	0	1	0.427978	Rexo2	REX2, RNA exonuclease 2 homolog (S. cerevisiae) [Source:MGI Symbol;Acc:MGI:1888981]
0	0	0	0	0	0	0	0	0	0	0	0	0	0	0	0	0	1	0.432098	Iscu	IscU iron-sulfur cluster scaffold homolog (E. coli) [Source:MGI Symbol;Acc:MGI:1913633]
0	0	0	0	0	0	0	0	0	0	0	0	0	0	0	0	0	1	0.438386	Mpst	mercaptopyruvate sulfurtransferase [Source:MGI Symbol;Acc:MGI:2179733]
0	0	0	0	0	0	0	0	0	0	0	0	0	0	0	0	0	1	0.442708	Glrx5	glutaredoxin 5 homolog (S. cerevisiae) [Source:MGI Symbol;Acc:MGI:1920296]
0	0	0	0	1	0	0	0	0	0	0	0	0	0	0	0	0	0	0.443833	Prdx3	peroxiredoxin 3 [Source:MGI Symbol;Acc:MGI:88034]
0	0	0	0	0	0	0	0	0	0	0	0	0	0	0	0	0	1	0.447089	Timm10	translocase of inner mitochondrial membrane 10 homolog (yeast) [Source:MGI Symbol;Acc:MGI:1353429]
0	0	0	0	0	0	0	0	0	0	1	0	0	0	0	0	0	0	0.447328	Ndufa13	NADH dehydrogenase (ubiquinone) 1 alpha subcomplex, 13 [Source:MGI Symbol;Acc:MGI:1914434]
0	0	0	0	0	0	0	0	0	0	0	0	0	0	0	0	0	1	0.447615	Immp1l	IMP1 inner mitochondrial membrane peptidase-like (S. cerevisiae) [Source:MGI Symbol;Acc:MGI:1913791]
0	0	0	0	0	0	0	0	0	0	0	0	0	0	0	0	0	1	0.448104	Abcb10	ATP-binding cassette, sub-family B (MDR/TAP), member 10 [Source:MGI Symbol;Acc:MGI:1860508]
0	0	0	0	0	0	0	0	0	0	0	0	0	1	0	0	0	0	0.450136	Cox19	COX19 cytochrome c oxidase assembly homolog (S. cerevisiae) [Source:MGI Symbol;Acc:MGI:1915283]
0	0	0	0	0	0	0	0	0	0	1	0	0	0	0	0	0	0	0.452394	Ndufb11	NADH dehydrogenase (ubiquinone) 1 beta subcomplex, 11 [Source:MGI Symbol;Acc:MGI:1349919]
0	0	0	0	1	0	0	0	0	0	0	0	0	0	0	0	0	0	0.453796	Prdx2	peroxiredoxin 2 [Source:MGI Symbol;Acc:MGI:109486]
0	1	0	0	0	0	0	0	0	0	0	0	0	0	0	0	0	0	0.464207	Ppox	protoporphyrinogen oxidase [Source:MGI Symbol;Acc:MGI:104968]
0	0	0	0	0	0	0	0	0	0	0	0	0	0	0	1	0	0	0.466231	Cox7a1	cytochrome c oxidase, subunit VIIa 1 [Source:MGI Symbol;Acc:MGI:1316714]
0	0	0	1	0	0	0	0	0	0	0	0	0	0	0	0	0	0	0.466462	Alkbh7	alkB, alkylation repair homolog 7 (E. coli) [Source:MGI Symbol;Acc:MGI:1913650]
0	1	0	0	0	0	0	0	0	0	0	0	0	0	0	0	0	0	0.469244	Abcb6	ATP-binding cassette, sub-family B (MDR/TAP), member 6 [Source:MGI Symbol;Acc:MGI:1921354]
0	0	0	0	0	0	0	0	0	0	0	0	0	0	0	0	0	1	0.485177	Rab3d	RAB3D, member RAS oncogene family [Source:MGI Symbol;Acc:MGI:97844]
0	0	1	0	0	0	0	0	0	0	0	0	0	0	0	0	0	0	0.485397	Mrps6	mitochondrial ribosomal protein S6 [Source:MGI Symbol;Acc:MGI:2153111]
0	0	0	0	0	0	0	0	0	0	0	0	0	0	0	0	0	1	0.485656	Lyrm4	LYR motif containing 4 [Source:MGI Symbol;Acc:MGI:2683538]
0	1	0	0	0	0	0	0	0	0	0	0	0	0	0	0	0	0	0.494977	Tmem14c	transmembrane protein 14C [Source:MGI Symbol;Acc:MGI:1913404]
0	0	0	0	0	0	0	0	0	0	0	0	0	0	0	0	0	1	0.4983	Abcg2	ATP-binding cassette, sub-family G (WHITE), member 2 [Source:MGI Symbol;Acc:MGI:1347061]
0	0	0	0	0	0	0	0	0	0	0	0	0	0	0	0	0	1	0.504398	Timm8b	translocase of inner mitochondrial membrane 8 homolog b (yeast) [Source:MGI Symbol;Acc:MGI:1353424]
1	0	0	0	0	0	0	0	0	0	0	0	0	0	0	0	0	0	0.504445	Dnajc15	DnaJ (Hsp40) homolog, subfamily C, member 15 [Source:MGI Symbol;Acc:MGI:1913398]
0	0	0	1	1	0	0	0	0	1	0	0	0	0	0	0	0	0	0.512494	Cd36	CD36 antigen [Source:MGI Symbol;Acc:MGI:107899]
0	0	0	0	0	0	0	0	0	0	0	0	0	0	0	0	0	1	0.515758	2410015M20Rik	RIKEN cDNA 2410015M20 gene [Source:MGI Symbol;Acc:MGI:2442174]
0	1	1	0	0	0	0	0	0	0	0	0	0	0	0	0	0	0	0.516124	Fech	ferrochelatase [Source:MGI Symbol;Acc:MGI:95513]
0	0	0	0	0	0	0	0	0	0	0	0	0	0	0	0	0	1	0.520359	Fth1	ferritin heavy chain 1 [Source:MGI Symbol;Acc:MGI:95588]
0	0	1	0	0	0	0	0	0	0	0	0	0	0	0	0	0	0	0.532199	Ppp1r15a	protein phosphatase 1, regulatory (inhibitor) subunit 15A [Source:MGI Symbol;Acc:MGI:1927072]
0	0	1	0	1	0	1	1	0	0	0	0	0	0	0	0	0	0	0.533224	Ucp2	uncoupling protein 2 (mitochondrial, proton carrier) [Source:MGI Symbol;Acc:MGI:109354]
0	0	1	0	0	0	0	0	0	0	0	0	0	0	0	0	0	0	0.535645	Mrps24	mitochondrial ribosomal protein S24 [Source:MGI Symbol;Acc:MGI:1928142]
0	0	0	0	0	0	0	0	0	0	0	0	0	0	0	0	0	1	0.539688	Hebp1	heme binding protein 1 [Source:MGI Symbol;Acc:MGI:1333880]
0	0	0	0	1	0	0	0	0	1	0	0	0	0	0	0	0	0	0.546809	Gpx1	glutathione peroxidase 1 [Source:MGI Symbol;Acc:MGI:104887]
0	0	0	0	0	0	0	0	0	0	0	0	0	0	0	0	0	1	0.550931	Mtfp1	mitochondrial fission process 1 [Source:MGI Symbol;Acc:MGI:1916686]
0	1	0	0	0	0	0	0	0	0	0	0	0	0	0	0	0	0	0.553235	Cpox	coproporphyrinogen oxidase [Source:MGI Symbol;Acc:MGI:104841]
0	0	0	0	1	0	0	0	0	0	0	0	0	0	0	0	0	0	0.560307	mt-Nd3	mitochondrially encoded NADH dehydrogenase 3 [Source:MGI Symbol;Acc:MGI:102499]
0	0	0	0	0	0	0	0	0	0	0	0	0	0	0	0	0	1	0.589049	Sord	sorbitol dehydrogenase [Source:MGI Symbol;Acc:MGI:98266]
0	0	0	0	0	0	0	0	0	0	0	0	0	0	0	0	0	1	0.612207	C330018D20Rik	RIKEN cDNA C330018D20 gene [Source:MGI Symbol;Acc:MGI:1924672]
0	1	0	0	0	0	1	0	0	0	0	0	0	0	0	0	0	0	0.612697	Alas2	aminolevulinic acid synthase 2, erythroid [Source:MGI Symbol;Acc:MGI:87990]
0	1	0	0	0	0	0	0	0	0	0	0	0	0	0	0	0	0	0.641887	Uros	uroporphyrinogen III synthase [Source:MGI Symbol;Acc:MGI:98917]
0	0	0	0	0	0	0	0	0	0	0	0	0	0	0	0	0	1	0.646349	Pnpla7	patatin-like phospholipase domain containing 7 [Source:MGI Symbol;Acc:MGI:2385325]
0	0	1	0	0	0	0	0	0	0	0	0	0	0	0	0	0	0	0.65952	Mrps16	mitochondrial ribosomal protein S16 [Source:MGI Symbol;Acc:MGI:1913492]
0	0	0	0	0	0	0	0	0	0	0	0	0	0	0	0	0	1	0.672176	Bdh1	3-hydroxybutyrate dehydrogenase, type 1 [Source:MGI Symbol;Acc:MGI:1919161]
0	0	0	0	0	1	0	0	0	0	0	0	0	0	0	0	0	0	0.737725	Ccbl2	cysteine conjugate-beta lyase 2 [Source:MGI Symbol;Acc:MGI:2677849]
0	0	0	0	0	0	0	0	0	0	0	0	0	0	0	0	0	1	0.749021	Pdp2	pyruvate dehyrogenase phosphatase catalytic subunit 2 [Source:MGI Symbol;Acc:MGI:1918878]
0	0	0	0	0	0	0	0	0	1	0	0	0	0	0	0	0	0	0.749349	Slc22a4	solute carrier family 22 (organic cation transporter), member 4 [Source:MGI Symbol;Acc:MGI:1353479]
0	0	0	0	0	0	0	0	0	0	0	0	0	0	0	0	0	1	0.770267	Hsd3b6	hydroxy-delta-5-steroid dehydrogenase, 3 beta- and steroid delta-isomerase 6 [Source:MGI Symbol;Acc:MGI:109598]
0	0	0	1	1	0	0	0	0	0	0	0	0	0	0	0	0	0	0.776908	Anxa1	annexin A1 [Source:MGI Symbol;Acc:MGI:96819]
0	0	0	0	0	0	0	0	0	0	0	0	0	0	0	0	0	1	0.788732	Hebp2	heme binding protein 2 [Source:MGI Symbol;Acc:MGI:1860084]
0	0	0	0	0	0	0	0	0	0	0	0	0	0	0	0	0	1	0.865638	Mmaa	methylmalonic aciduria (cobalamin deficiency) type A [Source:MGI Symbol;Acc:MGI:1923805]
0	0	0	0	0	0	0	0	0	0	0	0	0	0	0	0	0	1	0.92866	Ccdc136	coiled-coil domain containing 136 [Source:MGI Symbol;Acc:MGI:1918128]
0	0	0	0	0	0	0	0	0	0	0	0	0	0	0	0	0	1	0.952919	2010107H07Rik	RIKEN cDNA 2010107H07 gene [Source:MGI Symbol;Acc:MGI:1913737]
0	0	0	0	0	0	0	0	0	0	0	0	0	0	0	0	0	1	1.01638	Hddc2	HD domain containing 2 [Source:MGI Symbol;Acc:MGI:1916942]
0	0	0	0	0	0	0	0	0	0	0	0	0	0	0	0	0	1	1.24089	Ctsd	cathepsin D [Source:MGI Symbol;Acc:MGI:88562]
0	0	0	0	0	0	0	0	0	0	0	0	0	0	0	0	0	1	1.36402	Acp6	acid phosphatase 6, lysophosphatidic [Source:MGI Symbol;Acc:MGI:1931010]
0	0	0	0	0	0	0	0	0	0	0	0	0	0	0	0	0	1	1.55294	Sqrdl	sulfide quinone reductase-like (yeast) [Source:MGI Symbol;Acc:MGI:1929899]
0	0	0	0	0	0	0	0	0	0	0	0	0	0	0	0	0	1	1.89211	Pacrg	PARK2 co-regulated [Source:MGI Symbol;Acc:MGI:1916560]
0	0	0	0	0	0	0	0	0	0	0	0	0	0	0	0	0	1	3.93939	Akr1b7	aldo-keto reductase family 1, member B7 [Source:MGI Symbol;Acc:MGI:101918]

## Sheet:  translation (S4B Fig.)
cytosolic large ribosomal subunit	cytosolic small ribosomal subunit	mitochondrial small ribosomal subunit	mitochondrial large ribosomal subunit	RISC complex	spliceosomal complex	cytoplasmic mRNA processing body	translation initiation factor activity	eukaryotic translation initiation factor 3 complex	eukaryotic translation initiation factor 2 complex	eukaryotic translation initiation factor 4F complex	aminoacyl-tRNA ligase activity	translation elongation factor activity	Other	logFC	mgi_symbol	description
0	0	0	0	0	0	0	0	0	0	0	0	1	0	-1.25449	Eef1a2	eukaryotic translation elongation factor 1 alpha 2 [Source:MGI Symbol;Acc:MGI:1096317]
0	0	0	0	0	0	0	0	0	0	0	0	0	1	-1.07443	Ddx3y	DEAD (Asp-Glu-Ala-Asp) box polypeptide 3, Y-linked [Source:MGI Symbol;Acc:MGI:1349406]
0	0	0	0	0	0	0	0	0	0	0	1	0	0	-0.952367	Aars2	alanyl-tRNA synthetase 2, mitochondrial (putative) [Source:MGI Symbol;Acc:MGI:2681839]
0	0	0	0	0	0	0	0	0	0	0	0	0	1	-0.915966	Lrrk2	leucine-rich repeat kinase 2 [Source:MGI Symbol;Acc:MGI:1913975]
0	0	1	0	0	0	0	0	0	0	0	0	0	0	-0.676673	Mrps2	mitochondrial ribosomal protein S2 [Source:MGI Symbol;Acc:MGI:2153089]
0	0	0	0	0	0	0	0	0	0	0	0	0	1	-0.665586	Sox11	SRY-box containing gene 11 [Source:MGI Symbol;Acc:MGI:98359]
0	0	0	0	1	0	1	0	0	0	0	0	0	0	-0.661832	Eif2c2	eukaryotic translation initiation factor 2C, 2 [Source:MGI Symbol;Acc:MGI:2446632]
0	0	0	0	0	1	0	0	0	0	0	0	0	0	-0.654976	Akap17b	A kinase (PRKA) anchor protein 17B [Source:MGI Symbol;Acc:MGI:2443758]
0	0	0	0	1	0	0	0	0	0	0	0	0	0	-0.634004	Eif2c3	eukaryotic translation initiation factor 2C, 3 [Source:MGI Symbol;Acc:MGI:2446634]
0	0	0	0	0	0	0	0	0	0	0	0	0	1	-0.593849	Erbb2	v-erb-b2 erythroblastic leukemia viral oncogene homolog 2, neuro/glioblastoma derived oncogene homolog (avian) [Source:MGI Symbol;Acc:MGI:95410]
0	0	0	0	0	0	0	0	0	0	0	0	0	1	-0.55261	Tep1	telomerase associated protein 1 [Source:MGI Symbol;Acc:MGI:109573]
0	0	0	0	1	0	1	0	0	0	0	0	0	0	-0.543916	Eif2c1	eukaryotic translation initiation factor 2C, 1 [Source:MGI Symbol;Acc:MGI:2446630]
0	0	0	0	0	0	0	0	0	0	0	0	0	1	-0.493778	Samd4	sterile alpha motif domain containing 4 [Source:MGI Symbol;Acc:MGI:1921730]
0	0	0	0	0	0	0	0	0	0	0	0	1	0	-0.472511	Gfm1	G elongation factor, mitochondrial 1 [Source:MGI Symbol;Acc:MGI:107339]
0	0	0	0	0	0	1	0	0	0	0	0	0	0	-0.441831	Xrn1	5'-3' exoribonuclease 1 [Source:MGI Symbol;Acc:MGI:891964]
0	0	0	0	0	0	0	0	0	0	0	0	0	1	-0.398364	Tnrc6b	trinucleotide repeat containing 6b [Source:MGI Symbol;Acc:MGI:2443730]
0	0	0	0	0	0	0	0	0	0	0	0	0	1	-0.377342	Trove2	TROVE domain family, member 2 [Source:MGI Symbol;Acc:MGI:106652]
0	0	0	0	0	0	0	0	0	0	0	0	0	1	-0.370726	Thbs1	thrombospondin 1 [Source:MGI Symbol;Acc:MGI:98737]
0	0	0	0	0	0	0	0	0	0	0	0	0	1	-0.365347	Qk	quaking [Source:MGI Symbol;Acc:MGI:97837]
0	0	0	0	0	1	0	0	0	0	0	0	0	0	-0.361446	Ptbp2	polypyrimidine tract binding protein 2 [Source:MGI Symbol;Acc:MGI:1860489]
0	0	0	0	0	0	0	0	0	0	0	0	0	1	-0.359535	Igfbp5	insulin-like growth factor binding protein 5 [Source:MGI Symbol;Acc:MGI:96440]
0	0	0	0	0	0	0	0	0	0	0	0	0	1	-0.334652	Paip1	polyadenylate binding protein-interacting protein 1 [Source:MGI Symbol;Acc:MGI:2384993]
0	0	0	0	0	0	1	0	0	0	0	0	0	0	-0.308574	Cnot1	CCR4-NOT transcription complex, subunit 1 [Source:MGI Symbol;Acc:MGI:2442402]
0	0	0	0	0	0	0	0	0	0	0	0	0	1	-0.303318	Htt	huntingtin [Source:MGI Symbol;Acc:MGI:96067]
0	0	0	0	0	0	0	0	0	0	0	0	0	1	-0.302094	C1qbp	complement component 1, q subcomponent binding protein [Source:MGI Symbol;Acc:MGI:1194505]
0	0	0	0	0	0	0	0	0	0	0	0	0	1	-0.299426	Igf1	insulin-like growth factor 1 [Source:MGI Symbol;Acc:MGI:96432]
0	0	0	0	0	1	0	0	0	0	0	0	0	0	-0.291542	Srrm2	serine/arginine repetitive matrix 2 [Source:MGI Symbol;Acc:MGI:1923206]
0	0	0	0	0	0	0	0	0	0	0	0	0	1	-0.290764	Ep300	E1A binding protein p300 [Source:MGI Symbol;Acc:MGI:1276116]
0	0	0	0	1	0	1	0	0	0	0	0	0	0	-0.263625	Dcp2	DCP2 decapping enzyme homolog (S. cerevisiae) [Source:MGI Symbol;Acc:MGI:1917890]
0	0	0	0	0	0	0	0	0	0	0	0	0	1	-0.256784	Dhx30	DEAH (Asp-Glu-Ala-His) box polypeptide 30 [Source:MGI Symbol;Acc:MGI:1920081]
0	0	0	0	0	0	0	0	0	0	0	0	0	1	-0.253239	Atxn2	ataxin 2 [Source:MGI Symbol;Acc:MGI:1277223]
0	0	0	0	0	0	0	0	0	0	0	0	0	1	-0.250876	Rock2	Rho-associated coiled-coil containing protein kinase 2 [Source:MGI Symbol;Acc:MGI:107926]
0	0	0	0	0	0	0	0	0	0	0	0	0	1	-0.242837	Igf2bp1	insulin-like growth factor 2 mRNA binding protein 1 [Source:MGI Symbol;Acc:MGI:1890357]
0	0	0	0	0	0	0	0	0	0	0	0	0	1	-0.240566	Gnl3l	guanine nucleotide binding protein-like 3 (nucleolar)-like [Source:MGI Symbol;Acc:MGI:2448557]
0	0	0	0	0	0	0	0	0	0	0	0	0	1	-0.232908	Lrpprc	leucine-rich PPR-motif containing [Source:MGI Symbol;Acc:MGI:1919666]
0	0	0	0	1	0	1	0	0	0	0	0	0	0	-0.229723	Ddx6	DEAD (Asp-Glu-Ala-Asp) box polypeptide 6 [Source:MGI Symbol;Acc:MGI:104976]
0	0	0	0	1	0	0	0	0	0	0	0	0	0	-0.217219	Dicer1	Dicer1, Dcr-1 homolog (Drosophila) [Source:MGI Symbol;Acc:MGI:2177178]
0	0	0	0	0	0	1	0	0	0	0	0	0	0	-0.216932	Tnrc6a	trinucleotide repeat containing 6a [Source:MGI Symbol;Acc:MGI:2385292]
0	0	0	0	0	0	0	0	0	0	0	0	0	1	-0.215841	Carhsp1	calcium regulated heat stable protein 1 [Source:MGI Symbol;Acc:MGI:1196368]
0	0	0	0	0	0	0	0	0	0	0	0	0	1	-0.175776	Cpsf6	cleavage and polyadenylation specific factor 6 [Source:MGI Symbol;Acc:MGI:1913948]
0	0	0	0	0	0	0	0	0	0	0	0	0	1	0.160774	Slc25a4	solute carrier family 25 (mitochondrial carrier, adenine nucleotide translocator), member 4 [Source:MGI Symbol;Acc:MGI:1353495]
0	0	0	0	0	0	0	0	0	0	0	0	0	1	0.169446	Cdc123	cell division cycle 123 homolog (S. cerevisiae) [Source:MGI Symbol;Acc:MGI:2138811]
0	0	0	0	0	0	0	0	0	0	0	0	0	1	0.179897	Nsa2	NSA2 ribosome biogenesis homolog (S. cerevisiae) [Source:MGI Symbol;Acc:MGI:1913883]
0	0	0	0	0	0	0	0	0	0	0	0	0	1	0.192242	Mcart1	mitochondrial carrier triple repeat 1 [Source:MGI Symbol;Acc:MGI:2684984]
0	0	0	0	0	0	1	0	0	0	0	0	0	0	0.200166	Psmc2	proteasome (prosome, macropain) 26S subunit, ATPase 2 [Source:MGI Symbol;Acc:MGI:109555]
0	0	0	0	0	0	0	0	0	0	0	0	0	1	0.200779	Nsun2	NOL1/NOP2/Sun domain family member 2 [Source:MGI Symbol;Acc:MGI:107252]
0	0	0	0	0	0	0	0	0	0	0	0	1	0	0.203207	Eef1g	eukaryotic translation elongation factor 1 gamma [Source:MGI Symbol;Acc:MGI:1914410]
0	0	0	0	0	1	0	0	0	0	0	0	0	0	0.203496	U2af1	U2 small nuclear ribonucleoprotein auxiliary factor (U2AF) 1 [Source:MGI Symbol;Acc:MGI:98884]
0	0	0	0	0	0	0	1	1	0	0	0	0	0	0.205424	Eif3h	eukaryotic translation initiation factor 3, subunit H [Source:MGI Symbol;Acc:MGI:1915385]
0	0	0	0	0	1	0	0	0	0	0	0	0	0	0.210854	Snrpd2	small nuclear ribonucleoprotein D2 [Source:MGI Symbol;Acc:MGI:98345]
0	0	0	0	0	0	0	0	0	0	0	0	1	0	0.212961	Eif5a	eukaryotic translation initiation factor 5A [Source:MGI Symbol;Acc:MGI:106248]
0	0	0	0	0	1	0	0	0	0	0	0	0	0	0.221649	Syf2	SYF2 homolog, RNA splicing factor (S. cerevisiae) [Source:MGI Symbol;Acc:MGI:1915842]
0	0	0	0	0	1	1	0	0	0	0	0	0	0	0.223125	Lsm2	LSM2 homolog, U6 small nuclear RNA associated (S. cerevisiae) [Source:MGI Symbol;Acc:MGI:90676]
0	0	0	0	0	0	0	0	0	0	0	0	0	1	0.22444	Paip2	polyadenylate-binding protein-interacting protein 2 [Source:MGI Symbol;Acc:MGI:1915119]
0	0	0	0	0	0	0	0	0	0	0	0	1	0	0.226043	Eef1a1	eukaryotic translation elongation factor 1 alpha 1 [Source:MGI Symbol;Acc:MGI:1096881]
0	0	0	1	0	0	0	0	0	0	0	0	0	0	0.229629	Mrpl18	mitochondrial ribosomal protein L18 [Source:MGI Symbol;Acc:MGI:1914931]
0	0	0	0	0	0	0	1	1	0	0	0	0	0	0.230391	Eif3i	eukaryotic translation initiation factor 3, subunit I [Source:MGI Symbol;Acc:MGI:1860763]
0	0	0	0	0	1	0	0	0	0	0	0	0	0	0.23629	Phf5a	PHD finger protein 5A [Source:MGI Symbol;Acc:MGI:2156864]
0	0	0	0	0	0	0	1	1	0	0	0	0	0	0.237237	Eif3m	eukaryotic translation initiation factor 3, subunit M [Source:MGI Symbol;Acc:MGI:1351744]
0	0	0	0	0	0	0	0	0	0	0	1	0	0	0.240063	Tars	threonyl-tRNA synthetase [Source:MGI Symbol;Acc:MGI:106314]
0	0	0	1	0	0	0	0	0	0	0	0	0	0	0.240444	Mrpl36	mitochondrial ribosomal protein L36 [Source:MGI Symbol;Acc:MGI:2137228]
0	0	0	1	0	0	0	0	0	0	0	0	0	0	0.240525	Mrpl43	mitochondrial ribosomal protein L43 [Source:MGI Symbol;Acc:MGI:2137229]
1	0	0	0	0	0	0	0	0	0	0	0	0	0	0.240636	Rpl27a	ribosomal protein L27A [Source:MGI Symbol;Acc:MGI:1347076]
0	0	0	0	0	0	0	0	0	0	0	0	0	1	0.24129	Serp1	stress-associated endoplasmic reticulum protein 1 [Source:MGI Symbol;Acc:MGI:92638]
0	0	0	0	0	0	0	1	1	0	0	0	0	0	0.243548	Eif3k	eukaryotic translation initiation factor 3, subunit K [Source:MGI Symbol;Acc:MGI:1921080]
0	1	0	0	0	0	0	1	0	0	0	0	0	0	0.243745	Rps3a	ribosomal protein S3A [Source:MGI Symbol;Acc:MGI:1202063]
0	0	0	1	0	0	0	0	0	0	0	0	0	0	0.246173	Mrpl12	mitochondrial ribosomal protein L12 [Source:MGI Symbol;Acc:MGI:1926273]
1	0	0	0	0	0	0	0	0	0	0	0	0	0	0.246523	Rpl4	ribosomal protein L4 [Source:MGI Symbol;Acc:MGI:1915141]
0	1	0	0	0	0	0	0	0	0	0	0	0	0	0.250722	Rps4x	ribosomal protein S4, X-linked [Source:MGI Symbol;Acc:MGI:98158]
0	0	0	0	0	0	0	0	0	0	0	1	0	0	0.250855	Vars	valyl-tRNA synthetase [Source:MGI Symbol;Acc:MGI:90675]
1	0	0	0	0	0	0	0	0	0	0	0	0	0	0.250858	Rpl34	ribosomal protein L34 [Source:MGI Symbol;Acc:MGI:1915686]
0	0	0	0	0	0	0	0	0	0	0	0	1	0	0.251437	Eef1d	eukaryotic translation elongation factor 1 delta (guanine nucleotide exchange protein) [Source:MGI Symbol;Acc:MGI:1913906]
0	1	0	0	0	0	0	0	0	0	0	0	0	0	0.251961	Rps9	ribosomal protein S9 [Source:MGI Symbol;Acc:MGI:1924096]
0	0	0	1	0	0	0	0	0	0	0	0	0	0	0.252267	Mrpl24	mitochondrial ribosomal protein L24 [Source:MGI Symbol;Acc:MGI:1914957]
0	0	0	0	0	0	0	0	1	0	0	0	0	0	0.255345	Gtf3c1	general transcription factor III C 1 [Source:MGI Symbol;Acc:MGI:107887]
0	0	0	0	0	1	0	0	0	0	0	0	0	0	0.257371	Bcas2	breast carcinoma amplified sequence 2 [Source:MGI Symbol;Acc:MGI:1915433]
0	0	0	0	0	0	0	1	0	0	0	0	0	0	0.258211	Eif1	eukaryotic translation initiation factor 1 [Source:MGI Symbol;Acc:MGI:105125]
1	0	0	0	0	0	0	0	0	0	0	0	0	0	0.262687	Rpl37	ribosomal protein L37 [Source:MGI Symbol;Acc:MGI:1914531]
0	0	0	0	0	1	0	0	0	0	0	0	0	0	0.264189	0610009D07Rik	RIKEN cDNA 0610009D07 gene [Source:MGI Symbol;Acc:MGI:1913305]
0	0	0	0	0	1	0	0	0	0	0	0	0	0	0.266254	Snrpa1	small nuclear ribonucleoprotein polypeptide A' [Source:MGI Symbol;Acc:MGI:1916231]
1	0	0	0	0	0	0	0	0	0	0	0	0	0	0.267675	Rplp0	ribosomal protein, large, P0 [Source:MGI Symbol;Acc:MGI:1927636]
0	1	0	0	0	0	0	0	0	0	0	0	0	0	0.271521	Rps3	ribosomal protein S3 [Source:MGI Symbol;Acc:MGI:1350917]
0	0	0	0	0	0	0	0	0	0	0	0	0	1	0.272697	Mrpl30	mitochondrial ribosomal protein L30 [Source:MGI Symbol;Acc:MGI:1333820]
0	0	0	0	0	0	0	0	0	0	0	0	0	1	0.273746	Gnb2l1	guanine nucleotide binding protein (G protein), beta polypeptide 2 like 1 [Source:MGI Symbol;Acc:MGI:101849]
0	0	0	0	0	0	0	0	0	0	0	0	0	1	0.274736	Nhp2	NHP2 ribonucleoprotein homolog (yeast) [Source:MGI Symbol;Acc:MGI:1098547]
0	0	0	0	0	1	0	0	0	0	0	0	0	0	0.27618	Snrpg	small nuclear ribonucleoprotein polypeptide G [Source:MGI Symbol;Acc:MGI:1915261]
0	1	0	0	0	0	0	0	0	0	0	0	0	0	0.276313	Rps17	ribosomal protein S17 [Source:MGI Symbol;Acc:MGI:1309526]
1	0	0	0	0	0	0	0	0	0	0	0	0	0	0.280573	Rpl7a	ribosomal protein L7A [Source:MGI Symbol;Acc:MGI:1353472]
1	0	0	0	0	0	0	1	0	0	0	0	0	0	0.280616	Rpl38	ribosomal protein L38 [Source:MGI Symbol;Acc:MGI:1914921]
1	0	0	0	0	0	0	0	0	0	0	0	0	0	0.282389	Rpl18	ribosomal protein L18 [Source:MGI Symbol;Acc:MGI:98003]
0	0	0	1	0	0	0	0	0	0	0	0	0	0	0.282483	Mrpl53	mitochondrial ribosomal protein L53 [Source:MGI Symbol;Acc:MGI:1915749]
0	0	0	0	0	0	0	0	0	0	0	0	0	1	0.28311	Mov10l1	Moloney leukemia virus 10-like 1 [Source:MGI Symbol;Acc:MGI:1891384]
1	0	0	0	0	0	0	0	0	0	0	0	0	0	0.28375	Rpl11	ribosomal protein L11 [Source:MGI Symbol;Acc:MGI:1914275]
1	0	0	0	0	0	0	0	0	0	0	0	0	0	0.284037	Rpl7	ribosomal protein L7 [Source:MGI Symbol;Acc:MGI:98073]
0	0	0	0	0	0	0	1	1	0	0	0	0	0	0.285615	Eif3e	eukaryotic translation initiation factor 3, subunit E [Source:MGI Symbol;Acc:MGI:99257]
0	0	0	1	0	0	0	0	0	0	0	0	0	0	0.286107	Mrpl14	mitochondrial ribosomal protein L14 [Source:MGI Symbol;Acc:MGI:1333864]
0	0	1	0	0	0	0	0	0	0	0	0	0	0	0.287015	Mrps10	mitochondrial ribosomal protein S10 [Source:MGI Symbol;Acc:MGI:1928139]
1	0	0	0	0	0	0	0	0	0	0	0	0	0	0.293594	Rpl30	ribosomal protein L30 [Source:MGI Symbol;Acc:MGI:98037]
0	0	0	0	0	0	0	0	0	0	0	1	0	0	0.293696	Farsb	phenylalanyl-tRNA synthetase, beta subunit [Source:MGI Symbol;Acc:MGI:1346035]
1	0	0	0	0	0	0	0	0	0	0	0	0	0	0.293835	Rplp1	ribosomal protein, large, P1 [Source:MGI Symbol;Acc:MGI:1927099]
1	0	0	0	0	0	0	0	0	0	0	0	0	0	0.294938	Rpl23	ribosomal protein L23 [Source:MGI Symbol;Acc:MGI:1929455]
0	0	0	0	0	0	0	0	0	0	0	0	1	0	0.295936	Eef1b2	eukaryotic translation elongation factor 1 beta 2 [Source:MGI Symbol;Acc:MGI:1929520]
1	0	0	0	0	0	0	0	0	0	0	0	0	0	0.296127	Rpl9	ribosomal protein L9 [Source:MGI Symbol;Acc:MGI:1298373]
1	0	0	0	0	0	0	0	0	0	0	0	0	0	0.29646	Rpl19	ribosomal protein L19 [Source:MGI Symbol;Acc:MGI:98020]
1	0	0	0	0	0	0	0	0	0	0	0	0	0	0.296921	Rpl22l1	ribosomal protein L22 like 1 [Source:MGI Symbol;Acc:MGI:1915278]
0	0	0	0	0	1	0	0	0	0	0	0	0	0	0.297067	Srp14	signal recognition particle 14 [Source:MGI Symbol;Acc:MGI:107169]
0	1	0	0	0	0	0	0	0	0	0	0	0	0	0.297243	Rps15a	ribosomal protein S15A [Source:MGI Symbol;Acc:MGI:2389091]
0	0	0	0	0	0	0	0	0	0	0	0	0	1	0.297366	Mrp63	mitochondrial ribosomal protein 63 [Source:MGI Symbol;Acc:MGI:1915090]
1	0	0	0	0	0	0	0	0	0	0	0	0	0	0.297494	Rpl6	ribosomal protein L6 [Source:MGI Symbol;Acc:MGI:108057]
0	0	1	0	0	0	0	0	0	0	0	0	0	0	0.299807	Mrps28	mitochondrial ribosomal protein S28 [Source:MGI Symbol;Acc:MGI:1913480]
0	0	0	1	0	0	0	0	0	0	0	0	0	0	0.301372	Mrpl20	mitochondrial ribosomal protein L20 [Source:MGI Symbol;Acc:MGI:2137221]
0	0	0	0	0	1	0	0	0	0	0	0	0	0	0.30549	Sf3b5	splicing factor 3b, subunit 5 [Source:MGI Symbol;Acc:MGI:1913375]
1	0	0	0	0	0	0	0	0	0	0	0	0	0	0.311315	Rpl3	ribosomal protein L3 [Source:MGI Symbol;Acc:MGI:1351605]
0	1	0	0	0	0	0	0	0	0	0	0	0	0	0.31219	Rps14	ribosomal protein S14 [Source:MGI Symbol;Acc:MGI:98107]
0	0	0	0	0	0	0	1	1	0	0	0	0	0	0.318404	Eif3f	eukaryotic translation initiation factor 3, subunit F [Source:MGI Symbol;Acc:MGI:1913335]
0	0	0	1	0	0	0	0	0	0	0	0	0	0	0.318691	Mrpl41	mitochondrial ribosomal protein L41 [Source:MGI Symbol;Acc:MGI:1333816]
0	0	0	0	0	1	0	0	0	0	0	0	0	0	0.321077	Snrpe	small nuclear ribonucleoprotein E [Source:MGI Symbol;Acc:MGI:98346]
0	0	0	0	0	0	0	1	0	0	0	0	0	0	0.321412	Eif2s2	eukaryotic translation initiation factor 2, subunit 2 (beta) [Source:MGI Symbol;Acc:MGI:1914454]
0	0	0	0	0	1	0	0	0	0	0	0	0	0	0.322821	Bud31	BUD31 homolog (yeast) [Source:MGI Symbol;Acc:MGI:2141291]
0	0	0	0	0	0	0	0	0	0	0	0	0	1	0.323163	Eri1	exoribonuclease 1 [Source:MGI Symbol;Acc:MGI:1914526]
0	1	0	0	0	0	0	0	0	0	0	0	0	0	0.323451	Rps27l	ribosomal protein S27-like [Source:MGI Symbol;Acc:MGI:1915191]
0	0	0	0	0	0	0	0	0	0	0	1	0	0	0.323455	Nars	asparaginyl-tRNA synthetase [Source:MGI Symbol;Acc:MGI:1917473]
0	0	0	1	0	0	0	0	0	0	0	0	0	0	0.326553	Mrpl54	mitochondrial ribosomal protein L54 [Source:MGI Symbol;Acc:MGI:1913297]
1	0	0	0	0	0	0	0	0	0	0	0	0	0	0.326797	Rpl12	ribosomal protein L12 [Source:MGI Symbol;Acc:MGI:98002]
0	1	0	0	0	0	0	0	0	0	0	0	0	0	0.329734	Rps10	ribosomal protein S10 [Source:MGI Symbol;Acc:MGI:1914347]
0	1	0	0	0	0	0	0	0	0	0	0	0	0	0.332712	Rps18	ribosomal protein S18 [Source:MGI Symbol;Acc:MGI:98146]
0	1	0	0	0	0	0	0	0	0	0	0	0	0	0.333021	Rps20	ribosomal protein S20 [Source:MGI Symbol;Acc:MGI:1914677]
1	0	0	0	0	0	0	0	0	0	0	0	0	0	0.336464	Rpl36	ribosomal protein L36 [Source:MGI Symbol;Acc:MGI:1860603]
0	0	0	0	0	1	0	0	0	0	0	0	0	0	0.33804	Snrnp25	small nuclear ribonucleoprotein 25 (U11/U12) [Source:MGI Symbol;Acc:MGI:1925622]
0	0	0	0	0	0	0	0	0	0	0	0	0	1	0.339056	Mrrf	mitochondrial ribosome recycling factor [Source:MGI Symbol;Acc:MGI:1915121]
0	0	1	0	0	0	0	0	0	0	0	0	0	0	0.340432	Mrps18b	mitochondrial ribosomal protein S18B [Source:MGI Symbol;Acc:MGI:1914223]
0	0	0	0	0	1	0	0	0	0	0	0	0	0	0.341828	Ybx1	Y box protein 1 [Source:MGI Symbol;Acc:MGI:99146]
1	0	0	0	0	0	0	0	0	0	0	0	0	0	0.344641	Rpl8	ribosomal protein L8 [Source:MGI Symbol;Acc:MGI:1350927]
0	1	0	0	0	0	0	0	0	0	0	0	0	0	0.34497	Rps21	ribosomal protein S21 [Source:MGI Symbol;Acc:MGI:1913731]
1	0	0	0	0	0	0	0	0	0	0	0	0	0	0.345499	Rpl28	ribosomal protein L28 [Source:MGI Symbol;Acc:MGI:101839]
1	0	0	0	0	0	0	0	0	0	0	0	0	0	0.345719	Rpl18a	ribosomal protein L18A [Source:MGI Symbol;Acc:MGI:1924058]
0	0	1	0	0	0	0	0	0	0	0	0	0	0	0.346746	Mrps21	mitochondrial ribosomal protein S21 [Source:MGI Symbol;Acc:MGI:1913542]
1	0	0	0	0	0	0	0	0	0	0	0	0	0	0.34797	Rpl14	ribosomal protein L14 [Source:MGI Symbol;Acc:MGI:1914365]
0	0	0	0	0	0	0	0	0	0	0	0	0	1	0.353344	Ndufa7	NADH dehydrogenase (ubiquinone) 1 alpha subcomplex, 7 (B14.5a) [Source:MGI Symbol;Acc:MGI:1913666]
1	0	0	0	0	0	0	0	0	0	0	0	0	0	0.354108	Rpl37a	ribosomal protein L37a [Source:MGI Symbol;Acc:MGI:98068]
0	1	0	0	0	0	0	0	0	0	0	0	0	0	0.355797	Rps5	ribosomal protein S5 [Source:MGI Symbol;Acc:MGI:1097682]
0	1	0	0	0	0	0	1	0	0	0	0	0	0	0.357955	Rps24	ribosomal protein S24 [Source:MGI Symbol;Acc:MGI:98147]
0	0	1	0	0	0	0	0	0	0	0	0	0	0	0.358115	Mrps18c	mitochondrial ribosomal protein S18C [Source:MGI Symbol;Acc:MGI:1915985]
0	0	0	1	0	0	0	0	0	0	0	0	0	0	0.36052	Mrpl32	mitochondrial ribosomal protein L32 [Source:MGI Symbol;Acc:MGI:2137226]
0	1	0	0	0	0	0	0	0	0	0	0	0	0	0.3669	Rps11	ribosomal protein S11 [Source:MGI Symbol;Acc:MGI:1351329]
0	0	0	0	0	0	0	0	0	0	0	0	0	1	0.367784	Slc25a38	solute carrier family 25, member 38 [Source:MGI Symbol;Acc:MGI:2384782]
0	1	0	0	0	0	0	0	0	0	0	0	0	0	0.368243	Rps29	ribosomal protein S29 [Source:MGI Symbol;Acc:MGI:107681]
0	1	0	0	0	0	0	0	0	0	0	0	0	0	0.36955	Rps25	ribosomal protein S25 [Source:MGI Symbol;Acc:MGI:1922867]
1	0	0	0	0	0	0	0	0	0	0	0	0	0	0.370351	Rpl35a	ribosomal protein L35A [Source:MGI Symbol;Acc:MGI:1928894]
1	0	0	0	0	0	0	0	0	0	0	0	0	0	0.372532	Rplp2	ribosomal protein, large P2 [Source:MGI Symbol;Acc:MGI:1914436]
0	1	0	0	0	0	0	0	0	0	0	0	0	0	0.373855	Rps7	ribosomal protein S7 [Source:MGI Symbol;Acc:MGI:1333818]
1	0	0	0	0	0	0	0	0	0	0	0	0	0	0.374329	Rpl17	ribosomal protein L17 [Source:MGI Symbol;Acc:MGI:2448270]
0	1	0	0	0	0	0	1	0	0	0	0	0	0	0.375148	Rps19	ribosomal protein S19 [Source:MGI Symbol;Acc:MGI:1333780]
0	0	0	0	0	0	0	0	0	0	0	0	0	1	0.375511	Rpp30	ribonuclease P/MRP 30 subunit (human) [Source:MGI Symbol;Acc:MGI:1859683]
0	0	0	0	0	0	0	0	0	0	0	0	0	1	0.37563	Slc25a39	solute carrier family 25, member 39 [Source:MGI Symbol;Acc:MGI:1196386]
1	0	0	0	0	0	0	0	0	0	0	0	0	0	0.375636	Rpl39	ribosomal protein L39 [Source:MGI Symbol;Acc:MGI:1914498]
0	0	0	0	0	0	0	0	0	0	0	0	0	1	0.380172	Nop10	NOP10 ribonucleoprotein homolog (yeast) [Source:MGI Symbol;Acc:MGI:1913431]
0	1	0	0	0	0	0	0	0	0	0	0	0	0	0.381167	Rpsa	ribosomal protein SA [Source:MGI Symbol;Acc:MGI:105381]
0	1	0	0	0	0	0	0	0	0	0	0	0	0	0.383025	Rps23	ribosomal protein S23 [Source:MGI Symbol;Acc:MGI:1913725]
0	1	0	0	0	0	0	0	0	0	0	0	0	0	0.389924	Rps27a	ribosomal protein S27A [Source:MGI Symbol;Acc:MGI:1925544]
0	1	0	0	0	0	0	0	0	0	0	0	0	0	0.390132	Rps8	ribosomal protein S8 [Source:MGI Symbol;Acc:MGI:98166]
1	0	0	0	0	0	0	0	0	0	0	0	0	0	0.390152	Rpl32	ribosomal protein L32 [Source:MGI Symbol;Acc:MGI:98038]
0	1	0	0	0	0	0	0	0	0	0	0	0	0	0.393121	Rps15	ribosomal protein S15 [Source:MGI Symbol;Acc:MGI:98117]
1	0	0	0	0	0	0	0	0	0	0	0	0	0	0.39891	Rpl35	ribosomal protein L35 [Source:MGI Symbol;Acc:MGI:1913739]
1	0	0	0	0	0	0	0	0	0	0	0	0	0	0.403844	Rpl26	ribosomal protein L26 [Source:MGI Symbol;Acc:MGI:106022]
0	1	0	0	0	0	0	0	0	0	0	0	0	0	0.406601	Rps6	ribosomal protein S6 [Source:MGI Symbol;Acc:MGI:98159]
0	0	0	0	0	0	0	0	0	0	0	0	0	1	0.408801	Pih1d1	PIH1 domain containing 1 [Source:MGI Symbol;Acc:MGI:1916095]
1	0	0	0	0	0	0	0	0	0	0	0	0	0	0.412808	Rpl23a	ribosomal protein L23A [Source:MGI Symbol;Acc:MGI:3040672]
0	0	0	0	0	0	0	0	0	0	0	0	0	1	0.414431	Fcf1	FCF1 small subunit (SSU) processome component homolog (S. cerevisiae) [Source:MGI Symbol;Acc:MGI:1920986]
0	1	0	0	0	0	0	0	0	0	0	0	0	0	0.414899	Rps12	ribosomal protein S12 [Source:MGI Symbol;Acc:MGI:98105]
0	1	0	0	0	0	0	0	0	0	0	0	0	0	0.415236	Rps28	ribosomal protein S28 [Source:MGI Symbol;Acc:MGI:1859516]
0	0	0	0	0	0	0	0	0	0	0	0	0	1	0.416368	Grsf1	G-rich RNA sequence binding factor 1 [Source:MGI Symbol;Acc:MGI:106479]
0	1	0	0	0	0	0	0	0	0	0	0	0	0	0.417803	Rps26	ribosomal protein S26 [Source:MGI Symbol;Acc:MGI:1351628]
0	0	0	0	0	1	0	0	0	0	0	0	0	0	0.444271	Txnl4a	thioredoxin-like 4A [Source:MGI Symbol;Acc:MGI:1351613]
0	1	0	0	0	0	0	0	0	0	0	0	0	0	0.471797	Rps27	ribosomal protein S27 [Source:MGI Symbol;Acc:MGI:1888676]
0	0	0	0	0	0	0	0	0	0	0	0	0	1	0.478029	Mvp	major vault protein [Source:MGI Symbol;Acc:MGI:1925638]
1	0	0	0	0	0	0	0	0	0	0	0	0	0	0.478807	Rpl13a	ribosomal protein L13A [Source:MGI Symbol;Acc:MGI:1351455]
0	0	1	0	0	0	0	0	0	0	0	0	0	0	0.485397	Mrps6	mitochondrial ribosomal protein S6 [Source:MGI Symbol;Acc:MGI:2153111]
0	0	0	0	0	0	0	0	0	0	0	0	0	1	0.487732	Aplp1	amyloid beta (A4) precursor-like protein 1 [Source:MGI Symbol;Acc:MGI:88046]
0	1	0	0	0	0	0	0	0	0	0	0	0	0	0.49495	Rps16	ribosomal protein S16 [Source:MGI Symbol;Acc:MGI:98118]
0	0	0	0	0	0	0	0	0	0	0	0	0	1	0.5143	Wt1	Wilms tumor 1 homolog [Source:MGI Symbol;Acc:MGI:98968]
0	0	0	0	0	0	0	0	0	0	0	0	0	1	0.516124	Fech	ferrochelatase [Source:MGI Symbol;Acc:MGI:95513]
0	0	0	0	0	0	0	0	0	0	0	0	0	1	0.532199	Ppp1r15a	protein phosphatase 1, regulatory (inhibitor) subunit 15A [Source:MGI Symbol;Acc:MGI:1927072]
0	0	0	0	0	0	0	0	0	0	0	0	0	1	0.533224	Ucp2	uncoupling protein 2 (mitochondrial, proton carrier) [Source:MGI Symbol;Acc:MGI:109354]
0	0	1	0	0	0	0	0	0	0	0	0	0	0	0.535645	Mrps24	mitochondrial ribosomal protein S24 [Source:MGI Symbol;Acc:MGI:1928142]
0	1	0	0	0	0	0	0	0	0	0	0	0	0	0.588927	Hba-a2	hemoglobin alpha, adult chain 2 [Source:MGI Symbol;Acc:MGI:96016]
0	0	0	0	0	0	0	0	0	0	0	0	0	1	0.610574	Ngdn	neuroguidin, EIF4E binding protein [Source:MGI Symbol;Acc:MGI:1916216]
0	0	0	0	0	0	0	0	0	0	0	0	0	1	0.612518	Mif4gd	MIF4G domain containing [Source:MGI Symbol;Acc:MGI:1916924]
0	0	1	0	0	0	0	0	0	0	0	0	0	0	0.65952	Mrps16	mitochondrial ribosomal protein S16 [Source:MGI Symbol;Acc:MGI:1913492]
0	1	0	0	0	0	0	0	0	0	0	0	0	0	0.78198	Hba-a1	hemoglobin alpha, adult chain 1 [Source:MGI Symbol;Acc:MGI:96015]
0	0	0	0	0	0	0	0	0	0	0	1	0	0	1.07296	Fdxacb1	ferredoxin-fold anticodon binding domain containing 1 [Source:MGI Symbol;Acc:MGI:3584513]
0	0	0	0	0	0	0	0	0	0	0	0	0	1	1.26696	Mapt	microtubule-associated protein tau [Source:MGI Symbol;Acc:MGI:97180]
0	0	0	0	0	0	0	0	0	0	0	0	0	1	3.09949	Dazl	deleted in azoospermia-like [Source:MGI Symbol;Acc:MGI:1342328]
